# Supplementary material for: Microbial Community Response to Various Types of Exogenous Organic Matter Applied to Soil
Source: Int J Mol Sci. 2023 Sep 26;24(19):14559. doi: 10.3390/ijms241914559 (PMC10572811; doi:10.3390/ijms241914559)
Supplement: Supplementary file 1 [file ijms-24-14559-s001.zip]

Archive with 3 entries (3 files):
- Supplementary data file 1.csv
- Supplementary data file 2.csv
- Supplementary_tables_S1-6.pdf
