# Supplementary material for: Microbial Community Response to Various Types of Exogenous Organic Matter Applied to Soil
Source: Int J Mol Sci. 2023 Sep 26;24(19):14559. doi: 10.3390/ijms241914559 (PMC10572811; doi:10.3390/ijms241914559)
Supplement: Supplementary file 1 [file ijms-24-14559-s001.zip › Supplementary data file 1.csv]

	Comparison	Taxa	mean.group1.	variance.group1.	std.err.group1.	mean.group2.	variance.group2.	std.err.group2.	pvalue	qvalue	Significance	Group
1	CN_AN - CM_I	d__Bacteria|p__Armatimonadetes	0,00140065363836457	3,10972432689294e-08	0,000176344104718387	0,00255112209510902	5,07167973046234e-08	0,000225203901619451	0,000101895170051989	3,18547168708696e-05	***	CM_I
2	CN_AN - CM_I	d__Bacteria|p__Actinobacteria	0,150270126058827	2,83892158995712e-06	0,00168490996494089	0,142942559891577	2,44175123000857e-06	0,00156261038970326	0,00145760015968836	0,000417705311019883	***	CN_AN
3	CN_AN - CM_I	d__Bacteria|p__Gemmatimonadetes	0,000266791169212299	5,93001004233913e-09	7,7006558437182e-05	0,000398612827360784	7,94160076484659e-09	8,91156594816343e-05	0,292507280971794	0,0773759803606706	ns	CM_I
4	CN_AN - CM_I	d__Bacteria|p__Nitrospirae	0,00971564507881456	2,13910163180156e-07	0,000462504230445686	0,00982580619444334	1,93914251232188e-07	0,000440356958877895	0,889095883643609	0,218390327691543	ns	CM_I
5	CN_AN - CM_I	d__Bacteria|p__Latescibacteria	0,000778140910202539	1,7287016028423e-08	0,000131480097461262	0	0	0	1,20010152770866e-09	5,89566481458309e-10	***	CN_AN
6	CN_AN - CM_I	d__Bacteria|p__Acidobacteria	0,359990217657129	5,12244343564191e-06	0,00226328156349181	0,26752899908319	3,90563119073479e-06	0,00197626698366764	1,30966610901903e-207	4,50374118661145e-207	***	CN_AN
7	CN_AN - CM_I	d__Bacteria|p__Chlamydiae	0	0	0	0,000418543468728824	8,33851454155837e-09	9,1315467154028e-05	1,59949407770032e-06	5,5004151866431e-07	***	CM_I
8	CN_AN - CM_I	d__Bacteria|p__Bacteroidetes	0,0563151693012295	1,18155033589318e-06	0,00108699141482036	0,0856419659584645	1,5607482037198e-06	0,00124929908497517	1,87081536824613e-68	2,14448251822667e-68	***	CM_I
9	CN_AN - CM_I	d__Bacteria|p__Verrucomicrobia	0,0828164254429845	1,68877818310799e-06	0,00129952998545935	0,0671264001275561	1,24809053740999e-06	0,00111717972475783	4,02587201692112e-20	2,76887146880743e-20	***	CN_AN
10	CN_AN - CM_I	d__Bacteria|p__Proteobacteria	0,252473376464572	4,19606409002514e-06	0,00204842966440763	0,314445728863555	4,29652626837189e-06	0,00207280637503166	4,04940613755759e-99	6,96264379044504e-99	***	CM_I
11	CN_AN - CM_I	d__Bacteria|p__candidate division WPS-1	0,00251228351008248	5,57155040608175e-08	0,000236041318545753	0,000936740144297843	1,8652714850615e-08	0,000136574942250088	5,12944454383286e-09	2,20492178286983e-09	***	CN_AN
12	CN_AN - CM_I	d__Bacteria|p__Planctomycetes	0,00635852286622646	1,40470720200679e-07	0,000374794237149771	0,00952684657392275	1,8807098974109e-07	0,000433671522861589	5,60451078668517e-08	2,14145048005221e-08	***	CM_I
13	CN_AN - CM_I	d__Bacteria|p__Candidatus Saccharibacteria	0	0	0	0,000677641806513334	1,34969527055468e-08	0,000116176386178719	6,86813870146584e-10	3,93641286789766e-10	***	CM_I
14	CN_AN - CM_I	d__Bacteria|p__Firmicutes	0,0771026479023544	1,58205855282138e-06	0,00125779909080162	0,0979790329652808	1,76148809248937e-06	0,0013272106436016	9,22607348253054e-30	7,9317634563171e-30	***	CM_I
15	CN_AN - CM_II	d__Bacteria|p__Gemmatimonadetes	0,000266791169212299	5,93001004233913e-09	7,7006558437182e-05	0	0	0	0,00203083332411394	-0,00293682272084015	***	CN_AN
16	CN_AN - CM_II	d__Bacteria|p__Nitrospirae	0,00971564507881456	2,13910163180156e-07	0,000462504230445686	0,00854594611392523	2,63313845451648e-07	0,000513141155484188	0,101568447704081	-0,00293682272084015	***	CN_AN
17	CN_AN - CM_II	d__Bacteria|p__Armatimonadetes	0,00140065363836457	3,10972432689294e-08	0,000176344104718387	0,00111874203673203	3,4728399931235e-08	0,000186355573920489	0,328751980939195	-0,00293682272084015	***	CN_AN
18	CN_AN - CM_II	d__Bacteria|p__Latescibacteria	0,000778140910202539	1,7287016028423e-08	0,000131480097461262	0	0	0	1,34039664964031e-06	-0,00293682272084015	***	CN_AN
19	CN_AN - CM_II	d__Bacteria|p__Firmicutes	0,0771026479023544	1,58205855282138e-06	0,00125779909080162	0,0949687684514746	2,67107034216809e-06	0,0016343409504042	1,60414265632415e-18	-0,00293682272084015	***	CM_II
20	CN_AN - CM_II	d__Bacteria|p__Candidatus Saccharibacteria	0	0	0	0,000870132695236024	2,70177004266488e-08	0,000164370619110134	2,30350495843978e-11	-0,00293682272084015	***	CM_II
21	CN_AN - CM_II	d__Bacteria|p__Verrucomicrobia	0,0828164254429845	1,68877818310799e-06	0,00129952998545935	0,0613754311818267	1,79030665762544e-06	0,00133802341445337	3,51884015458622e-29	-0,00293682272084015	***	CN_AN
22	CN_AN - CM_II	d__Bacteria|p__Actinobacteria	0,150270126058827	2,83892158995712e-06	0,00168490996494089	0,133316759377234	3,59075769303208e-06	0,00189492946914445	3,62753111691758e-11	-0,00293682272084015	***	CN_AN
23	CN_AN - CM_II	d__Bacteria|p__candidate division WPS-1	0,00251228351008248	5,57155040608175e-08	0,000236041318545753	0,00102551353367103	3,18373377979764e-08	0,000178430204276004	4,19164004745435e-06	-0,00293682272084015	***	CN_AN
24	CN_AN - CM_II	d__Bacteria|p__Chlamydiae	0	0	0	0,000683675689114018	2,12321547848261e-08	0,000145712575932299	4,38931571496657e-09	-0,00293682272084015	***	CM_II
25	CN_AN - CM_II	d__Bacteria|p__Bacteroidetes	0,0563151693012295	1,18155033589318e-06	0,00108699141482036	0,0874172597035334	2,47919331249482e-06	0,00157454543043217	4,74947907183215e-63	-0,00293682272084015	***	CM_II
26	CN_AN - CM_II	d__Bacteria|p__Acidobacteria	0,359990217657129	5,12244343564191e-06	0,00226328156349181	0,236209950588893	5,60677512063167e-06	0,00236786298603438	6,85045136722336e-295	-0,00293682272084015	***	CN_AN
27	CN_AN - CM_II	d__Bacteria|p__Proteobacteria	0,252473376464572	4,19606409002514e-06	0,00204842966440763	0,360297088163088	7,16275394444303e-06	0,00267633218125909	7,64567875765185e-229	-0,00293682272084015	***	CM_II
28	CN_AN - CM_II	d__Bacteria|p__Planctomycetes	0,00635852286622646	1,40470720200679e-07	0,000374794237149771	0,0141707324652724	4,34145155282182e-07	0,000658896923108753	8,6199716731024e-28	-0,00293682272084015	***	CM_II
29	CN_AN - PgM_I	d__Bacteria|p__Acidobacteria	0,359990217657129	5,12244343564191e-06	0,00226328156349181	0,228807159837785	4,93523643353894e-06	0,00222153920369165	0	0	***	CN_AN
30	CN_AN - PgM_I	d__Bacteria|p__Planctomycetes	0,00635852286622646	1,40470720200679e-07	0,000374794237149771	0,00869808418403021	2,41159800737197e-07	0,00049108023859365	0,000137383459900586	0,000155647854638868	***	PgM_I
31	CN_AN - PgM_I	d__Bacteria|p__candidate division WPS-1	0,00251228351008248	5,57155040608175e-08	0,000236041318545753	0,00134246958467347	3,74969894302092e-08	0,000193641393896577	0,000292879407798531	0,000301651050442918	***	CN_AN
32	CN_AN - PgM_I	d__Bacteria|p__Gemmatimonadetes	0,000266791169212299	5,93001004233913e-09	7,7006558437182e-05	0	0	0	0,00180932973956024	0,00170822536000476	**	CN_AN
33	CN_AN - PgM_I	d__Bacteria|p__Latescibacteria	0,000778140910202539	1,7287016028423e-08	0,000131480097461262	0,0010068521885051	2,81321932420318e-08	0,000167726543045613	0,332308671192808	0,289605637033307	ns	PgM_I
34	CN_AN - PgM_I	d__Bacteria|p__Armatimonadetes	0,00140065363836457	3,10972432689294e-08	0,000176344104718387	0,00131450146832611	3,67168304026368e-08	0,000191616362564988	0,815296054341956	0,659775211065059	ns	CN_AN
35	CN_AN - PgM_I	d__Bacteria|p__Actinobacteria	0,150270126058827	2,83892158995712e-06	0,00168490996494089	0,150384561599776	3,57355946837331e-06	0,0018903860633144	0,971856343257815	0,734039623861153	ns	PgM_I
36	CN_AN - PgM_I	d__Bacteria|p__Spirochaetes	0	0	0	0,000391553628863096	1,09470357056223e-08	0,000104628082777151	1,11508623127983e-05	1,57916371229878e-05	***	PgM_I
37	CN_AN - PgM_I	d__Bacteria|p__Verrucomicrobia	0,0828164254429845	1,68877818310799e-06	0,00129952998545935	0,0613061110334219	1,60954499589919e-06	0,00126867844464198	2,71545365069069e-31	6,15291732217449e-31	***	CN_AN
38	CN_AN - PgM_I	d__Bacteria|p__Nitrospirae	0,00971564507881456	2,13910163180156e-07	0,000462504230445686	0,00592924066564117	1,64851059203728e-07	0,000406018545393837	2,76684063820673e-09	4,47811039029159e-09	***	CN_AN
39	CN_AN - PgM_I	d__Bacteria|p__Proteobacteria	0,252473376464572	4,19606409002514e-06	0,00204842966440763	0,355390854425954	6,40734449338101e-06	0,00253127329488165	3,28270204470746e-221	1,85955984456599e-220	***	PgM_I
40	CN_AN - PgM_I	d__Bacteria|p__Bacteroidetes	0,0563151693012295	1,18155033589318e-06	0,00108699141482036	0,0777513634456719	2,0055403291383e-06	0,00141617100984955	3,61160083379149e-34	1,02293595240354e-33	***	PgM_I
41	CN_AN - PgM_I	d__Bacteria|p__Fibrobacteres	0	0	0	0,000335617396168368	9,38369852692726e-09	9,6869492240474e-05	5,68744289031386e-05	7,1595088253873e-05	***	PgM_I
42	CN_AN - PgM_I	d__Bacteria|p__Firmicutes	0,0771026479023544	1,58205855282138e-06	0,00125779909080162	0,106306810236331	2,65720401447971e-06	0,00163009325330783	6,17023275645379e-47	2,33017737811976e-46	***	PgM_I
43	CN_AN - PgM_I	d__Bacteria|p__Chlamydiae	0	0	0	0,00103482030485247	2,89128335791557e-08	0,000170037741631544	8,0883970389218e-14	1,52728434641569e-13	***	PgM_I
44	CN_AN - GM_I	d__Bacteria|p__Proteobacteria	0,252473376464572	4,19606409002514e-06	0,00204842966440763	0,380386684538127	4,32765331358045e-06	0,00208030125548692	0	0	***	GM_I
45	CN_AN - GM_I	d__Bacteria|p__Acidobacteria	0,359990217657129	5,12244343564191e-06	0,00226328156349181	0,247011732735986	3,41516904679872e-06	0,00184801759915828	0	0	***	CN_AN
46	CN_AN - GM_I	d__Bacteria|p__Armatimonadetes	0,00140065363836457	3,10972432689294e-08	0,000176344104718387	0,00211152525567817	3,8688750262069e-08	0,000196694560834988	0,0103425318471483	1,00812788297368e-06	***	GM_I
47	CN_AN - GM_I	d__Bacteria|p__Actinobacteria	0,150270126058827	2,83892158995712e-06	0,00168490996494089	0,144795549271983	2,27369171501244e-06	0,0015078765582807	0,0157049717864542	1,42148158215564e-06	***	CN_AN
48	CN_AN - GM_I	d__Bacteria|p__Nitrospirae	0,00971564507881456	2,13910163180156e-07	0,000462504230445686	0,00716082478012596	1,30541430145685e-07	0,000361305175918758	1,18467663075677e-05	1,6679745667383e-09	***	CN_AN
49	CN_AN - GM_I	d__Bacteria|p__Bacteroidetes	0,0563151693012295	1,18155033589318e-06	0,00108699141482036	0,0738666617703762	1,25611211577388e-06	0,00112076407676811	1,43282602490864e-28	4,53905642994641e-32	***	GM_I
50	CN_AN - GM_I	d__Bacteria|p__candidate division WPS-1	0,00251228351008248	5,57155040608175e-08	0,000236041318545753	0,00100985990488956	1,85237429374987e-08	0,000136101957875332	1,4754395053997e-08	2,67088678799088e-12	***	CN_AN
51	CN_AN - GM_I	d__Bacteria|p__Latescibacteria	0,000778140910202539	1,7287016028423e-08	0,000131480097461262	0,000183610891798101	3,37073884246841e-09	5,80580644051144e-05	2,25764540458871e-05	2,86080227804092e-09	***	CN_AN
52	CN_AN - GM_I	d__Bacteria|p__Firmicutes	0,0771026479023544	1,58205855282138e-06	0,00125779909080162	0,0661366432256762	1,13404920216877e-06	0,00106491746260862	2,30847888928492e-11	4,87536088989935e-15	***	CN_AN
53	CN_AN - GM_I	d__Bacteria|p__Candidatus Saccharibacteria	0	0	0	0,000403943961955823	7,4139912458489e-09	8,61045367320962e-05	2,49020789764446e-06	3,94437076560888e-10	***	GM_I
54	CN_AN - GM_I	d__Bacteria|p__Planctomycetes	0,00635852286622646	1,40470720200679e-07	0,000374794237149771	0,01257734608817	2,28033426123689e-07	0,000477528455826131	4,42674142594199e-23	1,12187962998025e-26	***	GM_I
55	CN_AN - GM_I	d__Bacteria|p__Chlamydiae	0	0	0	0,000312138516056773	5,72951940074853e-09	7,56935889012308e-05	6,57809491050709e-05	7,57773759530769e-09	***	GM_I
56	CN_AN - GM_I	d__Bacteria|p__Gemmatimonadetes	0,000266791169212299	5,93001004233913e-09	7,7006558437182e-05	0	0	0	7,32706899825663e-05	7,7371523295064e-09	***	CN_AN
57	CN_AN - GM_I	d__Bacteria|p__Verrucomicrobia	0,0828164254429845	1,68877818310799e-06	0,00129952998545935	0,0640434790591778	1,10061899763458e-06	0,00104910390221111	7,60555693503766e-30	3,21249070104958e-33	***	CN_AN
58	CN_AN - PuM_I	d__Bacteria|p__Proteobacteria	0,252473376464572	4,19606409002514e-06	0,00204842966440763	0,418010731287914	3,87347960093076e-06	0,00196811574886508	0	-0,0135401546790461	***	PuM_I
59	CN_AN - PuM_I	d__Bacteria|p__Acidobacteria	0,359990217657129	5,12244343564191e-06	0,00226328156349181	0,135972105020141	1,87058070369921e-06	0,00136769174293743	0	-0,0135401546790461	***	CN_AN
60	CN_AN - PuM_I	d__Bacteria|p__Bacteroidetes	0,0563151693012295	1,18155033589318e-06	0,00108699141482036	0,142006464247616	1,93995204852253e-06	0,00139282161403481	0	-0,0135401546790461	***	PuM_I
61	CN_AN - PuM_I	d__Bacteria|p__Latescibacteria	0,000778140910202539	1,7287016028423e-08	0,000131480097461262	0,000350279427452354	5,57521147302897e-09	7,46673387300564e-05	0,0039945106469643	-0,0135401546790461	***	CN_AN
62	CN_AN - PuM_I	d__Bacteria|p__Armatimonadetes	0,00140065363836457	3,10972432689294e-08	0,000176344104718387	0,00100307290588629	1,59549525623629e-08	0,000126312915263495	0,0729285081362115	-0,0135401546790461	***	CN_AN
63	CN_AN - PuM_I	d__Bacteria|p__Planctomycetes	0,00635852286622646	1,40470720200679e-07	0,000374794237149771	0,00662346553728088	1,04760615889522e-07	0,000323667446447001	0,620719498099631	-0,0135401546790461	***	PuM_I
64	CN_AN - PuM_I	d__Bacteria|p__Verrucomicrobia	0,0828164254429845	1,68877818310799e-06	0,00129952998545935	0,0443421911570366	6,74711989944105e-07	0,000821408540218633	1,51000304770462e-150	-0,0135401546790461	***	CN_AN
65	CN_AN - PuM_I	d__Bacteria|p__candidate division WPS-1	0,00251228351008248	5,57155040608175e-08	0,000236041318545753	0,00135335233333864	2,15189754291069e-08	0,000146693474391695	1,63639301618758e-05	-0,0135401546790461	***	CN_AN
66	CN_AN - PuM_I	d__Bacteria|p__Candidatus Saccharibacteria	0	0	0	0,000732402439218558	1,1652804284393e-08	0,00010794815553956	1,84080712938882e-11	-0,0135401546790461	***	PuM_I
67	CN_AN - PuM_I	d__Bacteria|p__Actinobacteria	0,150270126058827	2,83892158995712e-06	0,00168490996494089	0,186810387377203	2,418754044919e-06	0,00155523440192114	1,97386043596312e-55	-0,0135401546790461	***	PuM_I
68	CN_AN - PuM_I	d__Bacteria|p__Gemmatimonadetes	0,000266791169212299	5,93001004233913e-09	7,7006558437182e-05	0	0	0	2,78610773822468e-05	-0,0135401546790461	***	CN_AN
69	CN_AN - PuM_I	d__Bacteria|p__Nitrospirae	0,00971564507881456	2,13910163180156e-07	0,000462504230445686	0,00406005700001592	6,43819529531023e-08	0,000253735990653873	3,1283749821567e-30	-0,0135401546790461	***	CN_AN
70	CN_AN - PuM_I	d__Bacteria|p__Firmicutes	0,0771026479023544	1,58205855282138e-06	0,00125779909080162	0,058735491266897	8,8026037850736e-07	0,000938221923911054	8,22150946870074e-33	-0,0135401546790461	***	CN_AN
71	CN_AN - R_M	d__Bacteria|p__Proteobacteria	0,252473376464572	4,19606409002514e-06	0,00204842966440763	0,406838511268002	3,99009485808925e-06	0,00199752217962386	0	-9,30583577378493e-05	***	R_M
72	CN_AN - R_M	d__Bacteria|p__Acidobacteria	0,359990217657129	5,12244343564191e-06	0,00226328156349181	0,149584166928457	2,10331917878268e-06	0,00145028244793305	0	-9,30583577378493e-05	***	CN_AN
73	CN_AN - R_M	d__Bacteria|p__Candidatus Saccharibacteria	0	0	0	0,000181875299680892	3,00665048042754e-09	5,48329324441757e-05	0,00354708311601471	-9,30583577378493e-05	***	R_M
74	CN_AN - R_M	d__Bacteria|p__Armatimonadetes	0,00140065363836457	3,10972432689294e-08	0,000176344104718387	0,00104164944362692	1,72050993727433e-08	0,000131168210221621	0,114335306497669	-9,30583577378493e-05	***	CN_AN
75	CN_AN - R_M	d__Bacteria|p__candidate division WPS-1	0,00251228351008248	5,57155040608175e-08	0,000236041318545753	0,00122352474330782	2,02054849621417e-08	0,0001421459987553	1,26077305784713e-06	-9,30583577378493e-05	***	CN_AN
76	CN_AN - R_M	d__Bacteria|p__Planctomycetes	0,00635852286622646	1,40470720200679e-07	0,000374794237149771	0,0168813346340173	2,74410634507137e-07	0,000523842184734235	1,69500575974736e-52	-9,30583577378493e-05	***	R_M
77	CN_AN - R_M	d__Bacteria|p__Actinobacteria	0,150270126058827	2,83892158995712e-06	0,00168490996494089	0,17374051354971	2,37359040180544e-06	0,00154064609881875	2,46724542557226e-24	-9,30583577378493e-05	***	R_M
78	CN_AN - R_M	d__Bacteria|p__Bacteroidetes	0,0563151693012295	1,18155033589318e-06	0,00108699141482036	0,127015095649874	1,83337071969125e-06	0,00135402020652989	2,71736105212686e-322	-9,30583577378493e-05	***	R_M
79	CN_AN - R_M	d__Bacteria|p__Nitrospirae	0,00971564507881456	2,13910163180156e-07	0,000462504230445686	0,00335642598502009	5,53101916274334e-08	0,000235181188931924	2,86137754299069e-39	-9,30583577378493e-05	***	CN_AN
80	CN_AN - R_M	d__Bacteria|p__Gemmatimonadetes	0,000266791169212299	5,93001004233913e-09	7,7006558437182e-05	0	0	0	3,61991882610751e-05	-9,30583577378493e-05	***	CN_AN
81	CN_AN - R_M	d__Bacteria|p__Verrucomicrobia	0,0828164254429845	1,68877818310799e-06	0,00129952998545935	0,0515699145186092	8,08704669893394e-07	0,000899280084230377	3,84484394450926e-92	-9,30583577378493e-05	***	CN_AN
82	CN_AN - R_M	d__Bacteria|p__Latescibacteria	0,000778140910202539	1,7287016028423e-08	0,000131480097461262	0,000165341181528083	2,73336381980447e-09	5,22815820323416e-05	3,93324314902881e-06	-9,30583577378493e-05	***	CN_AN
83	CN_AN - R_M	d__Bacteria|p__Firmicutes	0,0771026479023544	1,58205855282138e-06	0,00125779909080162	0,068401646798168	1,05361874195547e-06	0,00102645932308858	7,03165218362756e-08	-9,30583577378493e-05	***	CN_AN
84	CN_AN - H_M	d__Bacteria|p__Armatimonadetes	0,00140065363836457	3,10972432689294e-08	0,000176344104718387	0,00183522840614403	3,65429261074689e-08	0,000191162041492209	0,11448698351381	-0,00788995263426316	***	H_M
85	CN_AN - H_M	d__Bacteria|p__candidate division WPS-1	0,00251228351008248	5,57155040608175e-08	0,000236041318545753	0,00225413923798125	4,48654091299855e-08	0,000211814563073424	0,453460636250249	-0,00788995263426316	***	CN_AN
86	CN_AN - H_M	d__Bacteria|p__Verrucomicrobia	0,0828164254429845	1,68877818310799e-06	0,00129952998545935	0,0752244165170557	1,3877337205355e-06	0,00117802110360362	1,51652445423877e-05	-0,00788995263426316	***	CN_AN
87	CN_AN - H_M	d__Bacteria|p__Firmicutes	0,0771026479023544	1,58205855282138e-06	0,00125779909080162	0,112248154797526	1,98784149977213e-06	0,00140990833027262	1,57238555914222e-75	-0,00788995263426316	***	H_M
88	CN_AN - H_M	d__Bacteria|p__Planctomycetes	0,00635852286622646	1,40470720200679e-07	0,000374794237149771	0,0119888290444843	2,3629230630227e-07	0,000486099070460199	2,58216057000223e-19	-0,00788995263426316	***	H_M
89	CN_AN - H_M	d__Bacteria|p__Bacteroidetes	0,0563151693012295	1,18155033589318e-06	0,00108699141482036	0,0673050069818472	1,25227000373079e-06	0,00111904870480725	2,60333477820518e-12	-0,00788995263426316	***	H_M
90	CN_AN - H_M	d__Bacteria|p__Nitrospirae	0,00971564507881456	2,13910163180156e-07	0,000462504230445686	0,00574506283662478	1,13947158124599e-07	0,000337560599188647	2,71425398517992e-12	-0,00788995263426316	***	CN_AN
91	CN_AN - H_M	d__Bacteria|p__Proteobacteria	0,252473376464572	4,19606409002514e-06	0,00204842966440763	0,281667664073409	4,03620640924092e-06	0,00200903121161442	3,55231228719048e-24	-0,00788995263426316	***	H_M
92	CN_AN - H_M	d__Bacteria|p__Candidatus Saccharibacteria	0	0	0	0,00155595451825254	3,09907144325575e-08	0,000176041797402087	3,55830745225493e-22	-0,00788995263426316	***	H_M
93	CN_AN - H_M	d__Bacteria|p__Actinobacteria	0,150270126058827	2,83892158995712e-06	0,00168490996494089	0,169579094354678	2,80919278486555e-06	0,00167606467204149	5,88626583479888e-16	-0,00788995263426316	***	H_M
94	CN_AN - H_M	d__Bacteria|p__Latescibacteria	0,000778140910202539	1,7287016028423e-08	0,000131480097461262	0,000199481348493916	3,97856641236647e-09	6,30758782132003e-05	7,88909513274892e-05	-0,00788995263426316	***	CN_AN
95	CN_AN - H_M	d__Bacteria|p__Gemmatimonadetes	0,000266791169212299	5,93001004233913e-09	7,7006558437182e-05	0,00087771793337323	1,74938168445942e-08	0,000132264193357818	7,89207785260566e-05	-0,00788995263426316	***	H_M
96	CN_AN - H_M	d__Bacteria|p__Chlamydiae	0	0	0	0,000299222022740874	5,96725426244251e-09	7,724800490914e-05	8,04746390446024e-05	-0,00788995263426316	***	H_M
97	CN_AN - H_M	d__Bacteria|p__Acidobacteria	0,359990217657129	5,12244343564191e-06	0,00226328156349181	0,269220027927389	3,92468639889415e-06	0,0019810821282557	9,25287970329734e-200	-0,00788995263426316	***	CN_AN
98	CN_AN - BS_I	d__Bacteria|p__Firmicutes	0,0771026479023544	1,58205855282138e-06	0,00125779909080162	0,07121306238353	1,46737131734863e-06	0,00121135102977982	0,000779645996187299	-0,0244717252208627	***	CN_AN
99	CN_AN - BS_I	d__Bacteria|p__Gemmatimonadetes	0,000266791169212299	5,93001004233913e-09	7,7006558437182e-05	0,000488064602005502	1,0822548972818e-08	0,000104031480681657	0,121386636372638	-0,0244717252208627	***	BS_I
100	CN_AN - BS_I	d__Bacteria|p__Verrucomicrobia	0,0828164254429845	1,68877818310799e-06	0,00129952998545935	0,0846126541840447	1,71832175121411e-06	0,00131084772235913	0,33650690384323	-0,0244717252208627	***	BS_I
101	CN_AN - BS_I	d__Bacteria|p__Proteobacteria	0,252473376464572	4,19606409002514e-06	0,00204842966440763	0,249889076226817	4,15850306842651e-06	0,00203924080687557	0,375393866017006	-0,0244717252208627	***	CN_AN
102	CN_AN - BS_I	d__Bacteria|p__candidate division WPS-1	0,00251228351008248	5,57155040608175e-08	0,000236041318545753	0,00235158399148105	5,20477880024862e-08	0,000228139843084206	0,673101009778007	-0,0244717252208627	***	CN_AN
103	CN_AN - BS_I	d__Bacteria|p__Planctomycetes	0,00635852286622646	1,40470720200679e-07	0,000374794237149771	0,00916230366492147	2,01405565312773e-07	0,00044878231394828	1,97685734128523e-06	-0,0244717252208627	***	BS_I
104	CN_AN - BS_I	d__Bacteria|p__Actinobacteria	0,150270126058827	2,83892158995712e-06	0,00168490996494089	0,178099210222735	3,24747380012808e-06	0,00180207485974586	2,00758538787807e-29	-0,0244717252208627	***	BS_I
105	CN_AN - BS_I	d__Bacteria|p__Candidatus Saccharibacteria	0	0	0	0,00146419380601651	3,24359388245131e-08	0,000180099802399984	2,6532600055471e-20	-0,0244717252208627	***	BS_I
106	CN_AN - BS_I	d__Bacteria|p__Armatimonadetes	0,00140065363836457	3,10972432689294e-08	0,000176344104718387	0,00283964859348656	6,28194118547325e-08	0,000250638009596973	3,82084527470444e-06	-0,0244717252208627	***	BS_I
107	CN_AN - BS_I	d__Bacteria|p__Bacteroidetes	0,0563151693012295	1,18155033589318e-06	0,00108699141482036	0,0643579732008164	1,33590736519799e-06	0,00115581458945542	4,32547000608831e-07	-0,0244717252208627	***	BS_I
108	CN_AN - BS_I	d__Bacteria|p__Nitrospirae	0,00971564507881456	2,13910163180156e-07	0,000462504230445686	0,00534652586742391	1,17979823151922e-07	0,000343481910952996	4,50769215791417e-14	-0,0244717252208627	***	CN_AN
109	CN_AN - BS_I	d__Bacteria|p__Acidobacteria	0,359990217657129	5,12244343564191e-06	0,00226328156349181	0,330175703256722	4,90648271182809e-06	0,00221505817346364	5,29066938431778e-21	-0,0244717252208627	***	CN_AN
110	CN_AN - BS_I	d__Bacteria|p__Latescibacteria	0,000778140910202539	1,7287016028423e-08	0,000131480097461262	0	0	0	8,68765117131989e-09	-0,0244717252208627	***	CN_AN
111	CN_AN - SS_I	d__Bacteria|p__Acidobacteria	0,359990217657129	5,12244343564191e-06	0,00226328156349181	0,128904746912932	1,96400946489156e-06	0,0014014312201787	0	-0,000119378661858893	***	CN_AN
112	CN_AN - SS_I	d__Bacteria|p__Firmicutes	0,0771026479023544	1,58205855282138e-06	0,00125779909080162	0,361370553048589	4,03655355566344e-06	0,00200911760623002	0	-0,000119378661858893	***	SS_I
113	CN_AN - SS_I	d__Bacteria|p__Candidatus Saccharibacteria	0	0	0	0,000209885612341274	3,67029122786991e-09	6,05829285184358e-05	0,00180695418696975	-0,000119378661858893	***	SS_I
114	CN_AN - SS_I	d__Bacteria|p__Planctomycetes	0,00635852286622646	1,40470720200679e-07	0,000374794237149771	0,00762584391506629	1,32364759932999e-07	0,000363819680519071	0,0181440333925112	-0,000119378661858893	***	SS_I
115	CN_AN - SS_I	d__Bacteria|p__Actinobacteria	0,150270126058827	2,83892158995712e-06	0,00168490996494089	0,153723720572288	2,27542263490986e-06	0,001508450408502	0,129353177137928	-0,000119378661858893	***	SS_I
116	CN_AN - SS_I	d__Bacteria|p__Deinococcus-Thermus	0	0	0	0,000349809353902123	6,11629593196169e-09	7,82067511917078e-05	1,106308365301e-05	-0,000119378661858893	***	SS_I
117	CN_AN - SS_I	d__Bacteria|p__candidate division WPS-1	0,00251228351008248	5,57155040608175e-08	0,000236041318545753	0,00120684227096233	2,10831301959901e-08	0,00014520031059192	1,3197123788555e-06	-0,000119378661858893	***	CN_AN
118	CN_AN - SS_I	d__Bacteria|p__Nitrospirae	0,00971564507881456	2,13910163180156e-07	0,000462504230445686	0,00276349389582677	4,82020708606248e-08	0,000219549700206183	2,36215033675215e-47	-0,000119378661858893	***	CN_AN
119	CN_AN - SS_I	d__Bacteria|p__Proteobacteria	0,252473376464572	4,19606409002514e-06	0,00204842966440763	0,266764613285759	3,42121725962008e-06	0,00184965328092053	2,47940669701424e-07	-0,000119378661858893	***	SS_I
120	CN_AN - SS_I	d__Bacteria|p__Verrucomicrobia	0,0828164254429845	1,68877818310799e-06	0,00129952998545935	0,0295413999370343	5,01437840008299e-07	0,00070812275772517	2,66348405857707e-311	-0,000119378661858893	***	CN_AN
121	CN_AN - SS_I	d__Bacteria|p__Gemmatimonadetes	0,000266791169212299	5,93001004233913e-09	7,7006558437182e-05	0	0	0	5,30575669344444e-05	-0,000119378661858893	***	CN_AN
122	CN_AN - SS_I	d__Bacteria|p__Bacteroidetes	0,0563151693012295	1,18155033589318e-06	0,00108699141482036	0,0471892818413964	7,86428095791539e-07	0,000886807812207098	5,57410554031299e-11	-0,000119378661858893	***	CN_AN
123	CN_AN - SS_I	d__Bacteria|p__Latescibacteria	0,000778140910202539	1,7287016028423e-08	0,000131480097461262	0	0	0	7,98382230945079e-11	-0,000119378661858893	***	CN_AN
124	CN_AN - SS_I	d__Bacteria|p__Armatimonadetes	0,00140065363836457	3,10972432689294e-08	0,000176344104718387	0,000349809353902123	6,11629593196169e-09	7,82067511917078e-05	9,40786963772592e-09	-0,000119378661858893	***	CN_AN
125	CN_AN - CN	d__Bacteria|p__Planctomycetes	0,00635852286622646	1,40470720200679e-07	0,000374794237149771	0,00809831092372162	2,06518106846574e-07	0,000454442633174501	0,00330290171167027	-0,00178427544981965	***	CN
126	CN_AN - CN	d__Bacteria|p__Gemmatimonadetes	0,000266791169212299	5,93001004233913e-09	7,7006558437182e-05	0,000642723089184256	1,65135231441507e-08	0,000128504953772805	0,0124962383743412	-0,00178427544981965	***	CN
127	CN_AN - CN	d__Bacteria|p__Latescibacteria	0,000778140910202539	1,7287016028423e-08	0,000131480097461262	0,000385633853510553	9,91066279415827e-09	9,95523118473814e-05	0,0292086693520425	-0,00178427544981965	***	CN_AN
128	CN_AN - CN	d__Bacteria|p__candidate division WPS-1	0,00251228351008248	5,57155040608175e-08	0,000236041318545753	0,00213384065609173	5,47430938951599e-08	0,000233972421227716	0,289012331769959	-0,00178427544981965	***	CN_AN
129	CN_AN - CN	d__Bacteria|p__Proteobacteria	0,252473376464572	4,19606409002514e-06	0,00204842966440763	0,265855978610176	5,01790871162591e-06	0,00224006890778519	1,05407576521376e-05	-0,00178427544981965	***	CN
130	CN_AN - CN	d__Bacteria|p__Acidobacteria	0,359990217657129	5,12244343564191e-06	0,00226328156349181	0,302439776846543	5,42394997499888e-06	0,00232893752063014	1,58447174927299e-69	-0,00178427544981965	***	CN_AN
131	CN_AN - CN	d__Bacteria|p__Firmicutes	0,0771026479023544	1,58205855282138e-06	0,00125779909080162	0,086176311797825	2,02462862717886e-06	0,00142289445398415	1,7345824039502e-06	-0,00178427544981965	***	CN
132	CN_AN - CN	d__Bacteria|p__Verrucomicrobia	0,0828164254429845	1,68877818310799e-06	0,00129952998545935	0,0748386765046147	1,78007633185038e-06	0,00133419501267633	2,08305129857166e-05	-0,00178427544981965	***	CN_AN
133	CN_AN - CN	d__Bacteria|p__Armatimonadetes	0,00140065363836457	3,10972432689294e-08	0,000176344104718387	0,00372779391726868	9,54827609466027e-08	0,000309002849415022	2,26239109174005e-11	-0,00178427544981965	***	CN
134	CN_AN - CN	d__Bacteria|p__Candidatus Saccharibacteria	0	0	0	0,000411342777077924	1,05711017636176e-08	0,000102815863385071	4,56810105483448e-06	-0,00178427544981965	***	CN
135	CN_AN - CN	d__Bacteria|p__Nitrospirae	0,00971564507881456	2,13910163180156e-07	0,000462504230445686	0,00354783145229709	9,08896633145615e-08	0,00030147912583554	5,6855308301896e-27	-0,00178427544981965	***	CN_AN
136	CN_AN - CN	d__Bacteria|p__Actinobacteria	0,150270126058827	2,83892158995712e-06	0,00168490996494089	0,201892176774558	4,14262972366796e-06	0,00203534511168695	6,07619330321739e-86	-0,00178427544981965	***	CN
137	CN_AN - CN	d__Bacteria|p__Bacteroidetes	0,0563151693012295	1,18155033589318e-06	0,00108699141482036	0,0493868421729182	1,20700796979395e-06	0,00109863914448464	8,71095395648529e-06	-0,00178427544981965	***	CN_AN
138	CN_AN - CN	d__Bacteria|p__Chlamydiae	0	0	0	0,000462760624212664	1,18918777462295e-08	0,000109049886502598	9,81962375699111e-07	-0,00178427544981965	***	CN
139	CM_I - CM_II	d__Bacteria|p__Actinobacteria	0,142942559891577	2,44175123000857e-06	0,00156261038970326	0,133316759377234	3,59075769303208e-06	0,00189492946914445	0,000102959903470822	2,54057425939959e-06	***	CM_I
140	CM_I - CM_II	d__Bacteria|p__Verrucomicrobia	0,0671264001275561	1,24809053740999e-06	0,00111717972475783	0,0613754311818267	1,79030665762544e-06	0,00133802341445337	0,00113515080590093	2,40088047104324e-05	***	CM_I
141	CM_I - CM_II	d__Bacteria|p__Nitrospirae	0,00982580619444334	1,93914251232188e-07	0,000440356958877895	0,00854594611392523	2,63313845451648e-07	0,000513141155484188	0,0676605117335214	0,00125216139021077	**	CM_I
142	CM_I - CM_II	d__Bacteria|p__Chlamydiae	0,000418543468728824	8,33851454155837e-09	9,1315467154028e-05	0,000683675689114018	2,12321547848261e-08	0,000145712575932299	0,141904298907644	0,00233245588688303	**	CM_II
143	CM_I - CM_II	d__Bacteria|p__Firmicutes	0,0979790329652808	1,76148809248937e-06	0,0013272106436016	0,0949687684514746	2,67107034216809e-06	0,0016343409504042	0,157542749816585	0,00233245588688303	**	CM_I
144	CM_I - CM_II	d__Bacteria|p__Bacteroidetes	0,0856419659584645	1,5607482037198e-06	0,00124929908497517	0,0874172597035334	2,47919331249482e-06	0,00157454543043217	0,383025416734402	0,00486049741479232	**	CM_II
145	CM_I - CM_II	d__Bacteria|p__Candidatus Saccharibacteria	0,000677641806513334	1,34969527055468e-08	0,000116176386178719	0,000870132695236024	2,70177004266488e-08	0,000164370619110134	0,393955297937613	0,00486049741479232	**	CM_II
146	CM_I - CM_II	d__Bacteria|p__candidate division WPS-1	0,000936740144297843	1,8652714850615e-08	0,000136574942250088	0,00102551353367103	3,18373377979764e-08	0,000178430204276004	0,776124017586959	0,00883899296139557	**	CM_II
147	CM_I - CM_II	d__Bacteria|p__Planctomycetes	0,00952684657392275	1,8807098974109e-07	0,000433671522861589	0,0141707324652724	4,34145155282182e-07	0,000658896923108753	1,0160169788814e-09	5,01412005381399e-11	***	CM_II
148	CM_I - CM_II	d__Bacteria|p__Proteobacteria	0,314445728863555	4,29652626837189e-06	0,00207280637503166	0,360297088163088	7,16275394444303e-06	0,00267633218125909	2,98966029676343e-42	4,42625939123492e-43	***	CM_II
149	CM_I - CM_II	d__Bacteria|p__Gemmatimonadetes	0,000398612827360784	7,94160076484659e-09	8,91156594816343e-05	0	0	0	8,26683488631061e-05	2,44784704074465e-06	***	CM_I
150	CM_I - CM_II	d__Bacteria|p__Acidobacteria	0,26752899908319	3,90563119073479e-06	0,00197626698366764	0,236209950588893	5,60677512063167e-06	0,00236786298603438	9,26595734590127e-24	6,85922925181138e-25	***	CM_I
151	CM_I - CM_II	d__Bacteria|p__Armatimonadetes	0,00255112209510902	5,07167973046234e-08	0,000225203901619451	0,00111874203673203	3,4728399931235e-08	0,000186355573920489	9,93053373046081e-06	3,67559470151279e-07	***	CM_I
152	CM_I - PgM_I	d__Bacteria|p__Armatimonadetes	0,00255112209510902	5,07167973046234e-08	0,000225203901619451	0,00131450146832611	3,67168304026368e-08	0,000191616362564988	0,000101640644162039	-0,000806192393320634	***	CM_I
153	CM_I - PgM_I	d__Bacteria|p__Verrucomicrobia	0,0671264001275561	1,24809053740999e-06	0,00111717972475783	0,0613061110334219	1,60954499589919e-06	0,00126867844464198	0,000662920601879234	-0,000806192393320634	***	CM_I
154	CM_I - PgM_I	d__Bacteria|p__Chlamydiae	0,000418543468728824	8,33851454155837e-09	9,1315467154028e-05	0,00103482030485247	2,89128335791557e-08	0,000170037741631544	0,000982973275220934	-0,000806192393320634	***	PgM_I
155	CM_I - PgM_I	d__Bacteria|p__Actinobacteria	0,142942559891577	2,44175123000857e-06	0,00156261038970326	0,150384561599776	3,57355946837331e-06	0,0018903860633144	0,00240449775748159	-0,000806192393320634	***	PgM_I
156	CM_I - PgM_I	d__Bacteria|p__candidate division WPS-1	0,000936740144297843	1,8652714850615e-08	0,000136574942250088	0,00134246958467347	3,74969894302092e-08	0,000193641393896577	0,0969211349025886	-0,000806192393320634	***	PgM_I
157	CM_I - PgM_I	d__Bacteria|p__Planctomycetes	0,00952684657392275	1,8807098974109e-07	0,000433671522861589	0,00869808418403021	2,41159800737197e-07	0,00049108023859365	0,222776448559692	-0,000806192393320634	***	CM_I
158	CM_I - PgM_I	d__Bacteria|p__Latescibacteria	0	0	0	0,0010068521885051	2,81321932420318e-08	0,000167726543045613	1,9347401746763e-14	-0,000806192393320634	***	PgM_I
159	CM_I - PgM_I	d__Bacteria|p__Candidatus Saccharibacteria	0,000677641806513334	1,34969527055468e-08	0,000116176386178719	0	0	0	2,04143112417415e-06	-0,000806192393320634	***	CM_I
160	CM_I - PgM_I	d__Bacteria|p__Fibrobacteres	0	0	0	0,000335617396168368	9,38369852692726e-09	9,6869492240474e-05	2,69089117094048e-05	-0,000806192393320634	***	PgM_I
161	CM_I - PgM_I	d__Bacteria|p__Gemmatimonadetes	0,000398612827360784	7,94160076484659e-09	8,91156594816343e-05	0	0	0	3,09279787300877e-05	-0,000806192393320634	***	CM_I
162	CM_I - PgM_I	d__Bacteria|p__Proteobacteria	0,314445728863555	4,29652626837189e-06	0,00207280637503166	0,355390854425954	6,40734449338101e-06	0,00253127329488165	3,49118875376852e-36	-0,000806192393320634	***	PgM_I
163	CM_I - PgM_I	d__Bacteria|p__Bacteroidetes	0,0856419659584645	1,5607482037198e-06	0,00124929908497517	0,0777513634456719	2,0055403291383e-06	0,00141617100984955	3,55526545596229e-05	-0,000806192393320634	***	CM_I
164	CM_I - PgM_I	d__Bacteria|p__Spirochaetes	0	0	0	0,000391553628863096	1,09470357056223e-08	0,000104628082777151	4,65707070781566e-06	-0,000806192393320634	***	PgM_I
165	CM_I - PgM_I	d__Bacteria|p__Acidobacteria	0,26752899908319	3,90563119073479e-06	0,00197626698366764	0,228807159837785	4,93523643353894e-06	0,00222153920369165	5,21385517017852e-38	-0,000806192393320634	***	CM_I
166	CM_I - PgM_I	d__Bacteria|p__Nitrospirae	0,00982580619444334	1,93914251232188e-07	0,000440356958877895	0,00592924066564117	1,64851059203728e-07	0,000406018545393837	5,53727606451591e-10	-0,000806192393320634	***	CM_I
167	CM_I - PgM_I	d__Bacteria|p__Firmicutes	0,0979790329652808	1,76148809248937e-06	0,0013272106436016	0,106306810236331	2,65720401447971e-06	0,00163009325330783	7,06696260954476e-05	-0,000806192393320634	***	PgM_I
168	CM_I - GM_I	d__Bacteria|p__Latescibacteria	0	0	0	0,000183610891798101	3,37073884246841e-09	5,80580644051144e-05	0,00210107390375747	2,62637672217176e-05	***	GM_I
169	CM_I - GM_I	d__Bacteria|p__Verrucomicrobia	0,0671264001275561	1,24809053740999e-06	0,00111717972475783	0,0640434790591778	1,10061899763458e-06	0,00104910390221111	0,0454023464304179	0,00050447711243105	***	CM_I
170	CM_I - GM_I	d__Bacteria|p__Candidatus Saccharibacteria	0,000677641806513334	1,34969527055468e-08	0,000116176386178719	0,000403943961955823	7,4139912458489e-09	8,61045367320962e-05	0,0752982661329845	0,000752992507452104	***	CM_I
171	CM_I - GM_I	d__Bacteria|p__Armatimonadetes	0,00255112209510902	5,07167973046234e-08	0,000225203901619451	0,00211152525567817	3,8688750262069e-08	0,000196694560834988	0,158071995458408	0,00143703693121107	**	CM_I
172	CM_I - GM_I	d__Bacteria|p__Actinobacteria	0,142942559891577	2,44175123000857e-06	0,00156261038970326	0,144795549271983	2,27369171501244e-06	0,0015078765582807	0,398489279011914	0,00332078741434792	**	GM_I
173	CM_I - GM_I	d__Bacteria|p__Chlamydiae	0,000418543468728824	8,33851454155837e-09	9,1315467154028e-05	0,000312138516056773	5,72951940074853e-09	7,56935889012308e-05	0,459241923887507	0,00353267637698991	**	CM_I
174	CM_I - GM_I	d__Bacteria|p__candidate division WPS-1	0,000936740144297843	1,8652714850615e-08	0,000136574942250088	0,00100985990488956	1,85237429374987e-08	0,000136101957875332	0,779859268823832	0,00557049618849235	**	GM_I
175	CM_I - GM_I	d__Bacteria|p__Proteobacteria	0,314445728863555	4,29652626837189e-06	0,00207280637503166	0,380386684538127	4,32765331358045e-06	0,00208030125548692	1,12284106242349e-110	1,12285574487363e-111	***	GM_I
176	CM_I - GM_I	d__Bacteria|p__Bacteroidetes	0,0856419659584645	1,5607482037198e-06	0,00124929908497517	0,0738666617703762	1,25611211577388e-06	0,00112076407676811	2,18101498520292e-12	5,4526087612632e-14	***	CM_I
177	CM_I - GM_I	d__Bacteria|p__Nitrospirae	0,00982580619444334	1,93914251232188e-07	0,000440356958877895	0,00716082478012596	1,30541430145685e-07	0,000361305175918758	2,95015588446332e-06	4,24759738344103e-08	***	CM_I
178	CM_I - GM_I	d__Bacteria|p__Planctomycetes	0,00952684657392275	1,8807098974109e-07	0,000433671522861589	0,01257734608817	2,28033426123689e-07	0,000477528455826131	2,97327928933102e-06	4,24759738344103e-08	***	GM_I
179	CM_I - GM_I	d__Bacteria|p__Acidobacteria	0,26752899908319	3,90563119073479e-06	0,00197626698366764	0,247011732735986	3,41516904679872e-06	0,00184801759915828	3,40277012583888e-14	1,13427154033592e-15	***	CM_I
180	CM_I - GM_I	d__Bacteria|p__Gemmatimonadetes	0,000398612827360784	7,94160076484659e-09	8,91156594816343e-05	0	0	0	4,12109615846818e-07	8,24230009316735e-09	***	CM_I
181	CM_I - GM_I	d__Bacteria|p__Firmicutes	0,0979790329652808	1,76148809248937e-06	0,0013272106436016	0,0661366432256762	1,13404920216877e-06	0,00106491746260862	6,70343640004514e-79	3,35176202762826e-80	***	CM_I
182	CM_I - PuM_I	d__Bacteria|p__Acidobacteria	0,26752899908319	3,90563119073479e-06	0,00197626698366764	0,135972105020141	1,87058070369921e-06	0,00136769174293743	0	0	***	CM_I
183	CM_I - PuM_I	d__Bacteria|p__candidate division WPS-1	0,000936740144297843	1,8652714850615e-08	0,000136574942250088	0,00135335233333864	2,15189754291069e-08	0,000146693474391695	0,0512796762288426	0,00471805104533157	**	PuM_I
184	CM_I - PuM_I	d__Bacteria|p__Candidatus Saccharibacteria	0,000677641806513334	1,34969527055468e-08	0,000116176386178719	0,000732402439218558	1,1652804284393e-08	0,00010794815553956	0,817110555581951	0,0698093345684481	ns	PuM_I
185	CM_I - PuM_I	d__Bacteria|p__Actinobacteria	0,142942559891577	2,44175123000857e-06	0,00156261038970326	0,186810387377203	2,418754044919e-06	0,00155523440192114	1,05476700717738e-85	2,52317425958867e-86	***	PuM_I
186	CM_I - PuM_I	d__Bacteria|p__Firmicutes	0,0979790329652808	1,76148809248937e-06	0,0013272106436016	0,058735491266897	8,8026037850736e-07	0,000938221923911054	1,15854249049257e-134	3,46427762098059e-135	***	CM_I
187	CM_I - PuM_I	d__Bacteria|p__Bacteroidetes	0,0856419659584645	1,5607482037198e-06	0,00124929908497517	0,142006464247616	1,93995204852253e-06	0,00139282161403481	1,85189700146463e-188	7,38339812443402e-189	***	PuM_I
188	CM_I - PuM_I	d__Bacteria|p__Proteobacteria	0,314445728863555	4,29652626837189e-06	0,00207280637503166	0,418010731287914	3,87347960093076e-06	0,00196811574886508	2,38018736721364e-280	1,42344884156526e-280	***	PuM_I
189	CM_I - PuM_I	d__Bacteria|p__Nitrospirae	0,00982580619444334	1,93914251232188e-07	0,000440356958877895	0,00406005700001592	6,43819529531023e-08	0,000253735990653873	2,51547084767409e-32	4,29815389858456e-33	***	CM_I
190	CM_I - PuM_I	d__Bacteria|p__Latescibacteria	0	0	0	0,000350279427452354	5,57521147302897e-09	7,46673387300564e-05	2,95097053924765e-06	2,9413339844912e-07	***	PuM_I
191	CM_I - PuM_I	d__Bacteria|p__Armatimonadetes	0,00255112209510902	5,07167973046234e-08	0,000225203901619451	0,00100307290588629	1,59549525623629e-08	0,000126312915263495	4,9579236715622e-10	7,41259995333462e-11	***	CM_I
192	CM_I - PuM_I	d__Bacteria|p__Verrucomicrobia	0,0671264001275561	1,24809053740999e-06	0,00111717972475783	0,0443421911570366	6,74711989944105e-07	0,000821408540218633	5,17987737741806e-63	1,03259244123673e-63	***	CM_I
193	CM_I - PuM_I	d__Bacteria|p__Planctomycetes	0,00952684657392275	1,8807098974109e-07	0,000433671522861589	0,00662346553728088	1,04760615889522e-07	0,000323667446447001	5,35995424930028e-08	7,12326803633192e-09	***	CM_I
194	CM_I - PuM_I	d__Bacteria|p__Gemmatimonadetes	0,000398612827360784	7,94160076484659e-09	8,91156594816343e-05	0	0	0	8,88283934559627e-08	1,06245983408452e-08	***	CM_I
195	CM_I - PuM_I	d__Bacteria|p__Chlamydiae	0,000418543468728824	8,33851454155837e-09	9,1315467154028e-05	0	0	0	9,20141000926136e-07	1,00051225140488e-07	***	CM_I
196	CM_I - R_M	d__Bacteria|p__Acidobacteria	0,26752899908319	3,90563119073479e-06	0,00197626698366764	0,149584166928457	2,10331917878268e-06	0,00145028244793305	0	-0,000361207562752576	***	CM_I
197	CM_I - R_M	d__Bacteria|p__Latescibacteria	0	0	0	0,000165341181528083	2,73336381980447e-09	5,22815820323416e-05	0,00274582892751809	-0,000361207562752576	***	R_M
198	CM_I - R_M	d__Bacteria|p__candidate division WPS-1	0,000936740144297843	1,8652714850615e-08	0,000136574942250088	0,00122352474330782	2,02054849621417e-08	0,0001421459987553	0,178425048904339	-0,000361207562752576	***	R_M
199	CM_I - R_M	d__Bacteria|p__Bacteroidetes	0,0856419659584645	1,5607482037198e-06	0,00124929908497517	0,127015095649874	1,83337071969125e-06	0,00135402020652989	1,14724615642206e-107	-0,000361207562752576	***	R_M
200	CM_I - R_M	d__Bacteria|p__Nitrospirae	0,00982580619444334	1,93914251232188e-07	0,000440356958877895	0,00335642598502009	5,53101916274334e-08	0,000235181188931924	1,310931852699e-41	-0,000361207562752576	***	CM_I
201	CM_I - R_M	d__Bacteria|p__Gemmatimonadetes	0,000398612827360784	7,94160076484659e-09	8,91156594816343e-05	0	0	0	1,34664957646846e-07	-0,000361207562752576	***	CM_I
202	CM_I - R_M	d__Bacteria|p__Proteobacteria	0,314445728863555	4,29652626837189e-06	0,00207280637503166	0,406838511268002	3,99009485808925e-06	0,00199752217962386	1,39883984331066e-221	-0,000361207562752576	***	R_M
203	CM_I - R_M	d__Bacteria|p__Chlamydiae	0,000418543468728824	8,33851454155837e-09	9,1315467154028e-05	0	0	0	1,48993623919928e-06	-0,000361207562752576	***	CM_I
204	CM_I - R_M	d__Bacteria|p__Firmicutes	0,0979790329652808	1,76148809248937e-06	0,0013272106436016	0,068401646798168	1,05361874195547e-06	0,00102645932308858	2,42081311741811e-71	-0,000361207562752576	***	CM_I
205	CM_I - R_M	d__Bacteria|p__Armatimonadetes	0,00255112209510902	5,07167973046234e-08	0,000225203901619451	0,00104164944362692	1,72050993727433e-08	0,000131168210221621	2,69538462394285e-09	-0,000361207562752576	***	CM_I
206	CM_I - R_M	d__Bacteria|p__Actinobacteria	0,142942559891577	2,44175123000857e-06	0,00156261038970326	0,17374051354971	2,37359040180544e-06	0,00154064609881875	5,39154248577195e-44	-0,000361207562752576	***	R_M
207	CM_I - R_M	d__Bacteria|p__Verrucomicrobia	0,0671264001275561	1,24809053740999e-06	0,00111717972475783	0,0515699145186092	8,08704669893394e-07	0,000899280084230377	6,40260588421981e-28	-0,000361207562752576	***	CM_I
208	CM_I - R_M	d__Bacteria|p__Planctomycetes	0,00952684657392275	1,8807098974109e-07	0,000433671522861589	0,0168813346340173	2,74410634507137e-07	0,000523842184734235	7,80635259086921e-26	-0,000361207562752576	***	R_M
209	CM_I - R_M	d__Bacteria|p__Candidatus Saccharibacteria	0,000677641806513334	1,34969527055468e-08	0,000116176386178719	0,000181875299680892	3,00665048042754e-09	5,48329324441757e-05	8,77257177329645e-05	-0,000361207562752576	***	CM_I
210	CM_I - H_M	d__Bacteria|p__Planctomycetes	0,00952684657392275	1,8807098974109e-07	0,000433671522861589	0,0119888290444843	2,3629230630227e-07	0,000486099070460199	0,000177761506331426	-0,0191918624016928	***	H_M
211	CM_I - H_M	d__Bacteria|p__Latescibacteria	0	0	0	0,000199481348493916	3,97856641236647e-09	6,30758782132003e-05	0,000971850565004984	-0,0191918624016928	***	H_M
212	CM_I - H_M	d__Bacteria|p__Gemmatimonadetes	0,000398612827360784	7,94160076484659e-09	8,91156594816343e-05	0,00087771793337323	1,74938168445942e-08	0,000132264193357818	0,00260734624595383	-0,0191918624016928	***	H_M
213	CM_I - H_M	d__Bacteria|p__Armatimonadetes	0,00255112209510902	5,07167973046234e-08	0,000225203901619451	0,00183522840614403	3,65429261074689e-08	0,000191162041492209	0,018483951034113	-0,0191918624016928	***	CM_I
214	CM_I - H_M	d__Bacteria|p__Chlamydiae	0,000418543468728824	8,33851454155837e-09	9,1315467154028e-05	0,000299222022740874	5,96725426244251e-09	7,724800490914e-05	0,406058074407775	-0,0191918624016928	***	CM_I
215	CM_I - H_M	d__Bacteria|p__Acidobacteria	0,26752899908319	3,90563119073479e-06	0,00197626698366764	0,269220027927389	3,92468639889415e-06	0,0019810821282557	0,550379247030809	-0,0191918624016928	***	H_M
216	CM_I - H_M	d__Bacteria|p__Firmicutes	0,0979790329652808	1,76148809248937e-06	0,0013272106436016	0,112248154797526	1,98784149977213e-06	0,00140990833027262	1,87836886974242e-13	-0,0191918624016928	***	H_M
217	CM_I - H_M	d__Bacteria|p__Nitrospirae	0,00982580619444334	1,93914251232188e-07	0,000440356958877895	0,00574506283662478	1,13947158124599e-07	0,000337560599188647	2,55522211181038e-13	-0,0191918624016928	***	CM_I
218	CM_I - H_M	d__Bacteria|p__candidate division WPS-1	0,000936740144297843	1,8652714850615e-08	0,000136574942250088	0,00225413923798125	4,48654091299855e-08	0,000211814563073424	2,62776217216944e-07	-0,0191918624016928	***	H_M
219	CM_I - H_M	d__Bacteria|p__Actinobacteria	0,142942559891577	2,44175123000857e-06	0,00156261038970326	0,169579094354678	2,80919278486555e-06	0,00167606467204149	3,75099107022593e-31	-0,0191918624016928	***	H_M
220	CM_I - H_M	d__Bacteria|p__Candidatus Saccharibacteria	0,000677641806513334	1,34969527055468e-08	0,000116176386178719	0,00155595451825254	3,09907144325575e-08	0,000176041797402087	4,70063110843901e-05	-0,0191918624016928	***	H_M
221	CM_I - H_M	d__Bacteria|p__Verrucomicrobia	0,0671264001275561	1,24809053740999e-06	0,00111717972475783	0,0752244165170557	1,3877337205355e-06	0,00117802110360362	6,51814602351431e-07	-0,0191918624016928	***	H_M
222	CM_I - H_M	d__Bacteria|p__Proteobacteria	0,314445728863555	4,29652626837189e-06	0,00207280637503166	0,281667664073409	4,03620640924092e-06	0,00200903121161442	8,23641054730375e-30	-0,0191918624016928	***	CM_I
223	CM_I - H_M	d__Bacteria|p__Bacteroidetes	0,0856419659584645	1,5607482037198e-06	0,00124929908497517	0,0673050069818472	1,25227000373079e-06	0,00111904870480725	9,85556697068058e-28	-0,0191918624016928	***	CM_I
224	CM_I - BS_I	d__Bacteria|p__Candidatus Saccharibacteria	0,000677641806513334	1,34969527055468e-08	0,000116176386178719	0,00146419380601651	3,24359388245131e-08	0,000180099802399984	0,000270156618673678	-0,0361404631044755	***	BS_I
225	CM_I - BS_I	d__Bacteria|p__Armatimonadetes	0,00255112209510902	5,07167973046234e-08	0,000225203901619451	0,00283964859348656	6,28194118547325e-08	0,000250638009596973	0,425993116644624	-0,0361404631044755	***	BS_I
226	CM_I - BS_I	d__Bacteria|p__Gemmatimonadetes	0,000398612827360784	7,94160076484659e-09	8,91156594816343e-05	0,000488064602005502	1,0822548972818e-08	0,000104031480681657	0,539318596195018	-0,0361404631044755	***	BS_I
227	CM_I - BS_I	d__Bacteria|p__Planctomycetes	0,00952684657392275	1,8807098974109e-07	0,000433671522861589	0,00916230366492147	2,01405565312773e-07	0,00044878231394828	0,582441508508383	-0,0360278652426139	***	CM_I
228	CM_I - BS_I	d__Bacteria|p__Actinobacteria	0,142942559891577	2,44175123000857e-06	0,00156261038970326	0,178099210222735	3,24747380012808e-06	0,00180207485974586	1,86039973769659e-49	-0,0361404631044755	***	BS_I
229	CM_I - BS_I	d__Bacteria|p__Verrucomicrobia	0,0671264001275561	1,24809053740999e-06	0,00111717972475783	0,0846126541840447	1,71832175121411e-06	0,00131084772235913	2,13898599905008e-24	-0,0361404631044755	***	BS_I
230	CM_I - BS_I	d__Bacteria|p__Bacteroidetes	0,0856419659584645	1,5607482037198e-06	0,00124929908497517	0,0643579732008164	1,33590736519799e-06	0,00115581458945542	2,73657411836767e-35	-0,0361404631044755	***	CM_I
231	CM_I - BS_I	d__Bacteria|p__Firmicutes	0,0979790329652808	1,76148809248937e-06	0,0013272106436016	0,07121306238353	1,46737131734863e-06	0,00121135102977982	2,9457235144452e-49	-0,0361404631044755	***	CM_I
232	CM_I - BS_I	d__Bacteria|p__Chlamydiae	0,000418543468728824	8,33851454155837e-09	9,1315467154028e-05	0	0	0	3,70002330562663e-05	-0,0361404631044755	***	CM_I
233	CM_I - BS_I	d__Bacteria|p__Nitrospirae	0,00982580619444334	1,93914251232188e-07	0,000440356958877895	0,00534652586742391	1,17979823151922e-07	0,000343481910952996	3,96359266455909e-15	-0,0361404631044755	***	CM_I
234	CM_I - BS_I	d__Bacteria|p__Acidobacteria	0,26752899908319	3,90563119073479e-06	0,00197626698366764	0,330175703256722	4,90648271182809e-06	0,00221505817346364	5,72821491647575e-99	-0,0361404631044755	***	BS_I
235	CM_I - BS_I	d__Bacteria|p__candidate division WPS-1	0,000936740144297843	1,8652714850615e-08	0,000136574942250088	0,00235158399148105	5,20477880024862e-08	0,000228139843084206	8,1829939726278e-08	-0,0361404631044755	***	BS_I
236	CM_I - BS_I	d__Bacteria|p__Proteobacteria	0,314445728863555	4,29652626837189e-06	0,00207280637503166	0,249889076226817	4,15850306842651e-06	0,00203924080687557	8,50930652793818e-108	-0,0361404631044755	***	CM_I
237	CM_I - SS_I	d__Bacteria|p__Acidobacteria	0,26752899908319	3,90563119073479e-06	0,00197626698366764	0,128904746912932	1,96400946489156e-06	0,0014014312201787	0	-0,000687446577195949	***	CM_I
238	CM_I - SS_I	d__Bacteria|p__Firmicutes	0,0979790329652808	1,76148809248937e-06	0,0013272106436016	0,361370553048589	4,03655355566344e-06	0,00200911760623002	0	-0,000687446577195949	***	SS_I
239	CM_I - SS_I	d__Bacteria|p__Candidatus Saccharibacteria	0,000677641806513334	1,34969527055468e-08	0,000116176386178719	0,000209885612341274	3,67029122786991e-09	6,05829285184358e-05	0,000389860849901928	-0,000687446577195949	***	CM_I
240	CM_I - SS_I	d__Bacteria|p__Planctomycetes	0,00952684657392275	1,8807098974109e-07	0,000433671522861589	0,00762584391506629	1,32364759932999e-07	0,000363819680519071	0,000811168591746554	-0,000687446577195949	***	CM_I
241	CM_I - SS_I	d__Bacteria|p__candidate division WPS-1	0,000936740144297843	1,8652714850615e-08	0,000136574942250088	0,00120684227096233	2,10831301959901e-08	0,00014520031059192	0,210999809894451	-0,000687446577195949	***	SS_I
242	CM_I - SS_I	d__Bacteria|p__Verrucomicrobia	0,0671264001275561	1,24809053740999e-06	0,00111717972475783	0,0295413999370343	5,01437840008299e-07	0,00070812275772517	1,02595244607116e-184	-0,000687446577195949	***	CM_I
243	CM_I - SS_I	d__Bacteria|p__Gemmatimonadetes	0,000398612827360784	7,94160076484659e-09	8,91156594816343e-05	0	0	0	2,47069578375795e-07	-0,000687446577195949	***	CM_I
244	CM_I - SS_I	d__Bacteria|p__Chlamydiae	0,000418543468728824	8,33851454155837e-09	9,1315467154028e-05	0	0	0	2,95988918485556e-06	-0,000687446577195949	***	CM_I
245	CM_I - SS_I	d__Bacteria|p__Proteobacteria	0,314445728863555	4,29652626837189e-06	0,00207280637503166	0,266764613285759	3,42121725962008e-06	0,00184965328092053	3,29738940789463e-66	-0,000687446577195949	***	CM_I
246	CM_I - SS_I	d__Bacteria|p__Deinococcus-Thermus	0	0	0	0,000349809353902123	6,11629593196169e-09	7,82067511917078e-05	3,61542346705962e-06	-0,000687446577195949	***	SS_I
247	CM_I - SS_I	d__Bacteria|p__Bacteroidetes	0,0856419659584645	1,5607482037198e-06	0,00124929908497517	0,0471892818413964	7,86428095791539e-07	0,000886807812207098	6,04273398722783e-143	-0,000687446577195949	***	CM_I
248	CM_I - SS_I	d__Bacteria|p__Armatimonadetes	0,00255112209510902	5,07167973046234e-08	0,000225203901619451	0,000349809353902123	6,11629593196169e-09	7,82067511917078e-05	6,86252015105041e-22	-0,000687446577195949	***	CM_I
249	CM_I - SS_I	d__Bacteria|p__Actinobacteria	0,142942559891577	2,44175123000857e-06	0,00156261038970326	0,153723720572288	2,27542263490986e-06	0,001508450408502	7,61072579929551e-07	-0,000687446577195949	***	SS_I
250	CM_I - SS_I	d__Bacteria|p__Nitrospirae	0,00982580619444334	1,93914251232188e-07	0,000440356958877895	0,00276349389582677	4,82020708606248e-08	0,000219549700206183	9,26580524262277e-50	-0,000687446577195949	***	CM_I
251	CM_I - CN	d__Bacteria|p__Armatimonadetes	0,00255112209510902	5,07167973046234e-08	0,000225203901619451	0,00372779391726868	9,54827609466027e-08	0,000309002849415022	0,00200279717889158	0,000605892804185117	***	CN
252	CM_I - CN	d__Bacteria|p__Planctomycetes	0,00952684657392275	1,8807098974109e-07	0,000433671522861589	0,00809831092372162	2,06518106846574e-07	0,000454442633174501	0,0267507675511805	0,00735702761413967	**	CM_I
253	CM_I - CN	d__Bacteria|p__Candidatus Saccharibacteria	0,000677641806513334	1,34969527055468e-08	0,000116176386178719	0,000411342777077924	1,05711017636176e-08	0,000102815863385071	0,128113032104353	0,0307523798286769	*	CM_I
254	CM_I - CN	d__Bacteria|p__Gemmatimonadetes	0,000398612827360784	7,94160076484659e-09	8,91156594816343e-05	0,000642723089184256	1,65135231441507e-08	0,000128504953772805	0,132148810617226	0,0307523798286769	*	CN
255	CM_I - CN	d__Bacteria|p__Chlamydiae	0,000418543468728824	8,33851454155837e-09	9,1315467154028e-05	0,000462760624212664	1,18918777462295e-08	0,000109049886502598	0,87966162084561	0,190084380772732	ns	CN
256	CM_I - CN	d__Bacteria|p__Firmicutes	0,0979790329652808	1,76148809248937e-06	0,0013272106436016	0,086176311797825	2,02462862717886e-06	0,00142289445398415	1,86813670730515e-09	9,41924790754149e-10	***	CM_I
257	CM_I - CN	d__Bacteria|p__Acidobacteria	0,26752899908319	3,90563119073479e-06	0,00197626698366764	0,302439776846543	5,42394997499888e-06	0,00232893752063014	1,92828002938308e-30	1,45837407623032e-30	***	CN
258	CM_I - CN	d__Bacteria|p__Nitrospirae	0,00982580619444334	1,93914251232188e-07	0,000440356958877895	0,00354783145229709	9,08896633145615e-08	0,00030147912583554	2,45342998460523e-28	1,48443945189398e-28	***	CM_I
259	CM_I - CN	d__Bacteria|p__Bacteroidetes	0,0856419659584645	1,5607482037198e-06	0,00124929908497517	0,0493868421729182	1,20700796979395e-06	0,00109863914448464	2,45657709761547e-98	3,71585900474186e-98	***	CM_I
260	CM_I - CN	d__Bacteria|p__Proteobacteria	0,314445728863555	4,29652626837189e-06	0,00207280637503166	0,265855978610176	5,01790871162591e-06	0,00224006890778519	3,55053681988084e-56	3,58040034013943e-56	***	CM_I
261	CM_I - CN	d__Bacteria|p__Latescibacteria	0	0	0	0,000385633853510553	9,91066279415827e-09	9,95523118473814e-05	3,9997806381997e-06	1,72860974679806e-06	***	CN
262	CM_I - CN	d__Bacteria|p__Actinobacteria	0,142942559891577	2,44175123000857e-06	0,00156261038970326	0,201892176774558	4,14262972366796e-06	0,00203534511168695	5,25316450261212e-120	1,58920464082882e-119	***	CN
263	CM_I - CN	d__Bacteria|p__candidate division WPS-1	0,000936740144297843	1,8652714850615e-08	0,000136574942250088	0,00213384065609173	5,47430938951599e-08	0,000233972421227716	5,28409856144443e-06	1,99820364283965e-06	***	CN
264	CM_I - CN	d__Bacteria|p__Verrucomicrobia	0,0671264001275561	1,24809053740999e-06	0,00111717972475783	0,0748386765046147	1,78007633185038e-06	0,00133419501267633	8,72660951193489e-06	2,93333630470038e-06	***	CN
265	CM_II - PgM_I	d__Bacteria|p__Spirochaetes	0	0	0	0,000391553628863096	1,09470357056223e-08	0,000104628082777151	0,000153603134346838	0,000188638695721937	***	PgM_I
266	CM_II - PgM_I	d__Bacteria|p__Fibrobacteres	0	0	0	0,000335617396168368	9,38369852692726e-09	9,6869492240474e-05	0,000578910480425994	0,000631960009188258	***	PgM_I
267	CM_II - PgM_I	d__Bacteria|p__Acidobacteria	0,236209950588893	5,60677512063167e-06	0,00236786298603438	0,228807159837785	4,93523643353894e-06	0,00222153920369165	0,0230759326812543	0,0226714844697368	*	CM_II
268	CM_II - PgM_I	d__Bacteria|p__Chlamydiae	0,000683675689114018	2,12321547848261e-08	0,000145712575932299	0,00103482030485247	2,89128335791557e-08	0,000170037741631544	0,155345639824275	0,138748110398092	ns	PgM_I
269	CM_II - PgM_I	d__Bacteria|p__Proteobacteria	0,360297088163088	7,16275394444303e-06	0,00267633218125909	0,355390854425954	6,40734449338101e-06	0,00253127329488165	0,18548508934029	0,151861768002781	ns	CM_II
270	CM_II - PgM_I	d__Bacteria|p__candidate division WPS-1	0,00102551353367103	3,18373377979764e-08	0,000178430204276004	0,00134246958467347	3,74969894302092e-08	0,000193641393896577	0,278387000132958	0,210390581032908	ns	PgM_I
271	CM_II - PgM_I	d__Bacteria|p__Armatimonadetes	0,00111874203673203	3,4728399931235e-08	0,000186355573920489	0,00131450146832611	3,67168304026368e-08	0,000191616362564988	0,535710804844502	0,375943918963568	ns	PgM_I
272	CM_II - PgM_I	d__Bacteria|p__Verrucomicrobia	0,0613754311818267	1,79030665762544e-06	0,00133802341445337	0,0613061110334219	1,60954499589919e-06	0,00126867844464198	0,982779087109091	0,643702715966517	ns	CM_II
273	CM_II - PgM_I	d__Bacteria|p__Firmicutes	0,0949687684514746	2,67107034216809e-06	0,0016343409504042	0,106306810236331	2,65720401447971e-06	0,00163009325330783	1,03231096486518e-06	2,02843562868358e-06	***	PgM_I
274	CM_II - PgM_I	d__Bacteria|p__Latescibacteria	0	0	0	0,0010068521885051	2,81321932420318e-08	0,000167726543045613	1,75868324518569e-10	7,19134652316479e-10	***	PgM_I
275	CM_II - PgM_I	d__Bacteria|p__Planctomycetes	0,0141707324652724	4,34145155282182e-07	0,000658896923108753	0,00869808418403021	2,41159800737197e-07	0,00049108023859365	2,01998845416601e-11	1,98458443696513e-10	***	CM_II
276	CM_II - PgM_I	d__Bacteria|p__Actinobacteria	0,133316759377234	3,59075769303208e-06	0,00189492946914445	0,150384561599776	3,57355946837331e-06	0,0018903860633144	2,19589098999193e-10	7,19134652316479e-10	***	PgM_I
277	CM_II - PgM_I	d__Bacteria|p__Bacteroidetes	0,0874172597035334	2,47919331249482e-06	0,00157454543043217	0,0777513634456719	2,0055403291383e-06	0,00141617100984955	5,05487525374574e-06	8,27713209506584e-06	***	CM_II
278	CM_II - PgM_I	d__Bacteria|p__Nitrospirae	0,00854594611392523	2,63313845451648e-07	0,000513141155484188	0,00592924066564117	1,64851059203728e-07	0,000406018545393837	6,58005591071616e-05	9,23532616368289e-05	***	CM_II
279	CM_II - PgM_I	d__Bacteria|p__Candidatus Saccharibacteria	0,000870132695236024	2,70177004266488e-08	0,000164370619110134	0	0	0	7,05977611047015e-08	1,7340101336225e-07	***	CM_II
280	CM_II - GM_I	d__Bacteria|p__Acidobacteria	0,236209950588893	5,60677512063167e-06	0,00236786298603438	0,247011732735986	3,41516904679872e-06	0,00184801759915828	0,000351926433157914	0,000720759257087433	***	GM_I
281	CM_II - GM_I	d__Bacteria|p__Armatimonadetes	0,00111874203673203	3,4728399931235e-08	0,000186355573920489	0,00211152525567817	3,8688750262069e-08	0,000196694560834988	0,000963769995659241	0,00164486589768516	**	GM_I
282	CM_II - GM_I	d__Bacteria|p__Candidatus Saccharibacteria	0,000870132695236024	2,70177004266488e-08	0,000164370619110134	0,000403943961955823	7,4139912458489e-09	8,61045367320962e-05	0,0089373826629993	0,0130743666077486	*	CM_II
283	CM_II - GM_I	d__Bacteria|p__Latescibacteria	0	0	0	0,000183610891798101	3,37073884246841e-09	5,80580644051144e-05	0,0169590090890828	0,0217079509386084	*	GM_I
284	CM_II - GM_I	d__Bacteria|p__Chlamydiae	0,000683675689114018	2,12321547848261e-08	0,000145712575932299	0,000312138516056773	5,72951940074853e-09	7,56935889012308e-05	0,0200485341214111	0,02281121721532	*	CM_II
285	CM_II - GM_I	d__Bacteria|p__Nitrospirae	0,00854594611392523	2,63313845451648e-07	0,000513141155484188	0,00716082478012596	1,30541430145685e-07	0,000361305175918758	0,0266227029837329	0,0272621744437204	*	CM_II
286	CM_II - GM_I	d__Bacteria|p__Planctomycetes	0,0141707324652724	4,34145155282182e-07	0,000658896923108753	0,01257734608817	2,28033426123689e-07	0,000477528455826131	0,0503405765805427	0,0468634055805946	*	CM_II
287	CM_II - GM_I	d__Bacteria|p__Verrucomicrobia	0,0613754311818267	1,79030665762544e-06	0,00133802341445337	0,0640434790591778	1,10061899763458e-06	0,00104910390221111	0,121927859053577	0,104047116136775	ns	GM_I
288	CM_II - GM_I	d__Bacteria|p__candidate division WPS-1	0,00102551353367103	3,18373377979764e-08	0,000178430204276004	0,00100985990488956	1,85237429374987e-08	0,000136101957875332	0,999999999999369	0,787707522825423	ns	CM_II
289	CM_II - GM_I	d__Bacteria|p__Firmicutes	0,0949687684514746	2,67107034216809e-06	0,0016343409504042	0,0661366432256762	1,13404920216877e-06	0,00106491746260862	2,13908607662936e-53	2,19046645289306e-52	***	CM_II
290	CM_II - GM_I	d__Bacteria|p__Actinobacteria	0,133316759377234	3,59075769303208e-06	0,00189492946914445	0,144795549271983	2,27369171501244e-06	0,0015078765582807	2,76729648141088e-06	7,0844158329654e-06	***	GM_I
291	CM_II - GM_I	d__Bacteria|p__Proteobacteria	0,360297088163088	7,16275394444303e-06	0,00267633218125909	0,380386684538127	4,32765331358045e-06	0,00208030125548692	3,60914049668816e-09	1,23194375207667e-08	***	GM_I
292	CM_II - GM_I	d__Bacteria|p__Bacteroidetes	0,0874172597035334	2,47919331249482e-06	0,00157454543043217	0,0738666617703762	1,25611211577388e-06	0,00112076407676811	9,616463385629e-13	4,92372435869598e-12	***	CM_II
293	CM_II - PuM_I	d__Bacteria|p__Acidobacteria	0,236209950588893	5,60677512063167e-06	0,00236786298603438	0,135972105020141	1,87058070369921e-06	0,00136769174293743	0	-0,0270722508508276	***	CM_II
294	CM_II - PuM_I	d__Bacteria|p__Latescibacteria	0	0	0	0,000350279427452354	5,57521147302897e-09	7,46673387300564e-05	0,00015072127304425	-0,0270722508508276	***	PuM_I
295	CM_II - PuM_I	d__Bacteria|p__candidate division WPS-1	0,00102551353367103	3,18373377979764e-08	0,000178430204276004	0,00135335233333864	2,15189754291069e-08	0,000146693474391695	0,207556908199643	-0,0270722508508276	***	PuM_I
296	CM_II - PuM_I	d__Bacteria|p__Candidatus Saccharibacteria	0,000870132695236024	2,70177004266488e-08	0,000164370619110134	0,000732402439218558	1,1652804284393e-08	0,00010794815553956	0,550365686128824	-0,0270722508508276	***	CM_II
297	CM_II - PuM_I	d__Bacteria|p__Armatimonadetes	0,00111874203673203	3,4728399931235e-08	0,000186355573920489	0,00100307290588629	1,59549525623629e-08	0,000126312915263495	0,676921760771213	-0,0270722508508276	***	CM_II
298	CM_II - PuM_I	d__Bacteria|p__Planctomycetes	0,0141707324652724	4,34145155282182e-07	0,000658896923108753	0,00662346553728088	1,04760615889522e-07	0,000323667446447001	1,21337306670034e-30	-0,0270722508508276	***	CM_II
299	CM_II - PuM_I	d__Bacteria|p__Nitrospirae	0,00854594611392523	2,63313845451648e-07	0,000513141155484188	0,00406005700001592	6,43819529531023e-08	0,000253735990653873	2,36308678687089e-18	-0,0270722508508276	***	CM_II
300	CM_II - PuM_I	d__Bacteria|p__Actinobacteria	0,133316759377234	3,59075769303208e-06	0,00189492946914445	0,186810387377203	2,418754044919e-06	0,00155523440192114	2,41324468996372e-96	-0,0270722508508276	***	PuM_I
301	CM_II - PuM_I	d__Bacteria|p__Chlamydiae	0,000683675689114018	2,12321547848261e-08	0,000145712575932299	0	0	0	2,4782080899795e-10	-0,0270722508508276	***	CM_II
302	CM_II - PuM_I	d__Bacteria|p__Bacteroidetes	0,0874172597035334	2,47919331249482e-06	0,00157454543043217	0,142006464247616	1,93995204852253e-06	0,00139282161403481	2,77646816655571e-129	-0,0270722508508276	***	PuM_I
303	CM_II - PuM_I	d__Bacteria|p__Proteobacteria	0,360297088163088	7,16275394444303e-06	0,00267633218125909	0,418010731287914	3,87347960093076e-06	0,00196811574886508	3,23855536874211e-66	-0,0270722508508276	***	PuM_I
304	CM_II - PuM_I	d__Bacteria|p__Firmicutes	0,0949687684514746	2,67107034216809e-06	0,0016343409504042	0,058735491266897	8,8026037850736e-07	0,000938221923911054	5,69950967104409e-94	-0,0270722508508276	***	CM_II
305	CM_II - PuM_I	d__Bacteria|p__Verrucomicrobia	0,0613754311818267	1,79030665762544e-06	0,00133802341445337	0,0443421911570366	6,74711989944105e-07	0,000821408540218633	5,74506046211497e-30	-0,0270722508508276	***	CM_II
306	CM_II - R_M	d__Bacteria|p__Planctomycetes	0,0141707324652724	4,34145155282182e-07	0,000658896923108753	0,0168813346340173	2,74410634507137e-07	0,000523842184734235	0,00187681458550208	0,000181099461488013	***	R_M
307	CM_II - R_M	d__Bacteria|p__Latescibacteria	0	0	0	0,000165341181528083	2,73336381980447e-09	5,22815820323416e-05	0,0185923477253576	0,00163093756975727	**	R_M
308	CM_II - R_M	d__Bacteria|p__candidate division WPS-1	0,00102551353367103	3,18373377979764e-08	0,000178430204276004	0,00122352474330782	2,02054849621417e-08	0,0001421459987553	0,457244226325297	0,0367673875883794	*	R_M
309	CM_II - R_M	d__Bacteria|p__Armatimonadetes	0,00111874203673203	3,4728399931235e-08	0,000186355573920489	0,00104164944362692	1,72050993727433e-08	0,000131168210221621	0,813127468753355	0,0603546963398131	ns	CM_II
310	CM_II - R_M	d__Bacteria|p__Nitrospirae	0,00854594611392523	2,63313845451648e-07	0,000513141155484188	0,00335642598502009	5,53101916274334e-08	0,000235181188931924	1,45819089182972e-25	2,34508678780365e-26	***	CM_II
311	CM_II - R_M	d__Bacteria|p__Actinobacteria	0,133316759377234	3,59075769303208e-06	0,00189492946914445	0,17374051354971	2,37359040180544e-06	0,00154064609881875	1,67855777790268e-57	5,39896894100791e-58	***	R_M
312	CM_II - R_M	d__Bacteria|p__Proteobacteria	0,360297088163088	7,16275394444303e-06	0,00267633218125909	0,406838511268002	3,99009485808925e-06	0,00199752217962386	1,99435673090026e-43	3,84882910406848e-44	***	R_M
313	CM_II - R_M	d__Bacteria|p__Acidobacteria	0,236209950588893	5,60677512063167e-06	0,00236786298603438	0,149584166928457	2,10331917878268e-06	0,00145028244793305	1,99884509405085e-234	1,92874550809038e-234	***	CM_II
314	CM_II - R_M	d__Bacteria|p__Candidatus Saccharibacteria	0,000870132695236024	2,70177004266488e-08	0,000164370619110134	0,000181875299680892	3,00665048042754e-09	5,48329324441757e-05	2,66845859671892e-06	2,86097292840923e-07	***	CM_II
315	CM_II - R_M	d__Bacteria|p__Bacteroidetes	0,0874172597035334	2,47919331249482e-06	0,00157454543043217	0,127015095649874	1,83337071969125e-06	0,00135402020652989	3,33727858412216e-73	1,61012003819844e-73	***	R_M
316	CM_II - R_M	d__Bacteria|p__Verrucomicrobia	0,0613754311818267	1,79030665762544e-06	0,00133802341445337	0,0515699145186092	8,08704669893394e-07	0,000899280084230377	4,98557139586091e-10	6,50627385926522e-11	***	CM_II
317	CM_II - R_M	d__Bacteria|p__Chlamydiae	0,000683675689114018	2,12321547848261e-08	0,000145712575932299	0	0	0	5,39419369931065e-10	6,50627385926522e-11	***	CM_II
318	CM_II - R_M	d__Bacteria|p__Firmicutes	0,0949687684514746	2,67107034216809e-06	0,0016343409504042	0,068401646798168	1,05361874195547e-06	0,00102645932308858	7,3038451686845e-47	1,76192474879815e-47	***	CM_II
319	CM_II - H_M	d__Bacteria|p__Planctomycetes	0,0141707324652724	4,34145155282182e-07	0,000658896923108753	0,0119888290444843	2,3629230630227e-07	0,000486099070460199	0,00733551151816135	1,10126307819688e-06	***	CM_II
320	CM_II - H_M	d__Bacteria|p__Latescibacteria	0	0	0	0,000199481348493916	3,97856641236647e-09	6,30758782132003e-05	0,00840233582557218	1,14674809129216e-06	***	H_M
321	CM_II - H_M	d__Bacteria|p__Candidatus Saccharibacteria	0,000870132695236024	2,70177004266488e-08	0,000164370619110134	0,00155595451825254	3,09907144325575e-08	0,000176041797402087	0,00994990754141875	1,24479683292575e-06	***	H_M
322	CM_II - H_M	d__Bacteria|p__Armatimonadetes	0,00111874203673203	3,4728399931235e-08	0,000186355573920489	0,00183522840614403	3,65429261074689e-08	0,000191162041492209	0,0140932363311519	1,62752646024385e-06	***	H_M
323	CM_II - H_M	d__Bacteria|p__Chlamydiae	0,000683675689114018	2,12321547848261e-08	0,000145712575932299	0,000299222022740874	5,96725426244251e-09	7,724800490914e-05	0,0177599448102274	1,90447050838093e-06	***	CM_II
324	CM_II - H_M	d__Bacteria|p__Proteobacteria	0,360297088163088	7,16275394444303e-06	0,00267633218125909	0,281667664073409	4,03620640924092e-06	0,00200903121161442	1,30882545258514e-124	1,96490884537199e-127	***	CM_II
325	CM_II - H_M	d__Bacteria|p__Bacteroidetes	0,0874172597035334	2,47919331249482e-06	0,00157454543043217	0,0673050069818472	1,25227000373079e-06	0,00111904870480725	1,47919809417045e-26	7,40228427340999e-30	***	CM_II
326	CM_II - H_M	d__Bacteria|p__Actinobacteria	0,133316759377234	3,59075769303208e-06	0,00189492946914445	0,169579094354678	2,80919278486555e-06	0,00167606467204149	1,50316444377248e-44	1,12833269928523e-47	***	H_M
327	CM_II - H_M	d__Bacteria|p__Nitrospirae	0,00854594611392523	2,63313845451648e-07	0,000513141155484188	0,00574506283662478	1,13947158124599e-07	0,000337560599188647	2,42864136519084e-06	4,55757764650188e-10	***	CM_II
328	CM_II - H_M	d__Bacteria|p__Verrucomicrobia	0,0613754311818267	1,79030665762544e-06	0,00133802341445337	0,0752244165170557	1,3877337205355e-06	0,00117802110360362	3,09630813892224e-14	7,7473575488985e-18	***	H_M
329	CM_II - H_M	d__Bacteria|p__Firmicutes	0,0949687684514746	2,67107034216809e-06	0,0016343409504042	0,112248154797526	1,98784149977213e-06	0,00140990833027262	3,74681398079337e-15	1,12500072768036e-18	***	H_M
330	CM_II - H_M	d__Bacteria|p__Acidobacteria	0,236209950588893	5,60677512063167e-06	0,00236786298603438	0,269220027927389	3,92468639889415e-06	0,0019810821282557	3,83104517976579e-26	1,43786448870497e-29	***	H_M
331	CM_II - H_M	d__Bacteria|p__Gemmatimonadetes	0	0	0	0,00087771793337323	1,74938168445942e-08	0,000132264193357818	4,57221493798299e-10	9,80594095354722e-14	***	H_M
332	CM_II - H_M	d__Bacteria|p__candidate division WPS-1	0,00102551353367103	3,18373377979764e-08	0,000178430204276004	0,00225413923798125	4,48654091299855e-08	0,000211814563073424	6,26290764561588e-05	1,04470620384713e-08	***	H_M
333	CM_II - BS_I	d__Bacteria|p__Candidatus Saccharibacteria	0,000870132695236024	2,70177004266488e-08	0,000164370619110134	0,00146419380601651	3,24359388245131e-08	0,000180099802399984	0,0257244973252359	2,36389414696277e-06	***	BS_I
334	CM_II - BS_I	d__Bacteria|p__Firmicutes	0,0949687684514746	2,67107034216809e-06	0,0016343409504042	0,07121306238353	1,46737131734863e-06	0,00121135102977982	1,04956907990804e-32	2,08970151777717e-36	***	CM_II
335	CM_II - BS_I	d__Bacteria|p__Acidobacteria	0,236209950588893	5,60677512063167e-06	0,00236786298603438	0,330175703256722	4,90648271182809e-06	0,00221505817346364	1,20428029545472e-176	7,19319883583469e-180	***	BS_I
336	CM_II - BS_I	d__Bacteria|p__Verrucomicrobia	0,0613754311818267	1,79030665762544e-06	0,00133802341445337	0,0846126541840447	1,71832175121411e-06	0,00131084772235913	1,35174553359364e-33	4,03700634947247e-37	***	BS_I
337	CM_II - BS_I	d__Bacteria|p__Bacteroidetes	0,0874172597035334	2,47919331249482e-06	0,00157454543043217	0,0643579732008164	1,33590736519799e-06	0,00115581458945542	1,73450334109842e-33	4,1440941817385e-37	***	CM_II
338	CM_II - BS_I	d__Bacteria|p__candidate division WPS-1	0,00102551353367103	3,18373377979764e-08	0,000178430204276004	0,00235158399148105	5,20477880024862e-08	0,000228139843084206	2,65214922708978e-05	2,64022653263884e-09	***	BS_I
339	CM_II - BS_I	d__Bacteria|p__Armatimonadetes	0,00111874203673203	3,4728399931235e-08	0,000186355573920489	0,00283964859348656	6,28194118547325e-08	0,000250638009596973	4,55688990750291e-07	5,44368537812871e-11	***	BS_I
340	CM_II - BS_I	d__Bacteria|p__Actinobacteria	0,133316759377234	3,59075769303208e-06	0,00189492946914445	0,178099210222735	3,24747380012808e-06	0,00180207485974586	5,51495457406302e-63	2,19606487357677e-66	***	BS_I
341	CM_II - BS_I	d__Bacteria|p__Proteobacteria	0,360297088163088	7,16275394444303e-06	0,00267633218125909	0,249889076226817	4,15850306842651e-06	0,00203924080687557	8,75446729322552e-241	1,04581340705579e-243	***	CM_II
342	CM_II - BS_I	d__Bacteria|p__Gemmatimonadetes	0	0	0	0,000488064602005502	1,0822548972818e-08	0,000104031480681657	9,17738076221469e-06	9,9666807204167e-10	***	BS_I
343	CM_II - BS_I	d__Bacteria|p__Nitrospirae	0,00854594611392523	2,63313845451648e-07	0,000513141155484188	0,00534652586742391	1,17979823151922e-07	0,000343481910952996	9,42832256748112e-08	1,26217775309762e-11	***	CM_II
344	CM_II - BS_I	d__Bacteria|p__Chlamydiae	0,000683675689114018	2,12321547848261e-08	0,000145712575932299	0	0	0	9,50908107016305e-08	1,26217775309762e-11	***	CM_II
345	CM_II - BS_I	d__Bacteria|p__Planctomycetes	0,0141707324652724	4,34145155282182e-07	0,000658896923108753	0,00916230366492147	2,01405565312773e-07	0,00044878231394828	9,62085888035882e-11	1,64187573652614e-14	***	CM_II
346	CM_II - SS_I	d__Bacteria|p__Acidobacteria	0,236209950588893	5,60677512063167e-06	0,00236786298603438	0,128904746912932	1,96400946489156e-06	0,0014014312201787	0	-0,0106545542538126	***	CM_II
347	CM_II - SS_I	d__Bacteria|p__Firmicutes	0,0949687684514746	2,67107034216809e-06	0,0016343409504042	0,361370553048589	4,03655355566344e-06	0,00200911760623002	0	-0,0106545542538126	***	SS_I
348	CM_II - SS_I	d__Bacteria|p__Deinococcus-Thermus	0	0	0	0,000349809353902123	6,11629593196169e-09	7,82067511917078e-05	0,000206570369527892	-0,0106545542538126	***	SS_I
349	CM_II - SS_I	d__Bacteria|p__candidate division WPS-1	0,00102551353367103	3,18373377979764e-08	0,000178430204276004	0,00120684227096233	2,10831301959901e-08	0,00014520031059192	0,504543583209659	-0,0106545542538126	***	SS_I
350	CM_II - SS_I	d__Bacteria|p__Nitrospirae	0,00854594611392523	2,63313845451648e-07	0,000513141155484188	0,00276349389582677	4,82020708606248e-08	0,000219549700206183	1,20943643293427e-32	-0,0106545542538126	***	CM_II
351	CM_II - SS_I	d__Bacteria|p__Actinobacteria	0,133316759377234	3,59075769303208e-06	0,00189492946914445	0,153723720572288	2,27542263490986e-06	0,001508450408502	1,29324546026008e-16	-0,0106545542538126	***	SS_I
352	CM_II - SS_I	d__Bacteria|p__Candidatus Saccharibacteria	0,000870132695236024	2,70177004266488e-08	0,000164370619110134	0,000209885612341274	3,67029122786991e-09	6,05829285184358e-05	1,60290719913333e-05	-0,0106545542538126	***	CM_II
353	CM_II - SS_I	d__Bacteria|p__Chlamydiae	0,000683675689114018	2,12321547848261e-08	0,000145712575932299	0	0	0	1,63196499954758e-09	-0,0106545542538126	***	CM_II
354	CM_II - SS_I	d__Bacteria|p__Armatimonadetes	0,00111874203673203	3,4728399931235e-08	0,000186355573920489	0,000349809353902123	6,11629593196169e-09	7,82067511917078e-05	1,95890171516882e-05	-0,0106545542538126	***	CM_II
355	CM_II - SS_I	d__Bacteria|p__Proteobacteria	0,360297088163088	7,16275394444303e-06	0,00267633218125909	0,266764613285759	3,42121725962008e-06	0,00184965328092053	2,68910275939738e-188	-0,0106545542538126	***	CM_II
356	CM_II - SS_I	d__Bacteria|p__Verrucomicrobia	0,0613754311818267	1,79030665762544e-06	0,00133802341445337	0,0295413999370343	5,01437840008299e-07	0,00070812275772517	3,10654774450139e-117	-0,0106545542538126	***	CM_II
357	CM_II - SS_I	d__Bacteria|p__Bacteroidetes	0,0874172597035334	2,47919331249482e-06	0,00157454543043217	0,0471892818413964	7,86428095791539e-07	0,000886807812207098	4,4322710664395e-127	-0,0106545542538126	***	CM_II
358	CM_II - SS_I	d__Bacteria|p__Planctomycetes	0,0141707324652724	4,34145155282182e-07	0,000658896923108753	0,00762584391506629	1,32364759932999e-07	0,000363819680519071	4,88013992928793e-21	-0,0106545542538126	***	CM_II
359	CM_II - CN	d__Bacteria|p__Latescibacteria	0	0	0	0,000385633853510553	9,91066279415827e-09	9,95523118473814e-05	0,00012500176493247	-0,00173569236984517	***	CN
360	CM_II - CN	d__Bacteria|p__candidate division WPS-1	0,00102551353367103	3,18373377979764e-08	0,000178430204276004	0,00213384065609173	5,47430938951599e-08	0,000233972421227716	0,000384763580906713	-0,00173569236984517	***	CN
361	CM_II - CN	d__Bacteria|p__Candidatus Saccharibacteria	0,000870132695236024	2,70177004266488e-08	0,000164370619110134	0,000411342777077924	1,05711017636176e-08	0,000102815863385071	0,0216607158706802	-0,00173569236984517	***	CM_II
362	CM_II - CN	d__Bacteria|p__Chlamydiae	0,000683675689114018	2,12321547848261e-08	0,000145712575932299	0,000462760624212664	1,18918777462295e-08	0,000109049886502598	0,281366817304504	-0,00173569236984517	***	CM_II
363	CM_II - CN	d__Bacteria|p__Armatimonadetes	0,00111874203673203	3,4728399931235e-08	0,000186355573920489	0,00372779391726868	9,54827609466027e-08	0,000309002849415022	1,08313220423289e-11	-0,00173569236984517	***	CN
364	CM_II - CN	d__Bacteria|p__Acidobacteria	0,236209950588893	5,60677512063167e-06	0,00236786298603438	0,302439776846543	5,42394997499888e-06	0,00232893752063014	1,14353860987424e-86	-0,00173569236984517	***	CN
365	CM_II - CN	d__Bacteria|p__Verrucomicrobia	0,0613754311818267	1,79030665762544e-06	0,00133802341445337	0,0748386765046147	1,78007633185038e-06	0,00133419501267633	1,83637818870794e-12	-0,00173569236984517	***	CN
366	CM_II - CN	d__Bacteria|p__Gemmatimonadetes	0	0	0	0,000642723089184256	1,65135231441507e-08	0,000128504953772805	3,61398480669612e-07	-0,00173569236984517	***	CN
367	CM_II - CN	d__Bacteria|p__Nitrospirae	0,00854594611392523	2,63313845451648e-07	0,000513141155484188	0,00354783145229709	9,08896633145615e-08	0,00030147912583554	4,06540579571193e-18	-0,00173569236984517	***	CM_II
368	CM_II - CN	d__Bacteria|p__Actinobacteria	0,133316759377234	3,59075769303208e-06	0,00189492946914445	0,201892176774558	4,14262972366796e-06	0,00203534511168695	4,75609466830585e-129	-0,00173569236984517	***	CN
369	CM_II - CN	d__Bacteria|p__Firmicutes	0,0949687684514746	2,67107034216809e-06	0,0016343409504042	0,086176311797825	2,02462862717886e-06	0,00142289445398415	4,89170106761574e-05	-0,00173569236984517	***	CM_II
370	CM_II - CN	d__Bacteria|p__Proteobacteria	0,360297088163088	7,16275394444303e-06	0,00267633218125909	0,265855978610176	5,01790871162591e-06	0,00224006890778519	5,2044224204592e-162	-0,00173569236984517	***	CM_II
371	CM_II - CN	d__Bacteria|p__Bacteroidetes	0,0874172597035334	2,47919331249482e-06	0,00157454543043217	0,0493868421729182	1,20700796979395e-06	0,00109863914448464	5,81269837447192e-91	-0,00173569236984517	***	CM_II
372	CM_II - CN	d__Bacteria|p__Planctomycetes	0,0141707324652724	4,34145155282182e-07	0,000658896923108753	0,00809831092372162	2,06518106846574e-07	0,000454442633174501	9,70599197986815e-15	-0,00173569236984517	***	CM_II
373	PgM_I - GM_I	d__Bacteria|p__Armatimonadetes	0,00131450146832611	3,67168304026368e-08	0,000191616362564988	0,00211152525567817	3,8688750262069e-08	0,000196694560834988	0,00724364926382492	-0,000466390657356787	***	GM_I
374	PgM_I - GM_I	d__Bacteria|p__Actinobacteria	0,150384561599776	3,57355946837331e-06	0,0018903860633144	0,144795549271983	2,27369171501244e-06	0,0015078765582807	0,0209335961724775	-0,000466390657356787	***	PgM_I
375	PgM_I - GM_I	d__Bacteria|p__Nitrospirae	0,00592924066564117	1,64851059203728e-07	0,000406018545393837	0,00716082478012596	1,30541430145685e-07	0,000361305175918758	0,0292068948765807	-0,000466390657356787	***	GM_I
376	PgM_I - GM_I	d__Bacteria|p__Bacteroidetes	0,0777513634456719	2,0055403291383e-06	0,00141617100984955	0,0738666617703762	1,25611211577388e-06	0,00112076407676811	0,0316668700356003	-0,000466390657356787	***	PgM_I
377	PgM_I - GM_I	d__Bacteria|p__Verrucomicrobia	0,0613061110334219	1,60954499589919e-06	0,00126867844464198	0,0640434790591778	1,10061899763458e-06	0,00104910390221111	0,100641052709848	-0,000466390657356787	***	GM_I
378	PgM_I - GM_I	d__Bacteria|p__candidate division WPS-1	0,00134246958467347	3,74969894302092e-08	0,000193641393896577	0,00100985990488956	1,85237429374987e-08	0,000136101957875332	0,178215434552692	-0,000466390657356787	***	PgM_I
379	PgM_I - GM_I	d__Bacteria|p__Fibrobacteres	0,000335617396168368	9,38369852692726e-09	9,6869492240474e-05	0	0	0	1,49981959873919e-05	-0,000466390657356787	***	PgM_I
380	PgM_I - GM_I	d__Bacteria|p__Firmicutes	0,106306810236331	2,65720401447971e-06	0,00163009325330783	0,0661366432256762	1,13404920216877e-06	0,00106491746260862	1,88214671470702e-102	-0,000466390657356787	***	PgM_I
381	PgM_I - GM_I	d__Bacteria|p__Latescibacteria	0,0010068521885051	2,81321932420318e-08	0,000167726543045613	0,000183610891798101	3,37073884246841e-09	5,80580644051144e-05	1,91979536901871e-07	-0,000466390657356787	***	PgM_I
382	PgM_I - GM_I	d__Bacteria|p__Spirochaetes	0,000391553628863096	1,09470357056223e-08	0,000104628082777151	0	0	0	2,35473934167234e-06	-0,000466390657356787	***	PgM_I
383	PgM_I - GM_I	d__Bacteria|p__Candidatus Saccharibacteria	0	0	0	0,000403943961955823	7,4139912458489e-09	8,61045367320962e-05	2,36442693666951e-05	-0,000466390657356787	***	GM_I
384	PgM_I - GM_I	d__Bacteria|p__Chlamydiae	0,00103482030485247	2,89128335791557e-08	0,000170037741631544	0,000312138516056773	5,72951940074853e-09	7,56935889012308e-05	2,64627713613926e-05	-0,000466390657356787	***	PgM_I
385	PgM_I - GM_I	d__Bacteria|p__Proteobacteria	0,355390854425954	6,40734449338101e-06	0,00253127329488165	0,380386684538127	4,32765331358045e-06	0,00208030125548692	3,02742893065005e-14	-0,000466390657356787	***	GM_I
386	PgM_I - GM_I	d__Bacteria|p__Acidobacteria	0,228807159837785	4,93523643353894e-06	0,00222153920369165	0,247011732735986	3,41516904679872e-06	0,00184801759915828	3,94367160169832e-10	-0,000466390657356787	***	GM_I
387	PgM_I - GM_I	d__Bacteria|p__Planctomycetes	0,00869808418403021	2,41159800737197e-07	0,00049108023859365	0,01257734608817	2,28033426123689e-07	0,000477528455826131	5,89828637979191e-08	-0,000466390657356787	***	GM_I
388	PgM_I - PuM_I	d__Bacteria|p__Planctomycetes	0,00869808418403021	2,41159800737197e-07	0,00049108023859365	0,00662346553728088	1,04760615889522e-07	0,000323667446447001	0,000293426495784156	0,00023067358783359	***	PgM_I
389	PgM_I - PuM_I	d__Bacteria|p__Armatimonadetes	0,00131450146832611	3,67168304026368e-08	0,000191616362564988	0,00100307290588629	1,59549525623629e-08	0,000126312915263495	0,190633509931358	0,1391595783604	ns	PgM_I
390	PgM_I - PuM_I	d__Bacteria|p__candidate division WPS-1	0,00134246958467347	3,74969894302092e-08	0,000193641393896577	0,00135335233333864	2,15189754291069e-08	0,000146693474391695	0,999999999999984	0,681319213936405	ns	PuM_I
391	PgM_I - PuM_I	d__Bacteria|p__Actinobacteria	0,150384561599776	3,57355946837331e-06	0,0018903860633144	0,186810387377203	2,418754044919e-06	0,00155523440192114	1,0826968010614e-47	2,21298640029188e-47	***	PuM_I
392	PgM_I - PuM_I	d__Bacteria|p__Firmicutes	0,106306810236331	2,65720401447971e-06	0,00163009325330783	0,058735491266897	8,8026037850736e-07	0,000938221923911054	1,45484792079187e-161	4,95607920895474e-161	***	PgM_I
393	PgM_I - PuM_I	d__Bacteria|p__Verrucomicrobia	0,0613061110334219	1,60954499589919e-06	0,00126867844464198	0,0443421911570366	6,74711989944105e-07	0,000821408540218633	1,63276331569189e-31	2,78108254697853e-31	***	PgM_I
394	PgM_I - PuM_I	d__Bacteria|p__Bacteroidetes	0,0777513634456719	2,0055403291383e-06	0,00141617100984955	0,142006464247616	1,93995204852253e-06	0,00139282161403481	1,93140204015202e-197	9,86925989843673e-197	***	PuM_I
395	PgM_I - PuM_I	d__Bacteria|p__Candidatus Saccharibacteria	0	0	0	0,000732402439218558	1,1652804284393e-08	0,00010794815553956	2,09723596097923e-09	2,67916341820041e-09	***	PuM_I
396	PgM_I - PuM_I	d__Bacteria|p__Chlamydiae	0,00103482030485247	2,89128335791557e-08	0,000170037741631544	0	0	0	2,9642982107241e-15	4,32778570029358e-15	***	PgM_I
397	PgM_I - PuM_I	d__Bacteria|p__Proteobacteria	0,355390854425954	6,40734449338101e-06	0,00253127329488165	0,418010731287914	3,87347960093076e-06	0,00196811574886508	3,23693141777161e-83	8,2701883842084e-83	***	PuM_I
398	PgM_I - PuM_I	d__Bacteria|p__Nitrospirae	0,00592924066564117	1,64851059203728e-07	0,000406018545393837	0,00406005700001592	6,43819529531023e-08	0,000253735990653873	4,89897049679021e-05	4,55149462905109e-05	***	PgM_I
399	PgM_I - PuM_I	d__Bacteria|p__Fibrobacteres	0,000335617396168368	9,38369852692726e-09	9,6869492240474e-05	0	0	0	5,18819603628767e-06	5,30222646778732e-06	***	PgM_I
400	PgM_I - PuM_I	d__Bacteria|p__Acidobacteria	0,228807159837785	4,93523643353894e-06	0,00222153920369165	0,135972105020141	1,87058070369921e-06	0,00136769174293743	6,04947436183611e-305	6,18243467540203e-304	***	PgM_I
401	PgM_I - PuM_I	d__Bacteria|p__Spirochaetes	0,000391553628863096	1,09470357056223e-08	0,000104628082777151	0	0	0	6,82460278142949e-07	7,74955500411969e-07	***	PgM_I
402	PgM_I - PuM_I	d__Bacteria|p__Latescibacteria	0,0010068521885051	2,81321932420318e-08	0,000167726543045613	0,000350279427452354	5,57521147302897e-09	7,46673387300564e-05	7,81267222710863e-05	6,65365462564565e-05	***	PgM_I
403	PgM_I - R_M	d__Bacteria|p__Candidatus Saccharibacteria	0	0	0	0,000181875299680892	3,00665048042754e-09	5,48329324441757e-05	0,0093326262581493	-0,00975106930125697	***	R_M
404	PgM_I - R_M	d__Bacteria|p__Armatimonadetes	0,00131450146832611	3,67168304026368e-08	0,000191616362564988	0,00104164944362692	1,72050993727433e-08	0,000131168210221621	0,266239734605238	-0,00975106930125697	***	PgM_I
405	PgM_I - R_M	d__Bacteria|p__candidate division WPS-1	0,00134246958467347	3,74969894302092e-08	0,000193641393896577	0,00122352474330782	2,02054849621417e-08	0,0001421459987553	0,683748203162756	-0,00975106930125697	***	PgM_I
406	PgM_I - R_M	d__Bacteria|p__Firmicutes	0,106306810236331	2,65720401447971e-06	0,00163009325330783	0,068401646798168	1,05361874195547e-06	0,00102645932308858	1,14376512760593e-94	-0,00975106930125697	***	PgM_I
407	PgM_I - R_M	d__Bacteria|p__Planctomycetes	0,00869808418403021	2,41159800737197e-07	0,00049108023859365	0,0168813346340173	2,74410634507137e-07	0,000523842184734235	1,17173161940295e-25	-0,00975106930125697	***	R_M
408	PgM_I - R_M	d__Bacteria|p__Acidobacteria	0,228807159837785	4,93523643353894e-06	0,00222153920369165	0,149584166928457	2,10331917878268e-06	0,00145028244793305	1,42326414876524e-210	-0,00975106930125697	***	PgM_I
409	PgM_I - R_M	d__Bacteria|p__Verrucomicrobia	0,0613061110334219	1,60954499589919e-06	0,00126867844464198	0,0515699145186092	8,08704669893394e-07	0,000899280084230377	1,80658146553401e-10	-0,00975106930125697	***	PgM_I
410	PgM_I - R_M	d__Bacteria|p__Latescibacteria	0,0010068521885051	2,81321932420318e-08	0,000167726543045613	0,000165341181528083	2,73336381980447e-09	5,22815820323416e-05	1,9256351436539e-08	-0,00975106930125697	***	PgM_I
411	PgM_I - R_M	d__Bacteria|p__Proteobacteria	0,355390854425954	6,40734449338101e-06	0,00253127329488165	0,406838511268002	3,99009485808925e-06	0,00199752217962386	2,20621245094046e-56	-0,00975106930125697	***	R_M
412	PgM_I - R_M	d__Bacteria|p__Bacteroidetes	0,0777513634456719	2,0055403291383e-06	0,00141617100984955	0,127015095649874	1,83337071969125e-06	0,00135402020652989	2,62717053634612e-124	-0,00975106930125697	***	R_M
413	PgM_I - R_M	d__Bacteria|p__Actinobacteria	0,150384561599776	3,57355946837331e-06	0,0018903860633144	0,17374051354971	2,37359040180544e-06	0,00154064609881875	4,42765850519231e-21	-0,00975106930125697	***	R_M
414	PgM_I - R_M	d__Bacteria|p__Nitrospirae	0,00592924066564117	1,64851059203728e-07	0,000406018545393837	0,00335642598502009	5,53101916274334e-08	0,000235181188931924	5,38445674378996e-09	-0,00975106930125697	***	PgM_I
415	PgM_I - R_M	d__Bacteria|p__Fibrobacteres	0,000335617396168368	9,38369852692726e-09	9,6869492240474e-05	0	0	0	6,91013823885473e-06	-0,00975106930125697	***	PgM_I
416	PgM_I - R_M	d__Bacteria|p__Spirochaetes	0,000391553628863096	1,09470357056223e-08	0,000104628082777151	0	0	0	9,53442019094437e-07	-0,00975106930125697	***	PgM_I
417	PgM_I - R_M	d__Bacteria|p__Chlamydiae	0,00103482030485247	2,89128335791557e-08	0,000170037741631544	0	0	0	9,74259948914769e-15	-0,00975106930125697	***	PgM_I
418	PgM_I - H_M	d__Bacteria|p__candidate division WPS-1	0,00134246958467347	3,74969894302092e-08	0,000193641393896577	0,00225413923798125	4,48654091299855e-08	0,000211814563073424	0,00302959018261307	9,67400302790793e-05	***	H_M
419	PgM_I - H_M	d__Bacteria|p__Firmicutes	0,106306810236331	2,65720401447971e-06	0,00163009325330783	0,112248154797526	1,98784149977213e-06	0,00140990833027262	0,00624637520921721	0,000185210548901666	***	H_M
420	PgM_I - H_M	d__Bacteria|p__Armatimonadetes	0,00131450146832611	3,67168304026368e-08	0,000191616362564988	0,00183522840614403	3,65429261074689e-08	0,000191162041492209	0,074209545995711	0,00205368675454727	**	H_M
421	PgM_I - H_M	d__Bacteria|p__Nitrospirae	0,00592924066564117	1,64851059203728e-07	0,000406018545393837	0,00574506283662478	1,13947158124599e-07	0,000337560599188647	0,760945201570684	0,0197423608938271	*	PgM_I
422	PgM_I - H_M	d__Bacteria|p__Latescibacteria	0,0010068521885051	2,81321932420318e-08	0,000167726543045613	0,000199481348493916	3,97856641236647e-09	6,30758782132003e-05	1,00051948976431e-06	5,1916003432213e-08	***	PgM_I
423	PgM_I - H_M	d__Bacteria|p__Fibrobacteres	0,000335617396168368	9,38369852692726e-09	9,6869492240474e-05	0	0	0	2,70748187109844e-05	1,01134674378287e-06	***	PgM_I
424	PgM_I - H_M	d__Bacteria|p__Verrucomicrobia	0,0613061110334219	1,60954499589919e-06	0,00126867844464198	0,0752244165170557	1,3877337205355e-06	0,00117802110360362	2,86265987433366e-15	2,97081388981586e-16	***	H_M
425	PgM_I - H_M	d__Bacteria|p__Chlamydiae	0,00103482030485247	2,89128335791557e-08	0,000170037741631544	0,000299222022740874	5,96725426244251e-09	7,724800490914e-05	2,92358442821676e-05	1,01134674378287e-06	***	PgM_I
426	PgM_I - H_M	d__Bacteria|p__Acidobacteria	0,228807159837785	4,93523643353894e-06	0,00222153920369165	0,269220027927389	3,92468639889415e-06	0,0019810821282557	3,92138152172375e-41	8,13907009802612e-42	***	H_M
427	PgM_I - H_M	d__Bacteria|p__Planctomycetes	0,00869808418403021	2,41159800737197e-07	0,00049108023859365	0,0119888290444843	2,3629230630227e-07	0,000486099070460199	4,13957161810545e-06	1,90931936665181e-07	***	H_M
428	PgM_I - H_M	d__Bacteria|p__Spirochaetes	0,000391553628863096	1,09470357056223e-08	0,000104628082777151	0	0	0	4,69058700056836e-06	1,94712073727191e-07	***	PgM_I
429	PgM_I - H_M	d__Bacteria|p__Bacteroidetes	0,0777513634456719	2,0055403291383e-06	0,00141617100984955	0,0673050069818472	1,25227000373079e-06	0,00111904870480725	5,28860332987605e-09	3,13623531357564e-10	***	PgM_I
430	PgM_I - H_M	d__Bacteria|p__Actinobacteria	0,150384561599776	3,57355946837331e-06	0,0018903860633144	0,169579094354678	2,80919278486555e-06	0,00167606467204149	5,30447781920211e-14	4,40390883312294e-15	***	H_M
431	PgM_I - H_M	d__Bacteria|p__Gemmatimonadetes	0	0	0	0,00087771793337323	1,74938168445942e-08	0,000132264193357818	6,11158788277348e-11	4,22832632773043e-12	***	H_M
432	PgM_I - H_M	d__Bacteria|p__Candidatus Saccharibacteria	0	0	0	0,00155595451825254	3,09907144325575e-08	0,000176041797402087	6,24130746828986e-19	8,63614667540523e-20	***	H_M
433	PgM_I - H_M	d__Bacteria|p__Proteobacteria	0,355390854425954	6,40734449338101e-06	0,00253127329488165	0,281667664073409	4,03620640924092e-06	0,00200903121161442	8,72585669169698e-117	3,62221114602657e-117	***	PgM_I
434	PgM_I - BS_I	d__Bacteria|p__candidate division WPS-1	0,00134246958467347	3,74969894302092e-08	0,000193641393896577	0,00235158399148105	5,20477880024862e-08	0,000228139843084206	0,00144031950555019	-0,0119846377468012	***	BS_I
435	PgM_I - BS_I	d__Bacteria|p__Nitrospirae	0,00592924066564117	1,64851059203728e-07	0,000406018545393837	0,00534652586742391	1,17979823151922e-07	0,000343481910952996	0,291522498029314	-0,0119846377468012	***	PgM_I
436	PgM_I - BS_I	d__Bacteria|p__Planctomycetes	0,00869808418403021	2,41159800737197e-07	0,00049108023859365	0,00916230366492147	2,01405565312773e-07	0,00044878231394828	0,510435266112929	-0,0119846377468012	***	BS_I
437	PgM_I - BS_I	d__Bacteria|p__Spirochaetes	0,000391553628863096	1,09470357056223e-08	0,000104628082777151	0	0	0	1,09649618870471e-05	-0,0119846377468012	***	PgM_I
438	PgM_I - BS_I	d__Bacteria|p__Bacteroidetes	0,0777513634456719	2,0055403291383e-06	0,00141617100984955	0,0643579732008164	1,33590736519799e-06	0,00115581458945542	1,52857282184329e-13	-0,0119846377468012	***	PgM_I
439	PgM_I - BS_I	d__Bacteria|p__Acidobacteria	0,228807159837785	4,93523643353894e-06	0,00222153920369165	0,330175703256722	4,90648271182809e-06	0,00221505817346364	2,15186729216945e-220	-0,0119846377468012	***	BS_I
440	PgM_I - BS_I	d__Bacteria|p__Candidatus Saccharibacteria	0	0	0	0,00146419380601651	3,24359388245131e-08	0,000180099802399984	2,56059100609299e-17	-0,0119846377468012	***	BS_I
441	PgM_I - BS_I	d__Bacteria|p__Chlamydiae	0,00103482030485247	2,89128335791557e-08	0,000170037741631544	0	0	0	2,63266558425143e-11	-0,0119846377468012	***	PgM_I
442	PgM_I - BS_I	d__Bacteria|p__Firmicutes	0,106306810236331	2,65720401447971e-06	0,00163009325330783	0,07121306238353	1,46737131734863e-06	0,00121135102977982	2,72329033971967e-69	-0,0119846377468012	***	PgM_I
443	PgM_I - BS_I	d__Bacteria|p__Proteobacteria	0,355390854425954	6,40734449338101e-06	0,00253127329488165	0,249889076226817	4,15850306842651e-06	0,00203924080687557	3,0379252029515e-233	-0,0119846377468012	***	PgM_I
444	PgM_I - BS_I	d__Bacteria|p__Gemmatimonadetes	0	0	0	0,000488064602005502	1,0822548972818e-08	0,000104031480681657	3,08590779575454e-06	-0,0119846377468012	***	BS_I
445	PgM_I - BS_I	d__Bacteria|p__Verrucomicrobia	0,0613061110334219	1,60954499589919e-06	0,00126867844464198	0,0846126541840447	1,71832175121411e-06	0,00131084772235913	4,80357219480348e-36	-0,0119846377468012	***	BS_I
446	PgM_I - BS_I	d__Bacteria|p__Latescibacteria	0,0010068521885051	2,81321932420318e-08	0,000167726543045613	0	0	0	5,01443341090929e-11	-0,0119846377468012	***	PgM_I
447	PgM_I - BS_I	d__Bacteria|p__Armatimonadetes	0,00131450146832611	3,67168304026368e-08	0,000191616362564988	0,00283964859348656	6,28194118547325e-08	0,000250638009596973	5,18236857574244e-06	-0,0119846377468012	***	BS_I
448	PgM_I - BS_I	d__Bacteria|p__Fibrobacteres	0,000335617396168368	9,38369852692726e-09	9,6869492240474e-05	0	0	0	5,60607425756805e-05	-0,0119846377468012	***	PgM_I
449	PgM_I - BS_I	d__Bacteria|p__Actinobacteria	0,150384561599776	3,57355946837331e-06	0,0018903860633144	0,178099210222735	3,24747380012808e-06	0,00180207485974586	7,57933645178164e-26	-0,0119846377468012	***	BS_I
450	PgM_I - SS_I	d__Bacteria|p__Acidobacteria	0,228807159837785	4,93523643353894e-06	0,00222153920369165	0,128904746912932	1,96400946489156e-06	0,0014014312201787	0	-0,0119912687838848	***	PgM_I
451	PgM_I - SS_I	d__Bacteria|p__Firmicutes	0,106306810236331	2,65720401447971e-06	0,00163009325330783	0,361370553048589	4,03655355566344e-06	0,00200911760623002	0	-0,0119912687838848	***	SS_I
452	PgM_I - SS_I	d__Bacteria|p__Candidatus Saccharibacteria	0	0	0	0,000209885612341274	3,67029122786991e-09	6,05829285184358e-05	0,00492769687632568	-0,0119912687838848	***	SS_I
453	PgM_I - SS_I	d__Bacteria|p__Planctomycetes	0,00869808418403021	2,41159800737197e-07	0,00049108023859365	0,00762584391506629	1,32364759932999e-07	0,000363819680519071	0,0812988847733808	-0,0119912687838848	***	PgM_I
454	PgM_I - SS_I	d__Bacteria|p__Actinobacteria	0,150384561599776	3,57355946837331e-06	0,0018903860633144	0,153723720572288	2,27542263490986e-06	0,001508450408502	0,171170841198217	-0,0119912687838848	***	SS_I
455	PgM_I - SS_I	d__Bacteria|p__candidate division WPS-1	0,00134246958467347	3,74969894302092e-08	0,000193641393896577	0,00120684227096233	2,10831301959901e-08	0,00014520031059192	0,636777316153288	-0,0119912687838848	***	PgM_I
456	PgM_I - SS_I	d__Bacteria|p__Fibrobacteres	0,000335617396168368	9,38369852692726e-09	9,6869492240474e-05	0	0	0	1,05131517247974e-05	-0,0119912687838848	***	PgM_I
457	PgM_I - SS_I	d__Bacteria|p__Latescibacteria	0,0010068521885051	2,81321932420318e-08	0,000167726543045613	0	0	0	1,19469474967804e-13	-0,0119912687838848	***	PgM_I
458	PgM_I - SS_I	d__Bacteria|p__Nitrospirae	0,00592924066564117	1,64851059203728e-07	0,000406018545393837	0,00276349389582677	4,82020708606248e-08	0,000219549700206183	1,33618408952592e-13	-0,0119912687838848	***	PgM_I
459	PgM_I - SS_I	d__Bacteria|p__Proteobacteria	0,355390854425954	6,40734449338101e-06	0,00253127329488165	0,266764613285759	3,42121725962008e-06	0,00184965328092053	1,45178480961168e-180	-0,0119912687838848	***	PgM_I
460	PgM_I - SS_I	d__Bacteria|p__Spirochaetes	0,000391553628863096	1,09470357056223e-08	0,000104628082777151	0	0	0	1,55566864736252e-06	-0,0119912687838848	***	PgM_I
461	PgM_I - SS_I	d__Bacteria|p__Verrucomicrobia	0,0613061110334219	1,60954499589919e-06	0,00126867844464198	0,0295413999370343	5,01437840008299e-07	0,00070812275772517	1,83622802408865e-122	-0,0119912687838848	***	PgM_I
462	PgM_I - SS_I	d__Bacteria|p__Armatimonadetes	0,00131450146832611	3,67168304026368e-08	0,000191616362564988	0,000349809353902123	6,11629593196169e-09	7,82067511917078e-05	1,93997578386685e-07	-0,0119912687838848	***	PgM_I
463	PgM_I - SS_I	d__Bacteria|p__Bacteroidetes	0,0777513634456719	2,0055403291383e-06	0,00141617100984955	0,0471892818413964	7,86428095791539e-07	0,000886807812207098	2,02300308430315e-82	-0,0119912687838848	***	PgM_I
464	PgM_I - SS_I	d__Bacteria|p__Chlamydiae	0,00103482030485247	2,89128335791557e-08	0,000170037741631544	0	0	0	5,29560424846847e-14	-0,0119912687838848	***	PgM_I
465	PgM_I - SS_I	d__Bacteria|p__Deinococcus-Thermus	0	0	0	0,000349809353902123	6,11629593196169e-09	7,82067511917078e-05	8,64454332320732e-05	-0,0119912687838848	***	SS_I
466	PgM_I - CN	d__Bacteria|p__Fibrobacteres	0,000335617396168368	9,38369852692726e-09	9,6869492240474e-05	0	0	0	0,000145588225277085	-0,00429001560707124	***	PgM_I
467	PgM_I - CN	d__Bacteria|p__Latescibacteria	0,0010068521885051	2,81321932420318e-08	0,000167726543045613	0,000385633853510553	9,91066279415827e-09	9,95523118473814e-05	0,00190314885106475	-0,00429001560707124	***	PgM_I
468	PgM_I - CN	d__Bacteria|p__Chlamydiae	0,00103482030485247	2,89128335791557e-08	0,000170037741631544	0,000462760624212664	1,18918777462295e-08	0,000109049886502598	0,00609368691606176	-0,00429001560707124	***	PgM_I
469	PgM_I - CN	d__Bacteria|p__candidate division WPS-1	0,00134246958467347	3,74969894302092e-08	0,000193641393896577	0,00213384065609173	5,47430938951599e-08	0,000233972421227716	0,0126574904613207	-0,00429001560707124	***	CN
470	PgM_I - CN	d__Bacteria|p__Planctomycetes	0,00869808418403021	2,41159800737197e-07	0,00049108023859365	0,00809831092372162	2,06518106846574e-07	0,000454442633174501	0,391126197279344	-0,00429001560707124	***	PgM_I
471	PgM_I - CN	d__Bacteria|p__Firmicutes	0,106306810236331	2,65720401447971e-06	0,00163009325330783	0,086176311797825	2,02462862717886e-06	0,00142289445398415	1,13696906120654e-20	-0,00429001560707124	***	PgM_I
472	PgM_I - CN	d__Bacteria|p__Armatimonadetes	0,00131450146832611	3,67168304026368e-08	0,000191616362564988	0,00372779391726868	9,54827609466027e-08	0,000309002849415022	1,26648850752151e-10	-0,00429001560707124	***	CN
473	PgM_I - CN	d__Bacteria|p__Actinobacteria	0,150384561599776	3,57355946837331e-06	0,0018903860633144	0,201892176774558	4,14262972366796e-06	0,00203534511168695	1,28064912078763e-75	-0,00429001560707124	***	CN
474	PgM_I - CN	d__Bacteria|p__Nitrospirae	0,00592924066564117	1,64851059203728e-07	0,000406018545393837	0,00354783145229709	9,08896633145615e-08	0,00030147912583554	2,54338182203209e-06	-0,00429001560707124	***	PgM_I
475	PgM_I - CN	d__Bacteria|p__Verrucomicrobia	0,0613061110334219	1,60954499589919e-06	0,00126867844464198	0,0748386765046147	1,78007633185038e-06	0,00133419501267633	2,77728974463387e-13	-0,00429001560707124	***	CN
476	PgM_I - CN	d__Bacteria|p__Spirochaetes	0,000391553628863096	1,09470357056223e-08	0,000104628082777151	0	0	0	3,33855596418906e-05	-0,00429001560707124	***	PgM_I
477	PgM_I - CN	d__Bacteria|p__Candidatus Saccharibacteria	0	0	0	0,000411342777077924	1,05711017636176e-08	0,000102815863385071	3,71235007117518e-05	-0,00429001560707124	***	CN
478	PgM_I - CN	d__Bacteria|p__Acidobacteria	0,228807159837785	4,93523643353894e-06	0,00222153920369165	0,302439776846543	5,42394997499888e-06	0,00232893752063014	4,00261867629828e-114	-0,00429001560707124	***	CN
479	PgM_I - CN	d__Bacteria|p__Proteobacteria	0,355390854425954	6,40734449338101e-06	0,00253127329488165	0,265855978610176	5,01790871162591e-06	0,00224006890778519	4,11646922997235e-154	-0,00429001560707124	***	PgM_I
480	PgM_I - CN	d__Bacteria|p__Bacteroidetes	0,0777513634456719	2,0055403291383e-06	0,00141617100984955	0,0493868421729182	1,20700796979395e-06	0,00109863914448464	4,40234273055052e-57	-0,00429001560707124	***	PgM_I
481	PgM_I - CN	d__Bacteria|p__Gemmatimonadetes	0	0	0	0,000642723089184256	1,65135231441507e-08	0,000128504953772805	9,33535853946215e-08	-0,00429001560707124	***	CN
482	GM_I - PuM_I	d__Bacteria|p__Acidobacteria	0,247011732735986	3,41516904679872e-06	0,00184801759915828	0,135972105020141	1,87058070369921e-06	0,00136769174293743	0	-0,000162862630980557	***	GM_I
483	GM_I - PuM_I	d__Bacteria|p__Candidatus Saccharibacteria	0,000403943961955823	7,4139912458489e-09	8,61045367320962e-05	0,000732402439218558	1,1652804284393e-08	0,00010794815553956	0,0271981848090197	-0,000162862630980557	***	PuM_I
484	GM_I - PuM_I	d__Bacteria|p__candidate division WPS-1	0,00100985990488956	1,85237429374987e-08	0,000136101957875332	0,00135335233333864	2,15189754291069e-08	0,000146693474391695	0,106501971719111	-0,000162862630980557	***	PuM_I
485	GM_I - PuM_I	d__Bacteria|p__Latescibacteria	0,000183610891798101	3,37073884246841e-09	5,80580644051144e-05	0,000350279427452354	5,57521147302897e-09	7,46673387300564e-05	0,109666677894241	-0,000154801933099279	***	PuM_I
486	GM_I - PuM_I	d__Bacteria|p__Nitrospirae	0,00716082478012596	1,30541430145685e-07	0,000361305175918758	0,00406005700001592	6,43819529531023e-08	0,000253735990653873	1,07231695625855e-12	-0,000162862630980557	***	GM_I
487	GM_I - PuM_I	d__Bacteria|p__Armatimonadetes	0,00211152525567817	3,8688750262069e-08	0,000196694560834988	0,00100307290588629	1,59549525623629e-08	0,000126312915263495	1,68738591716226e-06	-0,000162862630980557	***	GM_I
488	GM_I - PuM_I	d__Bacteria|p__Firmicutes	0,0661366432256762	1,13404920216877e-06	0,00106491746260862	0,058735491266897	8,8026037850736e-07	0,000938221923911054	1,76366603818731e-07	-0,000162862630980557	***	GM_I
489	GM_I - PuM_I	d__Bacteria|p__Verrucomicrobia	0,0640434790591778	1,10061899763458e-06	0,00104910390221111	0,0443421911570366	6,74711989944105e-07	0,000821408540218633	1,79024426871233e-50	-0,000162862630980557	***	GM_I
490	GM_I - PuM_I	d__Bacteria|p__Chlamydiae	0,000312138516056773	5,72951940074853e-09	7,56935889012308e-05	0	0	0	2,17254052017347e-06	-0,000162862630980557	***	GM_I
491	GM_I - PuM_I	d__Bacteria|p__Actinobacteria	0,144795549271983	2,27369171501244e-06	0,0015078765582807	0,186810387377203	2,418754044919e-06	0,00155523440192114	2,64180747739907e-82	-0,000162862630980557	***	PuM_I
492	GM_I - PuM_I	d__Bacteria|p__Proteobacteria	0,380386684538127	4,32765331358045e-06	0,00208030125548692	0,418010731287914	3,87347960093076e-06	0,00196811574886508	2,97496388250009e-39	-0,000162862630980557	***	PuM_I
493	GM_I - PuM_I	d__Bacteria|p__Planctomycetes	0,01257734608817	2,28033426123689e-07	0,000477528455826131	0,00662346553728088	1,04760615889522e-07	0,000323667446447001	7,46681245982376e-26	-0,000162862630980557	***	GM_I
494	GM_I - PuM_I	d__Bacteria|p__Bacteroidetes	0,0738666617703762	1,25611211577388e-06	0,00112076407676811	0,142006464247616	1,93995204852253e-06	0,00139282161403481	8,82438503224408e-302	-0,000162862630980557	***	PuM_I
495	GM_I - R_M	d__Bacteria|p__Acidobacteria	0,247011732735986	3,41516904679872e-06	0,00184801759915828	0,149584166928457	2,10331917878268e-06	0,00145028244793305	0	0	***	GM_I
496	GM_I - R_M	d__Bacteria|p__Candidatus Saccharibacteria	0,000403943961955823	7,4139912458489e-09	8,61045367320962e-05	0,000181875299680892	3,00665048042754e-09	5,48329324441757e-05	0,0408907729822736	0,00526258128557787	**	GM_I
497	GM_I - R_M	d__Bacteria|p__Firmicutes	0,0661366432256762	1,13404920216877e-06	0,00106491746260862	0,068401646798168	1,05361874195547e-06	0,00102645932308858	0,128933154927811	0,015085003706821	*	R_M
498	GM_I - R_M	d__Bacteria|p__candidate division WPS-1	0,00100985990488956	1,85237429374987e-08	0,000136101957875332	0,00122352474330782	2,02054849621417e-08	0,0001421459987553	0,321158835016997	0,03444388451626	*	R_M
499	GM_I - R_M	d__Bacteria|p__Latescibacteria	0,000183610891798101	3,37073884246841e-09	5,80580644051144e-05	0,000165341181528083	2,73336381980447e-09	5,22815820323416e-05	0,826923440988992	0,0818644686764917	ns	GM_I
500	GM_I - R_M	d__Bacteria|p__Actinobacteria	0,144795549271983	2,27369171501244e-06	0,0015078765582807	0,17374051354971	2,37359040180544e-06	0,00154064609881875	1,08205976202573e-40	4,6419823986388e-41	***	R_M
501	GM_I - R_M	d__Bacteria|p__Verrucomicrobia	0,0640434790591778	1,10061899763458e-06	0,00104910390221111	0,0515699145186092	8,08704669893394e-07	0,000899280084230377	1,31267941723259e-19	3,37879752876582e-20	***	GM_I
502	GM_I - R_M	d__Bacteria|p__Planctomycetes	0,01257734608817	2,28033426123689e-07	0,000477528455826131	0,0168813346340173	2,74410634507137e-07	0,000523842184734235	1,96086703580788e-09	3,6051521838514e-10	***	R_M
503	GM_I - R_M	d__Bacteria|p__Bacteroidetes	0,0738666617703762	1,25611211577388e-06	0,00112076407676811	0,127015095649874	1,83337071969125e-06	0,00135402020652989	2,32272426674431e-194	1,49465568467307e-194	***	R_M
504	GM_I - R_M	d__Bacteria|p__Chlamydiae	0,000312138516056773	5,72951940074853e-09	7,56935889012308e-05	0	0	0	3,05413759112136e-06	4,9132867143349e-07	***	GM_I
505	GM_I - R_M	d__Bacteria|p__Nitrospirae	0,00716082478012596	1,30541430145685e-07	0,000361305175918758	0,00335642598502009	5,53101916274334e-08	0,000235181188931924	3,60644844375879e-19	7,73574195485538e-20	***	GM_I
506	GM_I - R_M	d__Bacteria|p__Proteobacteria	0,380386684538127	4,32765331358045e-06	0,00208030125548692	0,406838511268002	3,99009485808925e-06	0,00199752217962386	5,34658376464447e-20	1,72024332199528e-20	***	R_M
507	GM_I - R_M	d__Bacteria|p__Armatimonadetes	0,00211152525567817	3,8688750262069e-08	0,000196694560834988	0,00104164944362692	1,72050993727433e-08	0,000131168210221621	5,87480399427313e-06	8,40087202017229e-07	***	GM_I
508	GM_I - H_M	d__Bacteria|p__Nitrospirae	0,00716082478012596	1,30541430145685e-07	0,000361305175918758	0,00574506283662478	1,13947158124599e-07	0,000337560599188647	0,00492781508061936	0,00995110791255526	**	GM_I
509	GM_I - H_M	d__Bacteria|p__Armatimonadetes	0,00211152525567817	3,8688750262069e-08	0,000196694560834988	0,00183522840614403	3,65429261074689e-08	0,000191162041492209	0,349892093679188	0,642330401273883	ns	GM_I
510	GM_I - H_M	d__Bacteria|p__Planctomycetes	0,01257734608817	2,28033426123689e-07	0,000477528455826131	0,0119888290444843	2,3629230630227e-07	0,000486099070460199	0,403860688221423	0,679621905513464	ns	GM_I
511	GM_I - H_M	d__Bacteria|p__Latescibacteria	0,000183610891798101	3,37073884246841e-09	5,80580644051144e-05	0,000199481348493916	3,97856641236647e-09	6,30758782132003e-05	1	1	ns	H_M
512	GM_I - H_M	d__Bacteria|p__Chlamydiae	0,000312138516056773	5,72951940074853e-09	7,56935889012308e-05	0,000299222022740874	5,96725426244251e-09	7,724800490914e-05	1	1	ns	GM_I
513	GM_I - H_M	d__Bacteria|p__Verrucomicrobia	0,0640434790591778	1,10061899763458e-06	0,00104910390221111	0,0752244165170557	1,3877337205355e-06	0,00117802110360362	1,28416130299169e-12	4,322005964826e-12	***	H_M
514	GM_I - H_M	d__Bacteria|p__Acidobacteria	0,247011732735986	3,41516904679872e-06	0,00184801759915828	0,269220027927389	3,92468639889415e-06	0,0019810821282557	2,46027143352466e-16	1,24205282303855e-15	***	H_M
515	GM_I - H_M	d__Bacteria|p__Candidatus Saccharibacteria	0,000403943961955823	7,4139912458489e-09	8,61045367320962e-05	0,00155595451825254	3,09907144325575e-08	0,000176041797402087	3,17690327639308e-09	9,16479987694799e-09	***	H_M
516	GM_I - H_M	d__Bacteria|p__Actinobacteria	0,144795549271983	2,27369171501244e-06	0,0015078765582807	0,169579094354678	2,80919278486555e-06	0,00167606467204149	3,52506841381976e-28	2,37281199417164e-27	***	H_M
517	GM_I - H_M	d__Bacteria|p__Bacteroidetes	0,0738666617703762	1,25611211577388e-06	0,00112076407676811	0,0673050069818472	1,25227000373079e-06	0,00111904870480725	3,73517474298767e-05	8,38079945317933e-05	***	GM_I
518	GM_I - H_M	d__Bacteria|p__Proteobacteria	0,380386684538127	4,32765331358045e-06	0,00208030125548692	0,281667664073409	4,03620640924092e-06	0,00200903121161442	6,19061331058644e-251	1,25011714300781e-249	***	GM_I
519	GM_I - H_M	d__Bacteria|p__Firmicutes	0,0661366432256762	1,13404920216877e-06	0,00106491746260862	0,112248154797526	1,98784149977213e-06	0,00140990833027262	6,28431252535708e-152	6,34519265363658e-151	***	H_M
520	GM_I - H_M	d__Bacteria|p__candidate division WPS-1	0,00100985990488956	1,85237429374987e-08	0,000136101957875332	0,00225413923798125	4,48654091299855e-08	0,000211814563073424	7,70025163925712e-07	1,94371221734358e-06	***	H_M
521	GM_I - H_M	d__Bacteria|p__Gemmatimonadetes	0	0	0	0,00087771793337323	1,74938168445942e-08	0,000132264193357818	8,74811272579859e-15	3,53314450081509e-14	***	H_M
522	GM_I - BS_I	d__Bacteria|p__Proteobacteria	0,380386684538127	4,32765331358045e-06	0,00208030125548692	0,249889076226817	4,15850306842651e-06	0,00203924080687557	0	0	***	GM_I
523	GM_I - BS_I	d__Bacteria|p__Nitrospirae	0,00716082478012596	1,30541430145685e-07	0,000361305175918758	0,00534652586742391	1,17979823151922e-07	0,000343481910952996	0,000385349710278321	4,18491683799494e-08	***	GM_I
524	GM_I - BS_I	d__Bacteria|p__Firmicutes	0,0661366432256762	1,13404920216877e-06	0,00106491746260862	0,07121306238353	1,46737131734863e-06	0,00121135102977982	0,00166174606426372	1,65427571139752e-07	***	BS_I
525	GM_I - BS_I	d__Bacteria|p__Latescibacteria	0,000183610891798101	3,37073884246841e-09	5,80580644051144e-05	0	0	0	0,00276640162596734	2,54212182616912e-07	***	GM_I
526	GM_I - BS_I	d__Bacteria|p__Armatimonadetes	0,00211152525567817	3,8688750262069e-08	0,000196694560834988	0,00283964859348656	6,28194118547325e-08	0,000250638009596973	0,0242815989559566	2,07192354994549e-06	***	BS_I
527	GM_I - BS_I	d__Bacteria|p__candidate division WPS-1	0,00100985990488956	1,85237429374987e-08	0,000136101957875332	0,00235158399148105	5,20477880024862e-08	0,000228139843084206	2,41314397537748e-07	3,60344358782126e-11	***	BS_I
528	GM_I - BS_I	d__Bacteria|p__Gemmatimonadetes	0	0	0	0,000488064602005502	1,0822548972818e-08	0,000104031480681657	2,68985021117576e-08	5,35551606510605e-12	***	BS_I
529	GM_I - BS_I	d__Bacteria|p__Planctomycetes	0,01257734608817	2,28033426123689e-07	0,000477528455826131	0,00916230366492147	2,01405565312773e-07	0,00044878231394828	3,31917569399715e-07	4,40567252363623e-11	***	GM_I
530	GM_I - BS_I	d__Bacteria|p__Verrucomicrobia	0,0640434790591778	1,10061899763458e-06	0,00104910390221111	0,0846126541840447	1,71832175121411e-06	0,00131084772235913	3,45670296502829e-35	1,032349023633e-38	***	BS_I
531	GM_I - BS_I	d__Bacteria|p__Actinobacteria	0,144795549271983	2,27369171501244e-06	0,0015078765582807	0,178099210222735	3,24747380012808e-06	0,00180207485974586	3,75802933674453e-46	1,49645407037575e-49	***	BS_I
532	GM_I - BS_I	d__Bacteria|p__Candidatus Saccharibacteria	0,000403943961955823	7,4139912458489e-09	8,61045367320962e-05	0,00146419380601651	3,24359388245131e-08	0,000180099802399984	3,89865456670663e-08	6,65336267559136e-12	***	BS_I
533	GM_I - BS_I	d__Bacteria|p__Acidobacteria	0,247011732735986	3,41516904679872e-06	0,00184801759915828	0,330175703256722	4,90648271182809e-06	0,00221505817346364	4,27153422142675e-184	2,55139896457302e-187	***	BS_I
534	GM_I - BS_I	d__Bacteria|p__Bacteroidetes	0,0738666617703762	1,25611211577388e-06	0,00112076407676811	0,0643579732008164	1,33590736519799e-06	0,00115581458945542	4,70562109099129e-09	1,12427209118489e-12	***	GM_I
535	GM_I - BS_I	d__Bacteria|p__Chlamydiae	0,000312138516056773	5,72951940074853e-09	7,56935889012308e-05	0	0	0	6,57350011876446e-05	7,85273886488229e-09	***	GM_I
536	GM_I - SS_I	d__Bacteria|p__Proteobacteria	0,380386684538127	4,32765331358045e-06	0,00208030125548692	0,266764613285759	3,42121725962008e-06	0,00184965328092053	0	-0,00413563746995292	***	GM_I
537	GM_I - SS_I	d__Bacteria|p__Acidobacteria	0,247011732735986	3,41516904679872e-06	0,00184801759915828	0,128904746912932	1,96400946489156e-06	0,0014014312201787	0	-0,00413563746995292	***	GM_I
538	GM_I - SS_I	d__Bacteria|p__Firmicutes	0,0661366432256762	1,13404920216877e-06	0,00106491746260862	0,361370553048589	4,03655355566344e-06	0,00200911760623002	0	-0,00413563746995292	***	SS_I
539	GM_I - SS_I	d__Bacteria|p__Latescibacteria	0,000183610891798101	3,37073884246841e-09	5,80580644051144e-05	0	0	0	0,000763396627546774	-0,00413563746995292	***	GM_I
540	GM_I - SS_I	d__Bacteria|p__Candidatus Saccharibacteria	0,000403943961955823	7,4139912458489e-09	8,61045367320962e-05	0,000209885612341274	3,67029122786991e-09	6,05829285184358e-05	0,0918265649172374	-0,00413563746995292	***	GM_I
541	GM_I - SS_I	d__Bacteria|p__candidate division WPS-1	0,00100985990488956	1,85237429374987e-08	0,000136101957875332	0,00120684227096233	2,10831301959901e-08	0,00014520031059192	0,3693018216196	-0,00413563746995292	***	SS_I
542	GM_I - SS_I	d__Bacteria|p__Nitrospirae	0,00716082478012596	1,30541430145685e-07	0,000361305175918758	0,00276349389582677	4,82020708606248e-08	0,000219549700206183	1,24942088120659e-25	-0,00413563746995292	***	GM_I
543	GM_I - SS_I	d__Bacteria|p__Planctomycetes	0,01257734608817	2,28033426123689e-07	0,000477528455826131	0,00762584391506629	1,32364759932999e-07	0,000363819680519071	1,40639130985784e-16	-0,00413563746995292	***	GM_I
544	GM_I - SS_I	d__Bacteria|p__Deinococcus-Thermus	0	0	0	0,000349809353902123	6,11629593196169e-09	7,82067511917078e-05	2,1207501880571e-06	-0,00413563746995292	***	SS_I
545	GM_I - SS_I	d__Bacteria|p__Actinobacteria	0,144795549271983	2,27369171501244e-06	0,0015078765582807	0,153723720572288	2,27542263490986e-06	0,001508450408502	2,98244227957772e-05	-0,00413563746995292	***	SS_I
546	GM_I - SS_I	d__Bacteria|p__Bacteroidetes	0,0738666617703762	1,25611211577388e-06	0,00112076407676811	0,0471892818413964	7,86428095791539e-07	0,000886807812207098	3,50844347705426e-78	-0,00413563746995292	***	GM_I
547	GM_I - SS_I	d__Bacteria|p__Verrucomicrobia	0,0640434790591778	1,10061899763458e-06	0,00104910390221111	0,0295413999370343	5,01437840008299e-07	0,00070812275772517	3,93834040554433e-165	-0,00413563746995292	***	GM_I
548	GM_I - SS_I	d__Bacteria|p__Chlamydiae	0,000312138516056773	5,72951940074853e-09	7,56935889012308e-05	0	0	0	5,01686431731595e-06	-0,00413563746995292	***	GM_I
549	GM_I - SS_I	d__Bacteria|p__Armatimonadetes	0,00211152525567817	3,8688750262069e-08	0,000196694560834988	0,000349809353902123	6,11629593196169e-09	7,82067511917078e-05	5,29612994456809e-17	-0,00413563746995292	***	GM_I
550	GM_I - CN	d__Bacteria|p__Latescibacteria	0,000183610891798101	3,37073884246841e-09	5,80580644051144e-05	0,000385633853510553	9,91066279415827e-09	9,95523118473814e-05	0,0696996011946006	0,0589684069339395	ns	CN
551	GM_I - CN	d__Bacteria|p__Chlamydiae	0,000312138516056773	5,72951940074853e-09	7,56935889012308e-05	0,000462760624212664	1,18918777462295e-08	0,000109049886502598	0,303424728977373	0,236961597203657	ns	CN
552	GM_I - CN	d__Bacteria|p__Candidatus Saccharibacteria	0,000403943961955823	7,4139912458489e-09	8,61045367320962e-05	0,000411342777077924	1,05711017636176e-08	0,000102815863385071	0,999999999999539	0,725174146396863	ns	CN
553	GM_I - CN	d__Bacteria|p__Actinobacteria	0,144795549271983	2,27369171501244e-06	0,0015078765582807	0,201892176774558	4,14262972366796e-06	0,00203534511168695	1,05959735046424e-116	5,37874822903348e-116	***	CN
554	GM_I - CN	d__Bacteria|p__Verrucomicrobia	0,0640434790591778	1,10061899763458e-06	0,00104910390221111	0,0748386765046147	1,78007633185038e-06	0,00133419501267633	1,33923611904169e-10	1,69956396653812e-10	***	CN
555	GM_I - CN	d__Bacteria|p__candidate division WPS-1	0,00100985990488956	1,85237429374987e-08	0,000136101957875332	0,00213384065609173	5,47430938951599e-08	0,000233972421227716	1,55558836862606e-05	1,43572859482667e-05	***	CN
556	GM_I - CN	d__Bacteria|p__Firmicutes	0,0661366432256762	1,13404920216877e-06	0,00106491746260862	0,086176311797825	2,02462862717886e-06	0,00142289445398415	1,57816828948824e-30	3,20445115816213e-30	***	CN
557	GM_I - CN	d__Bacteria|p__Bacteroidetes	0,0738666617703762	1,25611211577388e-06	0,00112076407676811	0,0493868421729182	1,20700796979395e-06	0,00109863914448464	1,90210345839188e-51	4,8277468812947e-51	***	GM_I
558	GM_I - CN	d__Bacteria|p__Proteobacteria	0,380386684538127	4,32765331358045e-06	0,00208030125548692	0,265855978610176	5,01790871162591e-06	0,00224006890778519	2,0439926443615e-293	2,0751508695638e-292	***	GM_I
559	GM_I - CN	d__Bacteria|p__Gemmatimonadetes	0	0	0	0,000642723089184256	1,65135231441507e-08	0,000128504953772805	3,10403771596535e-10	3,50150562387093e-10	***	CN
560	GM_I - CN	d__Bacteria|p__Armatimonadetes	0,00211152525567817	3,8688750262069e-08	0,000196694560834988	0,00372779391726868	9,54827609466027e-08	0,000309002849415022	5,18876491334025e-06	5,26786143364214e-06	***	CN
561	GM_I - CN	d__Bacteria|p__Nitrospirae	0,00716082478012596	1,30541430145685e-07	0,000361305175918758	0,00354783145229709	9,08896633145615e-08	0,00030147912583554	5,46131806819697e-13	9,24094889271943e-13	***	GM_I
562	GM_I - CN	d__Bacteria|p__Planctomycetes	0,01257734608817	2,28033426123689e-07	0,000477528455826131	0,00809831092372162	2,06518106846574e-07	0,000454442633174501	6,93124840957134e-11	1,00527242977557e-10	***	GM_I
563	GM_I - CN	d__Bacteria|p__Acidobacteria	0,247011732735986	3,41516904679872e-06	0,00184801759915828	0,302439776846543	5,42394997499888e-06	0,00232893752063014	7,98940172748425e-79	2,70373020304459e-78	***	CN
564	PuM_I - R_M	d__Bacteria|p__Nitrospirae	0,00406005700001592	6,43819529531023e-08	0,000253735990653873	0,00335642598502009	5,53101916274334e-08	0,000235181188931924	0,0473278149444924	0,0231693192927726	*	PuM_I
565	PuM_I - R_M	d__Bacteria|p__Latescibacteria	0,000350279427452354	5,57521147302897e-09	7,46673387300564e-05	0,000165341181528083	2,73336381980447e-09	5,22815820323416e-05	0,0660056986316174	0,0290817650820956	*	PuM_I
566	PuM_I - R_M	d__Bacteria|p__candidate division WPS-1	0,00135335233333864	2,15189754291069e-08	0,000146693474391695	0,00122352474330782	2,02054849621417e-08	0,0001421459987553	0,578475697322382	0,231703056554141	ns	PuM_I
567	PuM_I - R_M	d__Bacteria|p__Armatimonadetes	0,00100307290588629	1,59549525623629e-08	0,000126312915263495	0,00104164944362692	1,72050993727433e-08	0,000131168210221621	0,902287440263839	0,331285933364713	ns	R_M
568	PuM_I - R_M	d__Bacteria|p__Candidatus Saccharibacteria	0,000732402439218558	1,1652804284393e-08	0,00010794815553956	0,000181875299680892	3,00665048042754e-09	5,48329324441757e-05	1,28433673064563e-05	8,08388623174589e-06	***	PuM_I
569	PuM_I - R_M	d__Bacteria|p__Bacteroidetes	0,142006464247616	1,93995204852253e-06	0,00139282161403481	0,127015095649874	1,83337071969125e-06	0,00135402020652989	1,3547807927869e-14	2,98454660509352e-14	***	PuM_I
570	PuM_I - R_M	d__Bacteria|p__Actinobacteria	0,186810387377203	2,418754044919e-06	0,00155523440192114	0,17374051354971	2,37359040180544e-06	0,00154064609881875	2,53924958069873e-09	2,23756012955274e-09	***	PuM_I
571	PuM_I - R_M	d__Bacteria|p__Verrucomicrobia	0,0443421911570366	6,74711989944105e-07	0,000821408540218633	0,0515699145186092	8,08704669893394e-07	0,000899280084230377	3,06304701903709e-09	2,24927078746653e-09	***	R_M
572	PuM_I - R_M	d__Bacteria|p__Firmicutes	0,058735491266897	8,8026037850736e-07	0,000938221923911054	0,068401646798168	1,05361874195547e-06	0,00102645932308858	3,72662097573626e-12	5,47309894009961e-12	***	R_M
573	PuM_I - R_M	d__Bacteria|p__Planctomycetes	0,00662346553728088	1,04760615889522e-07	0,000323667446447001	0,0168813346340173	2,74410634507137e-07	0,000523842184734235	5,71529248855088e-63	2,51812793400062e-62	***	R_M
574	PuM_I - R_M	d__Bacteria|p__Proteobacteria	0,418010731287914	3,87347960093076e-06	0,00196811574886508	0,406838511268002	3,99009485808925e-06	0,00199752217962386	6,95618936467382e-05	3,83107574732027e-05	***	PuM_I
575	PuM_I - R_M	d__Bacteria|p__Acidobacteria	0,135972105020141	1,87058070369921e-06	0,00136769174293743	0,149584166928457	2,10331917878268e-06	0,00145028244793305	8,84884049515653e-12	9,7468819308053e-12	***	R_M
576	PuM_I - H_M	d__Bacteria|p__Proteobacteria	0,418010731287914	3,87347960093076e-06	0,00196811574886508	0,281667664073409	4,03620640924092e-06	0,00200903121161442	0	-0,000434713884348556	***	PuM_I
577	PuM_I - H_M	d__Bacteria|p__Acidobacteria	0,135972105020141	1,87058070369921e-06	0,00136769174293743	0,269220027927389	3,92468639889415e-06	0,0019810821282557	0	-0,000434713884348556	***	H_M
578	PuM_I - H_M	d__Bacteria|p__Bacteroidetes	0,142006464247616	1,93995204852253e-06	0,00139282161403481	0,0673050069818472	1,25227000373079e-06	0,00111904870480725	0	-0,000434713884348556	***	PuM_I
579	PuM_I - H_M	d__Bacteria|p__Armatimonadetes	0,00100307290588629	1,59549525623629e-08	0,000126312915263495	0,00183522840614403	3,65429261074689e-08	0,000191162041492209	0,000240463553515353	-0,000434713884348556	***	H_M
580	PuM_I - H_M	d__Bacteria|p__candidate division WPS-1	0,00135335233333864	2,15189754291069e-08	0,000146693474391695	0,00225413923798125	4,48654091299855e-08	0,000211814563073424	0,000425692637958706	-0,000434713884348556	***	H_M
581	PuM_I - H_M	d__Bacteria|p__Latescibacteria	0,000350279427452354	5,57521147302897e-09	7,46673387300564e-05	0,000199481348493916	3,97856641236647e-09	6,30758782132003e-05	0,187474750167396	-0,000434713884348556	***	PuM_I
582	PuM_I - H_M	d__Bacteria|p__Verrucomicrobia	0,0443421911570366	6,74711989944105e-07	0,000821408540218633	0,0752244165170557	1,3877337205355e-06	0,00117802110360362	1,24014387691064e-107	-0,000434713884348556	***	H_M
583	PuM_I - H_M	d__Bacteria|p__Gemmatimonadetes	0	0	0	0,00087771793337323	1,74938168445942e-08	0,000132264193357818	2,98500101149369e-16	-0,000434713884348556	***	H_M
584	PuM_I - H_M	d__Bacteria|p__Firmicutes	0,058735491266897	8,8026037850736e-07	0,000938221923911054	0,112248154797526	1,98784149977213e-06	0,00140990833027262	3,10880497343771e-231	-0,000434713884348556	***	H_M
585	PuM_I - H_M	d__Bacteria|p__Planctomycetes	0,00662346553728088	1,04760615889522e-07	0,000323667446447001	0,0119888290444843	2,3629230630227e-07	0,000486099070460199	3,3394516376523e-21	-0,000434713884348556	***	H_M
586	PuM_I - H_M	d__Bacteria|p__Candidatus Saccharibacteria	0,000732402439218558	1,1652804284393e-08	0,00010794815553956	0,00155595451825254	3,09907144325575e-08	0,000176041797402087	4,8713874158078e-05	-0,000434713884348556	***	H_M
587	PuM_I - H_M	d__Bacteria|p__Chlamydiae	0	0	0	0,000299222022740874	5,96725426244251e-09	7,724800490914e-05	5,10994129505749e-06	-0,000434713884348556	***	H_M
588	PuM_I - H_M	d__Bacteria|p__Nitrospirae	0,00406005700001592	6,43819529531023e-08	0,000253735990653873	0,00574506283662478	1,13947158124599e-07	0,000337560599188647	5,72277972393618e-05	-0,000434713884348556	***	H_M
589	PuM_I - H_M	d__Bacteria|p__Actinobacteria	0,186810387377203	2,418754044919e-06	0,00155523440192114	0,169579094354678	2,80919278486555e-06	0,00167606467204149	6,64975486003012e-14	-0,000434713884348556	***	PuM_I
590	PuM_I - BS_I	d__Bacteria|p__Proteobacteria	0,418010731287914	3,87347960093076e-06	0,00196811574886508	0,249889076226817	4,15850306842651e-06	0,00203924080687557	0	0	***	PuM_I
591	PuM_I - BS_I	d__Bacteria|p__Acidobacteria	0,135972105020141	1,87058070369921e-06	0,00136769174293743	0,330175703256722	4,90648271182809e-06	0,00221505817346364	0	0	***	BS_I
592	PuM_I - BS_I	d__Bacteria|p__Bacteroidetes	0,142006464247616	1,93995204852253e-06	0,00139282161403481	0,0643579732008164	1,33590736519799e-06	0,00115581458945542	0	0	***	PuM_I
593	PuM_I - BS_I	d__Bacteria|p__candidate division WPS-1	0,00135335233333864	2,15189754291069e-08	0,000146693474391695	0,00235158399148105	5,20477880024862e-08	0,000228139843084206	0,000161184929847266	2,00648047939243e-08	***	BS_I
594	PuM_I - BS_I	d__Bacteria|p__Latescibacteria	0,000350279427452354	5,57521147302897e-09	7,46673387300564e-05	0	0	0	0,000171410150790552	2,00648047939243e-08	***	PuM_I
595	PuM_I - BS_I	d__Bacteria|p__Actinobacteria	0,186810387377203	2,418754044919e-06	0,00155523440192114	0,178099210222735	3,24747380012808e-06	0,00180207485974586	0,000272362083312193	2,89836024599549e-08	***	PuM_I
596	PuM_I - BS_I	d__Bacteria|p__Candidatus Saccharibacteria	0,000732402439218558	1,1652804284393e-08	0,00010794815553956	0,00146419380601651	3,24359388245131e-08	0,000180099802399984	0,000336715235518802	3,28458060032493e-08	***	BS_I
597	PuM_I - BS_I	d__Bacteria|p__Nitrospirae	0,00406005700001592	6,43819529531023e-08	0,000253735990653873	0,00534652586742391	1,17979823151922e-07	0,000343481910952996	0,00240553104499765	2,1660377225662e-07	***	BS_I
598	PuM_I - BS_I	d__Bacteria|p__Firmicutes	0,058735491266897	8,8026037850736e-07	0,000938221923911054	0,07121306238353	1,46737131734863e-06	0,00121135102977982	1,59752467410015e-16	3,74003763388133e-20	***	BS_I
599	PuM_I - BS_I	d__Bacteria|p__Armatimonadetes	0,00100307290588629	1,59549525623629e-08	0,000126312915263495	0,00283964859348656	6,28194118547325e-08	0,000250638009596973	2,49374242187579e-12	4,86517811911908e-16	***	BS_I
600	PuM_I - BS_I	d__Bacteria|p__Planctomycetes	0,00662346553728088	1,04760615889522e-07	0,000323667446447001	0,00916230366492147	2,01405565312773e-07	0,00044878231394828	2,94627376396992e-06	4,3110346492659e-10	***	BS_I
601	PuM_I - BS_I	d__Bacteria|p__Gemmatimonadetes	0	0	0	0,000488064602005502	1,0822548972818e-08	0,000104031480681657	4,57652483322884e-09	7,65307880290741e-13	***	BS_I
602	PuM_I - BS_I	d__Bacteria|p__Verrucomicrobia	0,0443421911570366	6,74711989944105e-07	0,000821408540218633	0,0846126541840447	1,71832175121411e-06	0,00131084772235913	4,97756355462732e-163	1,4566500381151e-166	***	BS_I
603	PuM_I - SS_I	d__Bacteria|p__Proteobacteria	0,418010731287914	3,87347960093076e-06	0,00196811574886508	0,266764613285759	3,42121725962008e-06	0,00184965328092053	0	-0,0120488458982018	***	PuM_I
604	PuM_I - SS_I	d__Bacteria|p__Firmicutes	0,058735491266897	8,8026037850736e-07	0,000938221923911054	0,361370553048589	4,03655355566344e-06	0,00200911760623002	0	-0,0120488458982018	***	SS_I
605	PuM_I - SS_I	d__Bacteria|p__Bacteroidetes	0,142006464247616	1,93995204852253e-06	0,00139282161403481	0,0471892818413964	7,86428095791539e-07	0,000886807812207098	0	-0,0120488458982018	***	PuM_I
606	PuM_I - SS_I	d__Bacteria|p__Nitrospirae	0,00406005700001592	6,43819529531023e-08	0,000253735990653873	0,00276349389582677	4,82020708606248e-08	0,000219549700206183	0,000156572610204063	-0,0120488458982018	***	PuM_I
607	PuM_I - SS_I	d__Bacteria|p__Acidobacteria	0,135972105020141	1,87058070369921e-06	0,00136769174293743	0,128904746912932	1,96400946489156e-06	0,0014014312201787	0,000322437154917259	-0,0120488458982018	***	PuM_I
608	PuM_I - SS_I	d__Bacteria|p__Planctomycetes	0,00662346553728088	1,04760615889522e-07	0,000323667446447001	0,00762584391506629	1,32364759932999e-07	0,000363819680519071	0,0422770045081077	-0,0120488458982018	***	SS_I
609	PuM_I - SS_I	d__Bacteria|p__candidate division WPS-1	0,00135335233333864	2,15189754291069e-08	0,000146693474391695	0,00120684227096233	2,10831301959901e-08	0,00014520031059192	0,530524689667087	-0,0120488458982018	***	PuM_I
610	PuM_I - SS_I	d__Bacteria|p__Verrucomicrobia	0,0443421911570366	6,74711989944105e-07	0,000821408540218633	0,0295413999370343	5,01437840008299e-07	0,00070812275772517	1,58495272027074e-41	-0,0120488458982018	***	PuM_I
611	PuM_I - SS_I	d__Bacteria|p__Latescibacteria	0,000350279427452354	5,57521147302897e-09	7,46673387300564e-05	0	0	0	2,02519791359841e-05	-0,0120488458982018	***	PuM_I
612	PuM_I - SS_I	d__Bacteria|p__Armatimonadetes	0,00100307290588629	1,59549525623629e-08	0,000126312915263495	0,000349809353902123	6,11629593196169e-09	7,82067511917078e-05	2,80880643434547e-05	-0,0120488458982018	***	PuM_I
613	PuM_I - SS_I	d__Bacteria|p__Deinococcus-Thermus	0	0	0	0,000349809353902123	6,11629593196169e-09	7,82067511917078e-05	3,63886859476848e-07	-0,0120488458982018	***	SS_I
614	PuM_I - SS_I	d__Bacteria|p__Actinobacteria	0,186810387377203	2,418754044919e-06	0,00155523440192114	0,153723720572288	2,27542263490986e-06	0,001508450408502	3,89768369880678e-52	-0,0120488458982018	***	PuM_I
615	PuM_I - SS_I	d__Bacteria|p__Candidatus Saccharibacteria	0,000732402439218558	1,1652804284393e-08	0,00010794815553956	0,000209885612341274	3,67029122786991e-09	6,05829285184358e-05	6,86520371588653e-05	-0,0120488458982018	***	PuM_I
616	PuM_I - CN	d__Bacteria|p__Proteobacteria	0,418010731287914	3,87347960093076e-06	0,00196811574886508	0,265855978610176	5,01790871162591e-06	0,00224006890778519	0	0	***	PuM_I
617	PuM_I - CN	d__Bacteria|p__Acidobacteria	0,135972105020141	1,87058070369921e-06	0,00136769174293743	0,302439776846543	5,42394997499888e-06	0,00232893752063014	0	0	***	CN
618	PuM_I - CN	d__Bacteria|p__Bacteroidetes	0,142006464247616	1,93995204852253e-06	0,00139282161403481	0,0493868421729182	1,20700796979395e-06	0,00109863914448464	0	0	***	PuM_I
619	PuM_I - CN	d__Bacteria|p__candidate division WPS-1	0,00135335233333864	2,15189754291069e-08	0,000146693474391695	0,00213384065609173	5,47430938951599e-08	0,000233972421227716	0,00373997301121925	0,00174564095714995	**	CN
620	PuM_I - CN	d__Bacteria|p__Planctomycetes	0,00662346553728088	1,04760615889522e-07	0,000323667446447001	0,00809831092372162	2,06518106846574e-07	0,000454442633174501	0,00763638132420675	0,00324027131745737	**	CN
621	PuM_I - CN	d__Bacteria|p__Candidatus Saccharibacteria	0,000732402439218558	1,1652804284393e-08	0,00010794815553956	0,000411342777077924	1,05711017636176e-08	0,000102815863385071	0,0593934703115076	0,0231016984284861	*	PuM_I
622	PuM_I - CN	d__Bacteria|p__Nitrospirae	0,00406005700001592	6,43819529531023e-08	0,000253735990653873	0,00354783145229709	9,08896633145615e-08	0,00030147912583554	0,219603747110859	0,0788465778826039	ns	PuM_I
623	PuM_I - CN	d__Bacteria|p__Latescibacteria	0,000350279427452354	5,57521147302897e-09	7,46673387300564e-05	0,000385633853510553	9,91066279415827e-09	9,95523118473814e-05	0,905939520750797	0,302035245284875	ns	CN
624	PuM_I - CN	d__Bacteria|p__Armatimonadetes	0,00100307290588629	1,59549525623629e-08	0,000126312915263495	0,00372779391726868	9,54827609466027e-08	0,000309002849415022	1,75757689216695e-20	1,36725505732403e-20	***	CN
625	PuM_I - CN	d__Bacteria|p__Chlamydiae	0	0	0	0,000462760624212664	1,18918777462295e-08	0,000109049886502598	3,05738512937472e-08	1,58560166896255e-08	***	CN
626	PuM_I - CN	d__Bacteria|p__Actinobacteria	0,186810387377203	2,418754044919e-06	0,00155523440192114	0,201892176774558	4,14262972366796e-06	0,00203534511168695	3,22732601170203e-09	1,8829522469822e-09	***	CN
627	PuM_I - CN	d__Bacteria|p__Gemmatimonadetes	0	0	0	0,000642723089184256	1,65135231441507e-08	0,000128504953772805	3,650755121893e-11	2,43428329035064e-11	***	CN
628	PuM_I - CN	d__Bacteria|p__Firmicutes	0,058735491266897	8,8026037850736e-07	0,000938221923911054	0,086176311797825	2,02462862717886e-06	0,00142289445398415	6,54500560169894e-63	6,10979266899942e-63	***	CN
629	PuM_I - CN	d__Bacteria|p__Verrucomicrobia	0,0443421911570366	6,74711989944105e-07	0,000821408540218633	0,0748386765046147	1,78007633185038e-06	0,00133419501267633	9,04890257995134e-94	1,0558989940193e-93	***	CN
630	R_M - H_M	d__Bacteria|p__Proteobacteria	0,406838511268002	3,99009485808925e-06	0,00199752217962386	0,281667664073409	4,03620640924092e-06	0,00200903121161442	0	0	***	R_M
631	R_M - H_M	d__Bacteria|p__Acidobacteria	0,149584166928457	2,10331917878268e-06	0,00145028244793305	0,269220027927389	3,92468639889415e-06	0,0019810821282557	0	0	***	H_M
632	R_M - H_M	d__Bacteria|p__Armatimonadetes	0,00104164944362692	1,72050993727433e-08	0,000131168210221621	0,00183522840614403	3,65429261074689e-08	0,000191162041492209	0,000600183840097312	7,08378690043346e-05	***	H_M
633	R_M - H_M	d__Bacteria|p__Actinobacteria	0,17374051354971	2,37359040180544e-06	0,00154064609881875	0,169579094354678	2,80919278486555e-06	0,00167606467204149	0,0690224882360237	0,00751985896017448	**	R_M
634	R_M - H_M	d__Bacteria|p__Latescibacteria	0,000165341181528083	2,73336381980447e-09	5,22815820323416e-05	0,000199481348493916	3,97856641236647e-09	6,30758782132003e-05	0,823002710377754	0,0832598580059343	ns	H_M
635	R_M - H_M	d__Bacteria|p__Planctomycetes	0,0168813346340173	2,74410634507137e-07	0,000523842184734235	0,0119888290444843	2,3629230630227e-07	0,000486099070460199	1,89993899947941e-11	3,36366012302648e-12	***	R_M
636	R_M - H_M	d__Bacteria|p__Firmicutes	0,068401646798168	1,05361874195547e-06	0,00102645932308858	0,112248154797526	1,98784149977213e-06	0,00140990833027262	2,68161783476711e-144	9,49509534619195e-145	***	H_M
637	R_M - H_M	d__Bacteria|p__Nitrospirae	0,00335642598502009	5,53101916274334e-08	0,000235181188931924	0,00574506283662478	1,13947158124599e-07	0,000337560599188647	3,56018284379365e-09	5,60263370590459e-10	***	H_M
638	R_M - H_M	d__Bacteria|p__Bacteroidetes	0,127015095649874	1,83337071969125e-06	0,00135402020652989	0,0673050069818472	1,25227000373079e-06	0,00111904870480725	4,37529651704142e-238	2,06561163978723e-238	***	R_M
639	R_M - H_M	d__Bacteria|p__candidate division WPS-1	0,00122352474330782	2,02054849621417e-08	0,0001421459987553	0,00225413923798125	4,48654091299855e-08	0,000211814563073424	4,50620967129697e-05	5,80204571409582e-06	***	H_M
640	R_M - H_M	d__Bacteria|p__Verrucomicrobia	0,0515699145186092	8,08704669893394e-07	0,000899280084230377	0,0752244165170557	1,3877337205355e-06	0,00117802110360362	5,76817535349741e-59	1,63392036687491e-59	***	H_M
641	R_M - H_M	d__Bacteria|p__Chlamydiae	0	0	0	0,000299222022740874	5,96725426244251e-09	7,724800490914e-05	6,98221680652439e-06	9,88907717515842e-07	***	H_M
642	R_M - H_M	d__Bacteria|p__Gemmatimonadetes	0	0	0	0,00087771793337323	1,74938168445942e-08	0,000132264193357818	7,45915883664905e-16	1,50922590594641e-16	***	H_M
643	R_M - H_M	d__Bacteria|p__Candidatus Saccharibacteria	0,000181875299680892	3,00665048042754e-09	5,48329324441757e-05	0,00155595451825254	3,09907144325575e-08	0,000176041797402087	8,70492178813227e-17	2,05483076392297e-17	***	H_M
644	R_M - BS_I	d__Bacteria|p__Proteobacteria	0,406838511268002	3,99009485808925e-06	0,00199752217962386	0,249889076226817	4,15850306842651e-06	0,00203924080687557	0	-3,98469022865552e-05	***	R_M
645	R_M - BS_I	d__Bacteria|p__Acidobacteria	0,149584166928457	2,10331917878268e-06	0,00145028244793305	0,330175703256722	4,90648271182809e-06	0,00221505817346364	0	-3,98469022865552e-05	***	BS_I
646	R_M - BS_I	d__Bacteria|p__Latescibacteria	0,000165341181528083	2,73336381980447e-09	5,22815820323416e-05	0	0	0	0,00671832770942774	-3,98469022865552e-05	***	R_M
647	R_M - BS_I	d__Bacteria|p__Actinobacteria	0,17374051354971	2,37359040180544e-06	0,00154064609881875	0,178099210222735	3,24747380012808e-06	0,00180207485974586	0,0668235501233474	-3,98469022865552e-05	***	BS_I
648	R_M - BS_I	d__Bacteria|p__Firmicutes	0,068401646798168	1,05361874195547e-06	0,00102645932308858	0,07121306238353	1,46737131734863e-06	0,00121135102977982	0,0778562356678019	-3,98469022865552e-05	***	BS_I
649	R_M - BS_I	d__Bacteria|p__Planctomycetes	0,0168813346340173	2,74410634507137e-07	0,000523842184734235	0,00916230366492147	2,01405565312773e-07	0,00044878231394828	1,14208418040325e-26	-3,98469022865552e-05	***	R_M
650	R_M - BS_I	d__Bacteria|p__candidate division WPS-1	0,00122352474330782	2,02054849621417e-08	0,0001421459987553	0,00235158399148105	5,20477880024862e-08	0,000228139843084206	1,57110431210013e-05	-3,98469022865552e-05	***	BS_I
651	R_M - BS_I	d__Bacteria|p__Armatimonadetes	0,00104164944362692	1,72050993727433e-08	0,000131168210221621	0,00283964859348656	6,28194118547325e-08	0,000250638009596973	1,74578437470617e-11	-3,98469022865552e-05	***	BS_I
652	R_M - BS_I	d__Bacteria|p__Bacteroidetes	0,127015095649874	1,83337071969125e-06	0,00135402020652989	0,0643579732008164	1,33590736519799e-06	0,00115581458945542	2,79654634790712e-246	-3,98469022865552e-05	***	R_M
653	R_M - BS_I	d__Bacteria|p__Candidatus Saccharibacteria	0,000181875299680892	3,00665048042754e-09	5,48329324441757e-05	0,00146419380601651	3,24359388245131e-08	0,000180099802399984	7,02007400969124e-15	-3,98469022865552e-05	***	BS_I
654	R_M - BS_I	d__Bacteria|p__Gemmatimonadetes	0	0	0	0,000488064602005502	1,0822548972818e-08	0,000104031480681657	7,39278010961681e-09	-3,98469022865552e-05	***	BS_I
655	R_M - BS_I	d__Bacteria|p__Verrucomicrobia	0,0515699145186092	8,08704669893394e-07	0,000899280084230377	0,0846126541840447	1,71832175121411e-06	0,00131084772235913	8,02761238666087e-102	-3,98469022865552e-05	***	BS_I
656	R_M - BS_I	d__Bacteria|p__Nitrospirae	0,00335642598502009	5,53101916274334e-08	0,000235181188931924	0,00534652586742391	1,17979823151922e-07	0,000343481910952996	9,89685739343756e-07	-3,98469022865552e-05	***	BS_I
657	R_M - SS_I	d__Bacteria|p__Proteobacteria	0,406838511268002	3,99009485808925e-06	0,00199752217962386	0,266764613285759	3,42121725962008e-06	0,00184965328092053	0	0	***	R_M
658	R_M - SS_I	d__Bacteria|p__Firmicutes	0,068401646798168	1,05361874195547e-06	0,00102645932308858	0,361370553048589	4,03655355566344e-06	0,00200911760623002	0	0	***	SS_I
659	R_M - SS_I	d__Bacteria|p__Bacteroidetes	0,127015095649874	1,83337071969125e-06	0,00135402020652989	0,0471892818413964	7,86428095791539e-07	0,000886807812207098	0	0	***	R_M
660	R_M - SS_I	d__Bacteria|p__Latescibacteria	0,000165341181528083	2,73336381980447e-09	5,22815820323416e-05	0	0	0	0,00202205518864031	0,00241051180312949	**	R_M
661	R_M - SS_I	d__Bacteria|p__Nitrospirae	0,00335642598502009	5,53101916274334e-08	0,000235181188931924	0,00276349389582677	4,82020708606248e-08	0,000219549700206183	0,0742304858352209	0,0804462631804537	ns	R_M
662	R_M - SS_I	d__Bacteria|p__Candidatus Saccharibacteria	0,000181875299680892	3,00665048042754e-09	5,48329324441757e-05	0,000209885612341274	3,67029122786991e-09	6,05829285184358e-05	0,835707811985318	0,830212892669498	ns	SS_I
663	R_M - SS_I	d__Bacteria|p__candidate division WPS-1	0,00122352474330782	2,02054849621417e-08	0,0001421459987553	0,00120684227096233	2,10831301959901e-08	0,00014520031059192	0,999999999999956	0,917007537172074	ns	R_M
664	R_M - SS_I	d__Bacteria|p__Armatimonadetes	0,00104164944362692	1,72050993727433e-08	0,000131168210221621	0,000349809353902123	6,11629593196169e-09	7,82067511917078e-05	1,31685982023786e-05	1,74426832747156e-05	***	R_M
665	R_M - SS_I	d__Bacteria|p__Acidobacteria	0,149584166928457	2,10331917878268e-06	0,00145028244793305	0,128904746912932	1,96400946489156e-06	0,0014014312201787	1,56505045997111e-24	3,10951998033775e-24	***	R_M
666	R_M - SS_I	d__Bacteria|p__Planctomycetes	0,0168813346340173	2,74410634507137e-07	0,000523842184734235	0,00762584391506629	1,32364759932999e-07	0,000363819680519071	1,60862415006218e-46	3,83531322221868e-46	***	R_M
667	R_M - SS_I	d__Bacteria|p__Actinobacteria	0,17374051354971	2,37359040180544e-06	0,00154064609881875	0,153723720572288	2,27542263490986e-06	0,001508450408502	2,05313080649946e-20	3,49651050238335e-20	***	R_M
668	R_M - SS_I	d__Bacteria|p__Verrucomicrobia	0,0515699145186092	8,08704669893394e-07	0,000899280084230377	0,0295413999370343	5,01437840008299e-07	0,00070812275772517	5,36630623634441e-81	1,599306561288e-80	***	R_M
669	R_M - SS_I	d__Bacteria|p__Deinococcus-Thermus	0	0	0	0,000349809353902123	6,11629593196169e-09	7,82067511917078e-05	5,38296744689257e-07	8,021360296873e-07	***	SS_I
670	R_M - CN	d__Bacteria|p__Proteobacteria	0,406838511268002	3,99009485808925e-06	0,00199752217962386	0,265855978610176	5,01790871162591e-06	0,00224006890778519	0	-0,0107886495812216	***	R_M
671	R_M - CN	d__Bacteria|p__Acidobacteria	0,149584166928457	2,10331917878268e-06	0,00145028244793305	0,302439776846543	5,42394997499888e-06	0,00232893752063014	0	-0,0107886495812216	***	CN
672	R_M - CN	d__Bacteria|p__Bacteroidetes	0,127015095649874	1,83337071969125e-06	0,00135402020652989	0,0493868421729182	1,20700796979395e-06	0,00109863914448464	0	-0,0107886495812216	***	R_M
673	R_M - CN	d__Bacteria|p__candidate division WPS-1	0,00122352474330782	2,02054849621417e-08	0,0001421459987553	0,00213384065609173	5,47430938951599e-08	0,000233972421227716	0,000571587094101105	-0,0107886495812216	***	CN
674	R_M - CN	d__Bacteria|p__Latescibacteria	0,000165341181528083	2,73336381980447e-09	5,22815820323416e-05	0,000385633853510553	9,91066279415827e-09	9,95523118473814e-05	0,0398823744602013	-0,0107886495812216	***	CN
675	R_M - CN	d__Bacteria|p__Candidatus Saccharibacteria	0,000181875299680892	3,00665048042754e-09	5,48329324441757e-05	0,000411342777077924	1,05711017636176e-08	0,000102815863385071	0,0465114314292231	-0,0107886495812216	***	CN
676	R_M - CN	d__Bacteria|p__Nitrospirae	0,00335642598502009	5,53101916274334e-08	0,000235181188931924	0,00354783145229709	9,08896633145615e-08	0,00030147912583554	0,654129055373287	-0,0107886495812216	***	CN
677	R_M - CN	d__Bacteria|p__Planctomycetes	0,0168813346340173	2,74410634507137e-07	0,000523842184734235	0,00809831092372162	2,06518106846574e-07	0,000454442633174501	1,19006592263506e-31	-0,0107886495812216	***	R_M
678	R_M - CN	d__Bacteria|p__Armatimonadetes	0,00104164944362692	1,72050993727433e-08	0,000131168210221621	0,00372779391726868	9,54827609466027e-08	0,000309002849415022	2,91040467044201e-19	-0,0107886495812216	***	CN
679	R_M - CN	d__Bacteria|p__Firmicutes	0,068401646798168	1,05361874195547e-06	0,00102645932308858	0,086176311797825	2,02462862717886e-06	0,00142289445398415	4,27573048601775e-25	-0,0107886495812216	***	CN
680	R_M - CN	d__Bacteria|p__Chlamydiae	0	0	0	0,000462760624212664	1,18918777462295e-08	0,000109049886502598	4,636876337893e-08	-0,0107886495812216	***	CN
681	R_M - CN	d__Bacteria|p__Gemmatimonadetes	0	0	0	0,000642723089184256	1,65135231441507e-08	0,000128504953772805	6,51039344667932e-11	-0,0107886495812216	***	CN
682	R_M - CN	d__Bacteria|p__Actinobacteria	0,17374051354971	2,37359040180544e-06	0,00154064609881875	0,201892176774558	4,14262972366796e-06	0,00203534511168695	6,9979324300433e-29	-0,0107886495812216	***	CN
683	R_M - CN	d__Bacteria|p__Verrucomicrobia	0,0515699145186092	8,08704669893394e-07	0,000899280084230377	0,0748386765046147	1,78007633185038e-06	0,00133419501267633	9,57481100449368e-51	-0,0107886495812216	***	CN
684	H_M - BS_I	d__Bacteria|p__Actinobacteria	0,169579094354678	2,80919278486555e-06	0,00167606467204149	0,178099210222735	3,24747380012808e-06	0,00180207485974586	0,000546588201718088	0,000103193757057891	***	BS_I
685	H_M - BS_I	d__Bacteria|p__Armatimonadetes	0,00183522840614403	3,65429261074689e-08	0,000191162041492209	0,00283964859348656	6,28194118547325e-08	0,000250638009596973	0,00160406337107811	0,000264985888165288	***	BS_I
686	H_M - BS_I	d__Bacteria|p__Latescibacteria	0,000199481348493916	3,97856641236647e-09	6,30758782132003e-05	0	0	0	0,00220307398214828	0,000323502606015999	***	H_M
687	H_M - BS_I	d__Bacteria|p__Gemmatimonadetes	0,00087771793337323	1,74938168445942e-08	0,000132264193357818	0,000488064602005502	1,0822548972818e-08	0,000104031480681657	0,0309708911342399	0,00409302986026597	**	H_M
688	H_M - BS_I	d__Bacteria|p__Bacteroidetes	0,0673050069818472	1,25227000373079e-06	0,00111904870480725	0,0643579732008164	1,33590736519799e-06	0,00115581458945542	0,0692588953326782	0,00832097249748539	**	H_M
689	H_M - BS_I	d__Bacteria|p__Nitrospirae	0,00574506283662478	1,13947158124599e-07	0,000337560599188647	0,00534652586742391	1,17979823151922e-07	0,000343481910952996	0,434024177539281	0,047799558813837	*	H_M
690	H_M - BS_I	d__Bacteria|p__Candidatus Saccharibacteria	0,00155595451825254	3,09907144325575e-08	0,000176041797402087	0,00146419380601651	3,24359388245131e-08	0,000180099802399984	0,779281968399701	0,0760823853974966	ns	H_M
691	H_M - BS_I	d__Bacteria|p__candidate division WPS-1	0,00225413923798125	4,48654091299855e-08	0,000211814563073424	0,00235158399148105	5,20477880024862e-08	0,000228139843084206	0,805973838000892	0,0760823853974966	ns	BS_I
692	H_M - BS_I	d__Bacteria|p__Acidobacteria	0,269220027927389	3,92468639889415e-06	0,0019810821282557	0,330175703256722	4,90648271182809e-06	0,00221505817346364	1,33865289238582e-93	8,84563869557029e-94	***	BS_I
693	H_M - BS_I	d__Bacteria|p__Proteobacteria	0,281667664073409	4,03620640924092e-06	0,00200903121161442	0,249889076226817	4,15850306842651e-06	0,00203924080687557	1,86906902788745e-28	8,23370489931214e-29	***	H_M
694	H_M - BS_I	d__Bacteria|p__Planctomycetes	0,0119888290444843	2,3629230630227e-07	0,000486099070460199	0,00916230366492147	2,01405565312773e-07	0,00044878231394828	2,54828492324762e-05	6,73548993996298e-06	***	H_M
695	H_M - BS_I	d__Bacteria|p__Firmicutes	0,112248154797526	1,98784149977213e-06	0,00140990833027262	0,07121306238353	1,46737131734863e-06	0,00121135102977982	4,01979747411451e-105	5,31245646838447e-105	***	H_M
696	H_M - BS_I	d__Bacteria|p__Chlamydiae	0,000299222022740874	5,96725426244251e-09	7,724800490914e-05	0	0	0	7,96811144530605e-05	1,75507370960063e-05	***	H_M
697	H_M - BS_I	d__Bacteria|p__Verrucomicrobia	0,0752244165170557	1,3877337205355e-06	0,00117802110360362	0,0846126541840447	1,71832175121411e-06	0,00131084772235913	9,85248242924118e-08	3,25519409546848e-08	***	BS_I
698	H_M - SS_I	d__Bacteria|p__Acidobacteria	0,269220027927389	3,92468639889415e-06	0,0019810821282557	0,128904746912932	1,96400946489156e-06	0,0014014312201787	0	0	***	H_M
699	H_M - SS_I	d__Bacteria|p__Firmicutes	0,112248154797526	1,98784149977213e-06	0,00140990833027262	0,361370553048589	4,03655355566344e-06	0,00200911760623002	0	0	***	SS_I
700	H_M - SS_I	d__Bacteria|p__Latescibacteria	0,000199481348493916	3,97856641236647e-09	6,30758782132003e-05	0	0	0	0,00049500568808695	5,02181471159585e-08	***	H_M
701	H_M - SS_I	d__Bacteria|p__Chlamydiae	0,000299222022740874	5,96725426244251e-09	7,724800490914e-05	0	0	0	1,10088547839482e-05	1,28866651844045e-09	***	H_M
702	H_M - SS_I	d__Bacteria|p__Armatimonadetes	0,00183522840614403	3,65429261074689e-08	0,000191162041492209	0,000349809353902123	6,11629593196169e-09	7,82067511917078e-05	1,14088680102995e-13	2,48019752654034e-17	***	H_M
703	H_M - SS_I	d__Bacteria|p__Actinobacteria	0,169579094354678	2,80919278486555e-06	0,00167606467204149	0,153723720572288	2,27542263490986e-06	0,001508450408502	1,92366189021642e-12	3,25257999147416e-16	***	H_M
704	H_M - SS_I	d__Bacteria|p__Deinococcus-Thermus	0	0	0	0,000349809353902123	6,11629593196169e-09	7,82067511917078e-05	3,64085835265278e-06	4,61704695476568e-10	***	SS_I
705	H_M - SS_I	d__Bacteria|p__Planctomycetes	0,0119888290444843	2,3629230630227e-07	0,000486099070460199	0,00762584391506629	1,32364759932999e-07	0,000363819680519071	3,94463119660212e-13	7,50340126827878e-17	***	H_M
706	H_M - SS_I	d__Bacteria|p__Gemmatimonadetes	0,00087771793337323	1,74938168445942e-08	0,000132264193357818	0	0	0	4,08204874634872e-12	6,21183542165618e-16	***	H_M
707	H_M - SS_I	d__Bacteria|p__candidate division WPS-1	0,00225413923798125	4,48654091299855e-08	0,000211814563073424	0,00120684227096233	2,10831301959901e-08	0,00014520031059192	4,40302445223276e-05	4,78591317993418e-09	***	H_M
708	H_M - SS_I	d__Bacteria|p__Proteobacteria	0,281667664073409	4,03620640924092e-06	0,00200903121161442	0,266764613285759	3,42121725962008e-06	0,00184965328092053	4,87448529235287e-08	6,74338310421471e-12	***	H_M
709	H_M - SS_I	d__Bacteria|p__Nitrospirae	0,00574506283662478	1,13947158124599e-07	0,000337560599188647	0,00276349389582677	4,82020708606248e-08	0,000219549700206183	5,21067759443509e-14	1,58586404343624e-17	***	H_M
710	H_M - SS_I	d__Bacteria|p__Candidatus Saccharibacteria	0,00155595451825254	3,09907144325575e-08	0,000176041797402087	0,000209885612341274	3,67029122786991e-09	6,05829285184358e-05	6,69752824686085e-14	1,69865451503189e-17	***	H_M
711	H_M - SS_I	d__Bacteria|p__Bacteroidetes	0,0673050069818472	1,25227000373079e-06	0,00111904870480725	0,0471892818413964	7,86428095791539e-07	0,000886807812207098	7,34070793189033e-46	2,7926705672082e-49	***	H_M
712	H_M - SS_I	d__Bacteria|p__Verrucomicrobia	0,0752244165170557	1,3877337205355e-06	0,00117802110360362	0,0295413999370343	5,01437840008299e-07	0,00070812275772517	8,65672227464831e-253	4,39110663970716e-256	***	H_M
713	H_M - CN	d__Bacteria|p__Latescibacteria	0,000199481348493916	3,97856641236647e-09	6,30758782132003e-05	0,000385633853510553	9,91066279415827e-09	9,95523118473814e-05	0,109673931110969	0,0203097573286933	*	CN
714	H_M - CN	d__Bacteria|p__Chlamydiae	0,000299222022740874	5,96725426244251e-09	7,724800490914e-05	0,000462760624212664	1,18918777462295e-08	0,000109049886502598	0,222793875633333	0,0375069618773668	*	CN
715	H_M - CN	d__Bacteria|p__Gemmatimonadetes	0,00087771793337323	1,74938168445942e-08	0,000132264193357818	0,000642723089184256	1,65135231441507e-08	0,000128504953772805	0,259190424717807	0,0399980695398296	*	H_M
716	H_M - CN	d__Bacteria|p__candidate division WPS-1	0,00225413923798125	4,48654091299855e-08	0,000211814563073424	0,00213384065609173	5,47430938951599e-08	0,000233972421227716	0,758256067175541	0,108012462041215	ns	H_M
717	H_M - CN	d__Bacteria|p__Verrucomicrobia	0,0752244165170557	1,3877337205355e-06	0,00117802110360362	0,0748386765046147	1,78007633185038e-06	0,00133419501267633	0,838475884421633	0,110908252998313	ns	H_M
718	H_M - CN	d__Bacteria|p__Acidobacteria	0,269220027927389	3,92468639889415e-06	0,0019810821282557	0,302439776846543	5,42394997499888e-06	0,00232893752063014	1,17685307456823e-27	5,44833218657575e-28	***	CN
719	H_M - CN	d__Bacteria|p__Planctomycetes	0,0119888290444843	2,3629230630227e-07	0,000486099070460199	0,00809831092372162	2,06518106846574e-07	0,000454442633174501	1,40920978175006e-08	5,21923640424744e-09	***	H_M
720	H_M - CN	d__Bacteria|p__Firmicutes	0,112248154797526	1,98784149977213e-06	0,00140990833027262	0,086176311797825	2,02462862717886e-06	0,00142289445398415	1,60267113607383e-37	2,96787591377815e-37	***	H_M
721	H_M - CN	d__Bacteria|p__Proteobacteria	0,281667664073409	4,03620640924092e-06	0,00200903121161442	0,265855978610176	5,01790871162591e-06	0,00224006890778519	1,65386569507129e-07	4,37525654207033e-08	***	H_M
722	H_M - CN	d__Bacteria|p__Nitrospirae	0,00574506283662478	1,13947158124599e-07	0,000337560599188647	0,00354783145229709	9,08896633145615e-08	0,00030147912583554	3,11335907948213e-06	6,40601612240196e-07	***	H_M
723	H_M - CN	d__Bacteria|p__Candidatus Saccharibacteria	0,00155595451825254	3,09907144325575e-08	0,000176041797402087	0,000411342777077924	1,05711017636176e-08	0,000102815863385071	3,18955249910631e-07	7,38313979764624e-08	***	H_M
724	H_M - CN	d__Bacteria|p__Bacteroidetes	0,0673050069818472	1,25227000373079e-06	0,00111904870480725	0,0493868421729182	1,20700796979395e-06	0,00109863914448464	4,18444936056029e-29	2,58296419232014e-29	***	H_M
725	H_M - CN	d__Bacteria|p__Actinobacteria	0,169579094354678	2,80919278486555e-06	0,00167606467204149	0,201892176774558	4,14262972366796e-06	0,00203534511168695	5,46610731017134e-35	5,06115317822659e-35	***	CN
726	H_M - CN	d__Bacteria|p__Armatimonadetes	0,00183522840614403	3,65429261074689e-08	0,000191162041492209	0,00372779391726868	9,54827609466027e-08	0,000309002849415022	7,86405670598037e-08	2,42715051941775e-08	***	CN
727	BS_I - SS_I	d__Bacteria|p__Acidobacteria	0,330175703256722	4,90648271182809e-06	0,00221505817346364	0,128904746912932	1,96400946489156e-06	0,0014014312201787	0	0	***	BS_I
728	BS_I - SS_I	d__Bacteria|p__Firmicutes	0,07121306238353	1,46737131734863e-06	0,00121135102977982	0,361370553048589	4,03655355566344e-06	0,00200911760623002	0	0	***	SS_I
729	BS_I - SS_I	d__Bacteria|p__Verrucomicrobia	0,0846126541840447	1,71832175121411e-06	0,00131084772235913	0,0295413999370343	5,01437840008299e-07	0,00070812275772517	0	0	***	BS_I
730	BS_I - SS_I	d__Bacteria|p__Planctomycetes	0,00916230366492147	2,01405565312773e-07	0,00044878231394828	0,00762584391506629	1,32364759932999e-07	0,000363819680519071	0,0079680568132598	7,17476154338645e-07	***	BS_I
731	BS_I - SS_I	d__Bacteria|p__Proteobacteria	0,249889076226817	4,15850306842651e-06	0,00203924080687557	0,266764613285759	3,42121725962008e-06	0,00184965328092053	1,02211562873607e-09	1,32940075620583e-13	***	SS_I
732	BS_I - SS_I	d__Bacteria|p__Deinococcus-Thermus	0	0	0	0,000349809353902123	6,11629593196169e-09	7,82067511917078e-05	1,0936325604671e-05	1,16379677319137e-09	***	SS_I
733	BS_I - SS_I	d__Bacteria|p__Candidatus Saccharibacteria	0,00146419380601651	3,24359388245131e-08	0,000180099802399984	0,000209885612341274	3,67029122786991e-09	6,05829285184358e-05	1,26050473965821e-12	2,10787496093112e-16	***	BS_I
734	BS_I - SS_I	d__Bacteria|p__candidate division WPS-1	0,00235158399148105	5,20477880024862e-08	0,000228139843084206	0,00120684227096233	2,10831301959901e-08	0,00014520031059192	1,55631090637608e-05	1,51814592032962e-09	***	BS_I
735	BS_I - SS_I	d__Bacteria|p__Actinobacteria	0,178099210222735	3,24747380012808e-06	0,00180207485974586	0,153723720572288	2,27542263490986e-06	0,001508450408502	1,79431350069265e-25	4,20074890132883e-29	***	BS_I
736	BS_I - SS_I	d__Bacteria|p__Gemmatimonadetes	0,000488064602005502	1,0822548972818e-08	0,000104031480681657	0	0	0	4,01347748887996e-07	4,69806729576861e-11	***	BS_I
737	BS_I - SS_I	d__Bacteria|p__Bacteroidetes	0,0643579732008164	1,33590736519799e-06	0,00115581458945542	0,0471892818413964	7,86428095791539e-07	0,000886807812207098	5,29946176937639e-33	1,55085135601641e-36	***	BS_I
738	BS_I - SS_I	d__Bacteria|p__Armatimonadetes	0,00283964859348656	6,28194118547325e-08	0,000250638009596973	0,000349809353902123	6,11629593196169e-09	7,82067511917078e-05	6,05253807850118e-25	1,18082266902727e-28	***	BS_I
739	BS_I - SS_I	d__Bacteria|p__Nitrospirae	0,00534652586742391	1,17979823151922e-07	0,000343481910952996	0,00276349389582677	4,82020708606248e-08	0,000219549700206183	6,70834810442761e-11	9,81576168215844e-15	***	BS_I
740	BS_I - CN	d__Bacteria|p__Nitrospirae	0,00534652586742391	1,17979823151922e-07	0,000343481910952996	0,00354783145229709	9,08896633145615e-08	0,00030147912583554	0,000130311992714486	-0,0204761245474281	***	BS_I
741	BS_I - CN	d__Bacteria|p__Armatimonadetes	0,00283964859348656	6,28194118547325e-08	0,000250638009596973	0,00372779391726868	9,54827609466027e-08	0,000309002849415022	0,0282596053814454	-0,0204761245474281	***	CN
742	BS_I - CN	d__Bacteria|p__Planctomycetes	0,00916230366492147	2,01405565312773e-07	0,00044878231394828	0,00809831092372162	2,06518106846574e-07	0,000454442633174501	0,104997389857118	-0,0204761245474281	***	BS_I
743	BS_I - CN	d__Bacteria|p__Gemmatimonadetes	0,000488064602005502	1,0822548972818e-08	0,000104031480681657	0,000642723089184256	1,65135231441507e-08	0,000128504953772805	0,424534795902313	-0,0204761245474281	***	CN
744	BS_I - CN	d__Bacteria|p__candidate division WPS-1	0,00235158399148105	5,20477880024862e-08	0,000228139843084206	0,00213384065609173	5,47430938951599e-08	0,000233972421227716	0,554568228357641	-0,0204761245474281	***	BS_I
745	BS_I - CN	d__Bacteria|p__Proteobacteria	0,249889076226817	4,15850306842651e-06	0,00203924080687557	0,265855978610176	5,01790871162591e-06	0,00224006890778519	1,36417004820564e-07	-0,0204761245474281	***	CN
746	BS_I - CN	d__Bacteria|p__Bacteroidetes	0,0643579732008164	1,33590736519799e-06	0,00115581458945542	0,0493868421729182	1,20700796979395e-06	0,00109863914448464	1,63789942746287e-20	-0,0204761245474281	***	BS_I
747	BS_I - CN	d__Bacteria|p__Actinobacteria	0,178099210222735	3,24747380012808e-06	0,00180207485974586	0,201892176774558	4,14262972366796e-06	0,00203534511168695	1,7785795356474e-18	-0,0204761245474281	***	CN
748	BS_I - CN	d__Bacteria|p__Candidatus Saccharibacteria	0,00146419380601651	3,24359388245131e-08	0,000180099802399984	0,000411342777077924	1,05711017636176e-08	0,000102815863385071	1,93551497878566e-06	-0,0204761245474281	***	BS_I
749	BS_I - CN	d__Bacteria|p__Verrucomicrobia	0,0846126541840447	1,71832175121411e-06	0,00131084772235913	0,0748386765046147	1,78007633185038e-06	0,00133419501267633	2,0962781838187e-07	-0,0204761245474281	***	BS_I
750	BS_I - CN	d__Bacteria|p__Acidobacteria	0,330175703256722	4,90648271182809e-06	0,00221505817346364	0,302439776846543	5,42394997499888e-06	0,00232893752063014	7,7415045940231e-18	-0,0204761245474281	***	BS_I
751	BS_I - CN	d__Bacteria|p__Firmicutes	0,07121306238353	1,46737131734863e-06	0,00121135102977982	0,086176311797825	2,02462862717886e-06	0,00142289445398415	8,77531681923479e-16	-0,0204761245474281	***	CN
752	BS_I - CN	d__Bacteria|p__Chlamydiae	0	0	0	0,000462760624212664	1,18918777462295e-08	0,000109049886502598	9,61742237586727e-07	-0,0204761245474281	***	CN
753	BS_I - CN	d__Bacteria|p__Latescibacteria	0	0	0	0,000385633853510553	9,91066279415827e-09	9,95523118473814e-05	9,6831608566471e-06	-0,0204761245474281	***	CN
754	SS_I - CN	d__Bacteria|p__Acidobacteria	0,128904746912932	1,96400946489156e-06	0,0014014312201787	0,302439776846543	5,42394997499888e-06	0,00232893752063014	0	0	***	CN
755	SS_I - CN	d__Bacteria|p__Firmicutes	0,361370553048589	4,03655355566344e-06	0,00200911760623002	0,086176311797825	2,02462862717886e-06	0,00142289445398415	0	0	***	SS_I
756	SS_I - CN	d__Bacteria|p__candidate division WPS-1	0,00120684227096233	2,10831301959901e-08	0,00014520031059192	0,00213384065609173	5,47430938951599e-08	0,000233972421227716	0,000528409349220646	9,6964819880281e-06	***	CN
757	SS_I - CN	d__Bacteria|p__Nitrospirae	0,00276349389582677	4,82020708606248e-08	0,000219549700206183	0,00354783145229709	9,08896633145615e-08	0,00030147912583554	0,0362684900031727	0,000605034990335413	***	CN
758	SS_I - CN	d__Bacteria|p__Candidatus Saccharibacteria	0,000209885612341274	3,67029122786991e-09	6,05829285184358e-05	0,000411342777077924	1,05711017636176e-08	0,000102815863385071	0,0836898597798761	0,00127977993313493	**	CN
759	SS_I - CN	d__Bacteria|p__Bacteroidetes	0,0471892818413964	7,86428095791539e-07	0,000886807812207098	0,0493868421729182	1,20700796979395e-06	0,00109863914448464	0,121739900149973	0,00171843571767229	**	CN
760	SS_I - CN	d__Bacteria|p__Planctomycetes	0,00762584391506629	1,32364759932999e-07	0,000363819680519071	0,00809831092372162	2,06518106846574e-07	0,000454442633174501	0,436029580179629	0,00571520245038254	**	CN
761	SS_I - CN	d__Bacteria|p__Proteobacteria	0,266764613285759	3,42121725962008e-06	0,00184965328092053	0,265855978610176	5,01790871162591e-06	0,00224006890778519	0,760148352910256	0,0092993116329158	**	SS_I
762	SS_I - CN	d__Bacteria|p__Armatimonadetes	0,000349809353902123	6,11629593196169e-09	7,82067511917078e-05	0,00372779391726868	9,54827609466027e-08	0,000309002849415022	1,01741285208447e-36	3,73397079713892e-38	***	CN
763	SS_I - CN	d__Bacteria|p__Latescibacteria	0	0	0	0,000385633853510553	9,91066279415827e-09	9,95523118473814e-05	1,28575765955169e-06	2,94925846912065e-08	***	CN
764	SS_I - CN	d__Bacteria|p__Gemmatimonadetes	0	0	0	0,000642723089184256	1,65135231441507e-08	0,000128504953772805	1,51740285225626e-10	4,64080529207969e-12	***	CN
765	SS_I - CN	d__Bacteria|p__Actinobacteria	0,153723720572288	2,27542263490986e-06	0,001508450408502	0,201892176774558	4,14262972366796e-06	0,00203534511168695	1,79330197956129e-83	8,22691743132383e-85	***	CN
766	SS_I - CN	d__Bacteria|p__Verrucomicrobia	0,0295413999370343	5,01437840008299e-07	0,00070812275772517	0,0748386765046147	1,78007633185038e-06	0,00133419501267633	2,35082489136805e-228	1,43794649922946e-229	***	CN
767	SS_I - CN	d__Bacteria|p__Deinococcus-Thermus	0,000349809353902123	6,11629593196169e-09	7,82067511917078e-05	0	0	0	3,71780005421374e-05	7,58031445674188e-07	***	SS_I
768	SS_I - CN	d__Bacteria|p__Chlamydiae	0	0	0	0,000462760624212664	1,18918777462295e-08	0,000109049886502598	8,52729857498473e-08	2,23540970274627e-09	***	CN
