# Supplementary material for: Microbial Community Response to Various Types of Exogenous Organic Matter Applied to Soil
Source: Int J Mol Sci. 2023 Sep 26;24(19):14559. doi: 10.3390/ijms241914559 (PMC10572811; doi:10.3390/ijms241914559)
Supplement: Supplementary file 1 [file ijms-24-14559-s001.zip › Supplementary data file 2.csv]

	Comparison	Taxa						mean.group1.	variance.group1.	std.err.group1.	mean.group2.	variance.group2.	std.err.group2.	pvalue	qvalue	Significance	Group
1	CN_AN - CM_I	d__Bacteria	p__Proteobacteria	c__Deltaproteobacteria	o__Myxococcales	f__Cystobacteraceae	g__Cystobacter	0,00199752031960325	6,86595568168081e-08	0,000262029686899802	0,000798722044728434	2,54987088349052e-08	0,000159683151380805	0,000113535176376686	4,7813225031812e-05	***	CN_AN
2	CN_AN - CM_I	d__Bacteria	p__Firmicutes	c__Bacilli	o__Bacillales	f__Planococcaceae	g__Solibacillus	0	0	0	0,000447284345047923	1,42842992352024e-08	0,000119516941205849	0,000137753086097487	5,5111539338484e-05	***	CM_I
3	CN_AN - CM_I	d__Bacteria	p__Actinobacteria	c__Actinobacteria	o__Micromonosporales	f__Micromonosporaceae	g__Actinoplanes	0	0	0	0,000447284345047923	1,42842992352024e-08	0,000119516941205849	0,000137753086097487	5,5111539338484e-05	***	CM_I
4	CN_AN - CM_I	d__Bacteria	p__Proteobacteria	c__Alphaproteobacteria	o__Rhodospirillales	f__Geminicoccaceae	g__Geminicoccus	0	0	0	0,000447284345047923	1,42842992352024e-08	0,000119516941205849	0,000137753086097487	5,5111539338484e-05	***	CM_I
5	CN_AN - CM_I	d__Bacteria	p__Bacteroidetes	c__Chitinophagia	o__Chitinophagales	f__Chitinophagaceae	g__Paraflavitalea	0	0	0	0,000447284345047923	1,42842992352024e-08	0,000119516941205849	0,000137753086097487	5,5111539338484e-05	***	CM_I
6	CN_AN - CM_I	d__Bacteria	p__Proteobacteria	c__Alphaproteobacteria	o__Rhizobiales	f__Bradyrhizobiaceae	g__Tardiphaga	0	0	0	0,000447284345047923	1,42842992352024e-08	0,000119516941205849	0,000137753086097487	5,5111539338484e-05	***	CM_I
7	CN_AN - CM_I	d__Bacteria	p__Actinobacteria	c__Actinobacteria	o__Micrococcales	f__Promicromonosporaceae	g__Promicromonospora	0,000413280066124811	1,42279753990616e-08	0,000119281077288318	0	0	0	0,00015410299046514	6,04438472287848e-05	***	CN_AN
8	CN_AN - CM_I	d__Bacteria	p__Proteobacteria	c__Alphaproteobacteria	o__Rhizobiales	f__Hyphomicrobiaceae	g__Rhodomicrobium	0,000413280066124811	1,42279753990616e-08	0,000119281077288318	0	0	0	0,00015410299046514	6,04438472287848e-05	***	CN_AN
9	CN_AN - CM_I	d__Bacteria	p__Acidobacteria	c__Vicinamibacteria	o__Vicinamibacterales	f__Vicinamibacteraceae	g__Vicinamibacter	0,000723240115718419	2,48912360755445e-08	0,000157769566379402	0,00185303514376997	5,909458463612e-08	0,000243093777452489	0,000197760922148824	7,68147211331232e-05	***	CM_I
10	CN_AN - CM_I	d__Bacteria	p__Armatimonadetes	c__	o__	f__	g__Armatimonadetes_gp4	0	0	0	0,000415335463258786	1,32644161063211e-08	0,000115171246873172	0,000270960535512263	0,000103242365674567	***	CM_I
11	CN_AN - CM_I	d__Bacteria	p__Bacteroidetes	c__Bacteroidia	o__Bacteroidales	f__Dysgonomonadaceae	g__Petrimonas	0	0	0	0,000415335463258786	1,32644161063211e-08	0,000115171246873172	0,000270960535512263	0,000103242365674567	***	CM_I
12	CN_AN - CM_I	d__Bacteria	p__Actinobacteria	c__Actinobacteria	o__Micromonosporales	f__Micromonosporaceae	g__Micromonospora	0,00037884006061441	1,30427601454411e-08	0,000114204904209238	0	0	0	0,000320284682163981	0,000118646141122212	***	CN_AN
13	CN_AN - CM_I	d__Bacteria	p__Proteobacteria	c__Alphaproteobacteria	o__Rhodospirillales	f__Acetobacteraceae	g__Roseomonas	0,00037884006061441	1,30427601454411e-08	0,000114204904209238	0	0	0	0,000320284682163981	0,000118646141122212	***	CN_AN
14	CN_AN - CM_I	d__Bacteria	p__Actinobacteria	c__Actinobacteria	o__Pseudonocardiales	f__Pseudonocardiaceae	g__Saccharothrix	0,00037884006061441	1,30427601454411e-08	0,000114204904209238	0	0	0	0,000320284682163981	0,000118646141122212	***	CN_AN
15	CN_AN - CM_I	d__Bacteria	p__Proteobacteria	c__Gammaproteobacteria	o__Pseudomonadales	f__Moraxellaceae	g__Acinetobacter	0	0	0	0,000383386581469649	1,22444677529249e-08	0,000110654723138802	0,000533569180345655	0,000188909368906984	***	CM_I
16	CN_AN - CM_I	d__Bacteria	p__Bacteroidetes	c__Sphingobacteriia	o__Sphingobacteriales	f__Sphingobacteriaceae	g__Daejeonella	0	0	0	0,000383386581469649	1,22444677529249e-08	0,000110654723138802	0,000533569180345655	0,000188909368906984	***	CM_I
17	CN_AN - CM_I	d__Bacteria	p__Proteobacteria	c__Deltaproteobacteria	o__Bdellovibrionales	f__Bdellovibrionaceae	g__Bdellovibrio	0	0	0	0,000383386581469649	1,22444677529249e-08	0,000110654723138802	0,000533569180345655	0,000188909368906984	***	CM_I
18	CN_AN - CM_I	d__Bacteria	p__Bacteroidetes	c__Chitinophagia	o__Chitinophagales	f__Chitinophagaceae	g__Flaviaesturariibacter	0	0	0	0,000383386581469649	1,22444677529249e-08	0,000110654723138802	0,000533569180345655	0,000188909368906984	***	CM_I
19	CN_AN - CM_I	d__Bacteria	p__Verrucomicrobia	c__Verrucomicrobiae	o__Verrucomicrobiales	f__Verrucomicrobiaceae	g__Roseimicrobium	0	0	0	0,000383386581469649	1,22444677529249e-08	0,000110654723138802	0,000533569180345655	0,000188909368906984	***	CM_I
20	CN_AN - CM_I	d__Bacteria	p__Bacteroidetes	c__Chitinophagia	o__Chitinophagales	f__Chitinophagaceae	g__Terrimonas	0,00168756027000964	5,80235030254771e-08	0,000240880682134282	0,000702875399361022	2,24410161837118e-08	0,000149803258254658	0,000658713596633391	0,000229581412089685	***	CN_AN
21	CN_AN - CM_I	d__Bacteria	p__Actinobacteria	c__Actinobacteria	o__Mycobacteriales	f__Nocardiaceae	g__Nocardia	0,000344400055104009	1,18574631894628e-08	0,000108891979454241	0	0	0	0,000665661604638058	0,000229581412089685	***	CN_AN
22	CN_AN - CM_I	d__Bacteria	p__Actinobacteria	c__Actinobacteria	o__Micromonosporales	f__Micromonosporaceae	g__Virgisporangium	0,000344400055104009	1,18574631894628e-08	0,000108891979454241	0	0	0	0,000665661604638058	0,000229581412089685	***	CN_AN
23	CN_AN - CM_I	d__Bacteria	p__Acidobacteria	c__Acidobacteria_Gp2	o__	f__	g__Gp2	0,00320292051246728	1,09959077412023e-07	0,000331600780174027	0,00182108626198083	5,80775713858991e-08	0,000240992886587756	0,000888082841239956	0,000303674847296844	***	CN_AN
24	CN_AN - CM_I	d__Bacteria	p__Actinobacteria	c__Actinobacteria	o__Geodermatophilales	f__Geodermatophilaceae	g__Geodermatophilus	0	0	0	0,000351437699680511	1,12244541750137e-08	0,000105945524563399	0,00105189316771935	0,00035177753439454	***	CM_I
25	CN_AN - CM_I	d__Bacteria	p__Firmicutes	c__Bacilli	o__Bacillales	f__Bacillaceae 2	g__Pullulanibacillus	0	0	0	0,000351437699680511	1,12244541750137e-08	0,000105945524563399	0,00105189316771935	0,00035177753439454	***	CM_I
26	CN_AN - CM_I	d__Bacteria	p__Proteobacteria	c__Alphaproteobacteria	o__Rhizobiales	f__Hyphomicrobiaceae	g__Hyphomicrobium	0,0149125223860036	5,05945895026366e-07	0,000711298738243198	0,0118210862619808	3,73217936086381e-07	0,000610915653823325	0,00105513527433863	0,00035177753439454	***	CN_AN
27	CN_AN - CM_I	d__Bacteria	p__Proteobacteria	c__Alphaproteobacteria	o__Rhizobiales	f__Phyllobacteriaceae	g__Phyllobacterium	0,00117096018735363	4,02820402821857e-08	0,000200703862150647	0,000415335463258786	1,32644161063211e-08	0,000115171246873172	0,00148283900383987	0,000490286387041678	***	CN_AN
28	CN_AN - CM_I	d__Bacteria	p__Proteobacteria	c__Alphaproteobacteria	o__Sphingomonadales	f__Sphingomonadaceae	g__Sphingopyxis	0	0	0	0,000319488817891374	1,02043753725875e-08	0,000101016708383255	0,00207617657746047	0,000654036176056217	***	CM_I
29	CN_AN - CM_I	d__Bacteria	p__Proteobacteria	c__Alphaproteobacteria	o__Rhizobiales	f__Boseaceae	g__Bosea	0	0	0	0,000319488817891374	1,02043753725875e-08	0,000101016708383255	0,00207617657746047	0,000654036176056217	***	CM_I
30	CN_AN - CM_I	d__Bacteria	p__Acidobacteria	c__Blastocatellia	o__Blastocatellales	f__Blastocatellaceae	g__Aridibacter	0	0	0	0,000319488817891374	1,02043753725875e-08	0,000101016708383255	0,00207617657746047	0,000654036176056217	***	CM_I
31	CN_AN - CM_I	d__Bacteria	p__Bacteroidetes	c__Flavobacteriia	o__Flavobacteriales	f__Cryomorphaceae	g__Fluviicola	0	0	0	0,000319488817891374	1,02043753725875e-08	0,000101016708383255	0,00207617657746047	0,000654036176056217	***	CM_I
32	CN_AN - CM_I	d__Bacteria	p__Armatimonadetes	c__Armatimonadia	o__Armatimonadales	f__Armatimonadaceae	g__Armatimonas/Armatimonadetes_gp1	0	0	0	0,000319488817891374	1,02043753725875e-08	0,000101016708383255	0,00207617657746047	0,000654036176056217	***	CM_I
33	CN_AN - CM_I	d__Bacteria	p__Bacteroidetes	c__Cytophagia	o__Cytophagales	f__Cyclobacteriaceae	g__Algoriphagus	0	0	0	0,000319488817891374	1,02043753725875e-08	0,000101016708383255	0,00207617657746047	0,000654036176056217	***	CM_I
34	CN_AN - CM_I	d__Bacteria	p__Proteobacteria	c__Betaproteobacteria	o__Burkholderiales	f__Burkholderiaceae	g__Caballeronia	0,00154980024796804	5,32942437458046e-08	0,000230855460723381	0,000702875399361022	2,24410161837118e-08	0,000149803258254658	0,00271183599761633	0,00084760723706889	***	CN_AN
35	CN_AN - CM_I	d__Bacteria	p__Firmicutes	c__Bacilli	o__Bacillales	f__Planococcaceae	g__Sporosarcina	0,00234192037470726	8,04696326387391e-08	0,000283671698691884	0,00130990415335463	4,17964888483228e-08	0,000204441896020172	0,00389253374547382	0,0012072129357249	**	CN_AN
36	CN_AN - CM_I	d__Bacteria	p__Actinobacteria	c__Actinobacteria	o__Micrococcales	f__Intrasporangiaceae	g__Terrabacter	0,00120540019286403	4,14653763815765e-08	0,000203630489813231	0,00220447284345048	7,02774255705604e-08	0,000265098897716608	0,00426686099711032	0,00131312583850025	**	CM_I
37	CN_AN - CM_I	d__Bacteria	p__Actinobacteria	c__Actinobacteria	o__Streptomycetales	f__Streptomycetaceae	g__Streptomyces	0,0330624052899848	1,10106019102551e-06	0,00104931415268522	0,0290095846645367	8,99965770859383e-07	0,000948665257537864	0,00439705016475098	0,00134286182913877	**	CN_AN
38	CN_AN - CM_I	d__Bacteria	p__Firmicutes	c__Clostridia	o__Clostridiales	f__Peptostreptococcaceae	g__Paraclostridium	0,00161868025898884	5,56590367903565e-08	0,000235921675117732	0,000798722044728434	2,54987088349052e-08	0,000159683151380805	0,00515944623834725	0,00156376095318	**	CN_AN
39	CN_AN - CM_I	d__Bacteria	p__Acidobacteria	c__Acidobacteria_Gp15	o__	f__	g__Gp15	0,00127428020388483	4,38318034732847e-08	0,000209360463013637	0,000575079872204473	1,83631795055771e-08	0,000135510809552512	0,00675798809906679	0,00203285773282496	**	CN_AN
40	CN_AN - CM_I	d__Bacteria	p__Proteobacteria	c__Alphaproteobacteria	o__Rhizobiales	f__Kaistiaceae	g__Kaistia	0,000447720071635211	1,54131089503243e-08	0,000124149542690758	0,0010223642172524	3,26310421629981e-08	0,000180640643718401	0,0107284948255077	0,00318740503591981	**	CM_I
41	CN_AN - CM_I	d__Bacteria	p__Proteobacteria	c__Betaproteobacteria	o__Nitrosomonadales	f__Nitrosomonadaceae	g__Nitrosospira	0,00285852045736327	9,81694271795457e-08	0,000313320007627259	0,00412140575079872	1,31135811541455e-07	0,000362126789317575	0,0107554805322945	0,00318740503591981	**	CM_I
42	CN_AN - CM_I	d__Bacteria	p__Actinobacteria	c__Actinobacteria	o__Streptomycetales	f__Streptomycetaceae	g__Kitasatospora	0,00137760022041604	4,73808313431633e-08	0,000217671383840787	0,00073482428115016	2,34603122919579e-08	0,000153167595437018	0,0205319700534847	0,0060399440861251	**	CN_AN
43	CN_AN - CM_I	d__Bacteria	p__Proteobacteria	c__Alphaproteobacteria	o__Rhizobiales	f__Methylobacteriaceae	g__Methylobacterium	0,00127428020388483	4,38318034732847e-08	0,000209360463013637	0,000670926517571885	2,14216548509506e-08	0,000146361384425506	0,0239431838147871	0,00699201798863308	**	CN_AN
44	CN_AN - CM_I	d__Bacteria	p__Acidobacteria	c__Acidobacteria_Gp7	o__	f__	g__Gp7	0,0103320016531203	3,52169843119001e-07	0,000593438996965148	0,00853035143769968	2,7021900195051e-07	0,000519825934280419	0,0244782337343423	0,00709646712880125	**	CN_AN
45	CN_AN - CM_I	d__Bacteria	p__Verrucomicrobia	c__Verrucomicrobiae	o__Verrucomicrobiales	f__Verrucomicrobiaceae	g__Luteolibacter	0,00223860035817606	7,69274677669169e-08	0,000277358013705962	0,00322683706070288	1,02764452004427e-07	0,000320568950468424	0,0252387769630747	0,0072643157001584	**	CM_I
46	CN_AN - CM_I	d__Bacteria	p__Proteobacteria	c__Betaproteobacteria	o__Burkholderiales	f__Oxalobacteraceae	g__Noviherbaspirillum	0,00106764017082243	3,67315417698665e-08	0,000191654746275344	0,000543130990415335	1,73435572747559e-08	0,000131694940201801	0,0324589013143003	0,00927570619984443	**	CN_AN
47	CN_AN - CM_I	d__Bacteria	p__Proteobacteria	c__Alphaproteobacteria	o__Rhizobiales	f__Methylobacteriaceae	g__Microvirga	0,00895440143270423	3,05638716297097e-07	0,000552846014996126	0,010702875399361	3,38295915446077e-07	0,000581632113492779	0,0331354303216195	0,00940188006513251	**	CM_I
48	CN_AN - CM_I	d__Bacteria	p__Proteobacteria	c__Betaproteobacteria	o__Burkholderiales	f__Burkholderiaceae	g__Paraburkholderia	0,000619920099187216	2,13375511712705e-08	0,000146073786735576	0,00111821086261981	3,56867780787414e-08	0,000188909444122684	0,0398959674868453	0,0112404024603139	*	CM_I
49	CN_AN - CM_I	d__Bacteria	p__Proteobacteria	c__Oligoflexia	o__Oligoflexales	f__Oligoflexaceae	g__Oligoflexus	0,00037884006061441	1,30427601454411e-08	0,000114204904209238	0,000798722044728434	2,54987088349052e-08	0,000159683151380805	0,0441033098064202	0,0123388973148715	*	CM_I
50	CN_AN - CM_I	d__Bacteria	p__Proteobacteria	c__Alphaproteobacteria	o__Rhizobiales	f__Xanthobacteraceae	g__Labrys	0,00337512054001929	1,15850838689844e-07	0,000340368680536039	0,00249201277955272	7,94211524923883e-08	0,000281817587265927	0,0530930158860708	0,0147508181148298	*	CN_AN
51	CN_AN - CM_I	d__Bacteria	p__Actinobacteria	c__Actinobacteria	o__Glycomycetales	f__Glycomycetaceae	g__Glycomyces	0,00141204022592644	4,85636772284072e-08	0,000220371679733143	0,000862619808306709	2,75368444797925e-08	0,00016594229261943	0,0589857846258444	0,0162749837253812	*	CN_AN
52	CN_AN - CM_I	d__Bacteria	p__Bacteroidetes	c__Cytophagia	o__Cytophagales	f__Fulvivirgaceae	g__Ohtaekwangia	0,00268632042981127	9,22715382248888e-08	0,000303762305470723	0,00357827476038339	1,13916441743269e-07	0,00033751509854119	0,0599533031121076	0,0164286343654069	*	CM_I
53	CN_AN - CM_I	d__Bacteria	p__Actinobacteria	c__Actinobacteria	o__Streptosporangiales	f__Streptosporangiaceae	g__Nonomuraea	0,00137760022041604	4,73808313431633e-08	0,000217671383840787	0,00204472843450479	6,51952944226308e-08	0,000255333692298198	0,0607089373005071	0,0165225281466698	*	CM_I
54	CN_AN - CM_I	d__Bacteria	p__Actinobacteria	c__Actinobacteria	o__Geodermatophilales	f__Geodermatophilaceae	g__Blastococcus	0,00230748036919686	7,92889927171562e-08	0,000281583012124589	0,00313099041533546	9,97216305426544e-08	0,000315787318527287	0,0632613512725087	0,0171008600695395	*	CM_I
55	CN_AN - CM_I	d__Bacteria	p__Proteobacteria	c__Betaproteobacteria	o__Burkholderiales	f__Comamonadaceae	g__Ramlibacter	0,000585480093676815	2,01528261317969e-08	0,000141960649941443	0,0010223642172524	3,26310421629981e-08	0,000180640643718401	0,0637771365957332	0,017124580950723	*	CM_I
56	CN_AN - CM_I	d__Bacteria	p__Proteobacteria	c__Alphaproteobacteria	o__Sphingomonadales	f__Erythrobacteraceae	g__Altererythrobacter	0,00134316021490563	4,61979037555615e-08	0,000214936976240854	0,00198083067092652	6,31619853918539e-08	0,000251320483430726	0,0695585199355561	0,0185524076270891	*	CM_I
57	CN_AN - CM_I	d__Bacteria	p__Proteobacteria	c__Betaproteobacteria	o__Burkholderiales	f__Oxalobacteraceae	g__Massilia	0,00268632042981127	9,22715382248888e-08	0,000303762305470723	0,00351437699680511	1,11889394265933e-07	0,000334498720873389	0,0800536264608591	0,0212102246082928	*	CM_I
58	CN_AN - CM_I	d__Bacteria	p__Firmicutes	c__Bacilli	o__Bacillales	f__Bacillaceae 1	g__Bacillus	0,0160146025623364	5,42728950132833e-07	0,000736701398215609	0,0142492012779553	4,48773492472462e-07	0,000669905584744942	0,0812723564771443	0,0213914620622443	*	CN_AN
59	CN_AN - CM_I	d__Bacteria	p__Actinobacteria	c__Actinobacteria	o__Micromonosporales	f__Micromonosporaceae	g__Rhizocola	0,00079212012673922	2,72599508332714e-08	0,000165105877646047	0,000415335463258786	1,32644161063211e-08	0,000115171246873172	0,0841909688959841	0,0220148272123393	*	CN_AN
60	CN_AN - CM_I	d__Bacteria	p__Proteobacteria	c__Gammaproteobacteria	o__Legionellales	f__Legionellaceae	g__Legionella	0,00123984019837443	4,26486307786095e-08	0,000206515449249226	0,000766773162939297	2,44795431756891e-08	0,000156459397850334	0,0867484468503315	0,0225362780090602	*	CN_AN
61	CN_AN - CM_I	d__Bacteria	p__Bacteroidetes	c__Cytophagia	o__Cytophagales	f__Hymenobacteraceae	g__Hymenobacter	0,000585480093676815	2,01528261317969e-08	0,000141960649941443	0,000958466453674121	3,05935587632609e-08	0,000174910144826596	0,109465944967129	0,0282545592317904	*	CM_I
62	CN_AN - CM_I	d__Bacteria	p__Proteobacteria	c__Alphaproteobacteria	o__Rhizobiales	f__Bradyrhizobiaceae	g__Pseudorhodoplanes	0,00123984019837443	4,26486307786095e-08	0,000206515449249226	0,000798722044728434	2,54987088349052e-08	0,000159683151380805	0,115178034692322	0,0295383525665578	*	CN_AN
63	CN_AN - CM_I	d__Bacteria	p__Bacteroidetes	c__Chitinophagia	o__Chitinophagales	f__Chitinophagaceae	g__Niastella	0,00206640033062405	7,10222256000568e-08	0,000266499954221491	0,00268370607028754	8,55140353370984e-08	0,000292427829279462	0,14178508839953	0,0361303451474048	*	CM_I
64	CN_AN - CM_I	d__Bacteria	p__Actinobacteria	c__Actinobacteria	o__Mycobacteriales	f__Nocardiaceae	g__Rhodococcus	0,00165312026449924	5,68413107590957e-08	0,00023841415805085	0,00118210862619808	3,77236092333286e-08	0,000194225665743044	0,151967376325455	0,0384799485813493	*	CN_AN
65	CN_AN - CM_I	d__Bacteria	p__Proteobacteria	c__Alphaproteobacteria	o__Rhodospirillales	f__Azospirillaceae	g__Skermanella	0,00437388069982091	1,49982774838803e-07	0,000387276096394811	0,00364217252396166	1,15943228322546e-07	0,000340504373426459	0,174090447447653	0,0438045296658462	*	CN_AN
66	CN_AN - CM_I	d__Bacteria	p__Actinobacteria	c__Actinobacteria	o__Micromonosporales	f__Micromonosporaceae	g__Catellatospora	0,00127428020388483	4,38318034732847e-08	0,000209360463013637	0,00172523961661342	5,50261402881461e-08	0,000234576512652367	0,186423455504482	0,0466145799919704	*	CM_I
67	CN_AN - CM_I	d__Bacteria	p__Actinobacteria	c__Actinobacteria	o__Propionibacteriales	f__Propionibacteriaceae	g__Microlunatus	0,00685356109656978	2,3442706378045e-07	0,000484176686531322	0,00597444089456869	1,89742386356305e-07	0,00043559429100518	0,192853013125128	0,0479227528021941	*	CN_AN
68	CN_AN - CM_I	d__Bacteria	p__Firmicutes	c__Bacilli	o__Bacillales	f__Bacillaceae 1	g__Peribacillus	0,00654360104697617	2,23894690281184e-07	0,000473175115872743	0,00568690095846645	1,80662644683697e-07	0,000425044285555867	0,194249319415713	0,0479717648032688	*	CN_AN
69	CN_AN - CM_I	d__Bacteria	p__Actinobacteria	c__Actinobacteria	o__Micrococcales	f__Intrasporangiaceae	g__Oryzihumus	0,00365064058410249	1,25273408211751e-07	0,000353939836994582	0,00303514376996805	9,66782220602471e-08	0,000310931217571101	0,214876122451891	0,0523580509443715	ns	CN_AN
70	CN_AN - CM_I	d__Bacteria	p__Actinobacteria	c__Actinobacteria	o__Mycobacteriales	f__Mycobacteriaceae	g__Mycobacterium	0,0226615236258438	7,62802788799694e-07	0,000873385818982478	0,0211501597444089	6,61453416632957e-07	0,000813297864643058	0,214912557399712	0,0523580509443715	ns	CN_AN
71	CN_AN - CM_I	d__Bacteria	p__Firmicutes	c__Bacilli	o__Bacillales	f__Paenibacillaceae 2	g__Ammoniphilus	0,000723240115718419	2,48912360755445e-08	0,000157769566379402	0,000447284345047923	1,42842992352024e-08	0,000119516941205849	0,215936576209736	0,0523580509443715	ns	CN_AN
72	CN_AN - CM_I	d__Bacteria	p__Firmicutes	c__Bacilli	o__Bacillales	f__Bacillaceae 1	g__Neobacillus	0,00888552142168343	3,03308728456974e-07	0,000550734716952703	0,00795527156549521	2,52148158721187e-07	0,000502143563855186	0,227773664999617	0,054895484982917	ns	CN_AN
73	CN_AN - CM_I	d__Bacteria	p__Firmicutes	c__Bacilli	o__Bacillales	f__Paenibacillaceae 1	g__Cohnella	0,00206640033062405	7,10222256000568e-08	0,000266499954221491	0,00162939297124601	5,19741221697582e-08	0,000227978337062446	0,247462009167451	0,0592834224942299	ns	CN_AN
74	CN_AN - CM_I	d__Bacteria	p__Proteobacteria	c__Gammaproteobacteria	o__Xanthomonadales	f__Rhodanobacteraceae	g__Dokdonella	0,00168756027000964	5,80235030254771e-08	0,000240880682134282	0,00130990415335463	4,17964888483228e-08	0,000204441896020172	0,273328592244412	0,0650904070228871	ns	CN_AN
75	CN_AN - CM_I	d__Bacteria	p__Acidobacteria	c__Vicinamibacteria	o__Vicinamibacterales	f__Vicinamibacteraceae	g__Luteitalea	0,000654360104697617	2,25221945083863e-08	0,00015007396345931	0,000894568690095847	2,85558144654637e-08	0,000168984657485417	0,309867751573215	0,0733551958082986	ns	CM_I
76	CN_AN - CM_I	d__Bacteria	p__Bacteroidetes	c__Chitinophagia	o__Chitinophagales	f__Chitinophagaceae	g__Parasegetibacter	0,00172200027552004	5,92056135895007e-08	0,000243322036793836	0,00137380191693291	4,383253730873e-08	0,000209362215570838	0,324385914249767	0,0763403717925307	ns	CN_AN
77	CN_AN - CM_I	d__Bacteria	p__Proteobacteria	c__Gammaproteobacteria	o__Nevskiales	f__Steroidobacteraceae	g__Povalibacter	0,0038572806171649	1,32336903854153e-07	0,000363781395695483	0,00437699680511182	1,3923252193616e-07	0,000373138743547437	0,351641248645357	0,0822706460211721	ns	CM_I
78	CN_AN - CM_I	d__Bacteria	p__Actinobacteria	c__Thermoleophilia	o__Solirubrobacterales	f__Solirubrobacteraceae	g__Solirubrobacter	0,00420168067226891	1,44102860402865e-07	0,000379608825507081	0,00370607028753994	1,17969754003762e-07	0,000343467253175266	0,365250602039366	0,0849578861215929	ns	CN_AN
79	CN_AN - CM_I	d__Bacteria	p__Actinobacteria	c__Actinobacteria	o__Streptosporangiales	f__Streptosporangiaceae	g__Sphaerisporangium	0,000723240115718419	2,48912360755445e-08	0,000157769566379402	0,000511182108626198	1,63238698194197e-08	0,000127764900576879	0,375220566025033	0,0867724251715718	ns	CN_AN
80	CN_AN - CM_I	d__Bacteria	p__Actinobacteria	c__Thermoleophilia	o__Gaiellales	f__Gaiellaceae	g__Gaiella	0,00671580107452817	2,29746825915465e-07	0,000479319127425002	0,00613418530351438	1,94784404427506e-07	0,000441343861889464	0,399153398073853	0,0917765624772843	ns	CN_AN
81	CN_AN - CM_I	d__Bacteria	p__Proteobacteria	c__Oligoflexia	o__Bacteriovoracales	f__Bacteriovoracaceae	g__Peredibacter	0,000964320154291225	3,31803079363269e-08	0,000182154626447771	0,00121405750798722	3,87419269738497e-08	0,000196829690275247	0,42140320102176	0,0963387453322022	ns	CM_I
82	CN_AN - CM_I	d__Bacteria	p__Actinobacteria	c__Actinobacteria	o__Micrococcales	f__Microbacteriaceae	g__Agromyces	0,00185976029756165	6,39332388220169e-08	0,000252850230021681	0,00156549520766773	4,99391173015911e-08	0,000223470618430234	0,437654786971076	0,0994855991159016	ns	CN_AN
83	CN_AN - CM_I	d__Bacteria	p__Proteobacteria	c__Alphaproteobacteria	o__Rhodospirillales	f__Rhodospirillaceae	g__Dongia	0,000619920099187216	2,13375511712705e-08	0,000146073786735576	0,000798722044728434	2,54987088349052e-08	0,000159683151380805	0,447851438544187	0,101228292573147	ns	CM_I
84	CN_AN - CM_I	d__Bacteria	p__Actinobacteria	c__Actinobacteria	o__Sporichthyales	f__Sporichthyaceae	g__Sporichthya	0,000551040088166414	1,89680193899655e-08	0,000137724432799578	0,000415335463258786	1,32644161063211e-08	0,000115171246873172	0,463731425760082	0,104228798132323	ns	CN_AN
85	CN_AN - CM_I	d__Bacteria	p__Actinobacteria	c__Actinobacteria	o__Propionibacteriales	f__Kribbellaceae	g__Kribbella	0,00409836065573771	1,40573931313009e-07	0,000374931902234271	0,00370607028753994	1,17969754003762e-07	0,000343467253175266	0,4792172823153	0,107107688127702	ns	CN_AN
86	CN_AN - CM_I	d__Bacteria	p__Acidobacteria	c__Acidobacteria_Gp10	o__	f__	g__Gp10	0,000998760159801626	3,43641342498646e-08	0,000185375657112428	0,00121405750798722	3,87419269738497e-08	0,000196829690275247	0,502182360291785	0,11161695049361	ns	CM_I
87	CN_AN - CM_I	d__Bacteria	p__Nitrospirae	c__Nitrospira	o__Nitrospirales	f__Nitrospiraceae	g__Nitrospira	0,0150502824080452	5,10548352246712e-07	0,000714526663076132	0,0157507987220447	4,95310107724284e-07	0,000703782713430988	0,506162228264936	0,111879975580038	ns	CM_I
88	CN_AN - CM_I	d__Bacteria	p__Proteobacteria	c__Betaproteobacteria	o__Burkholderiales	f__Burkholderiaceae	g__Cupriavidus	0,00168756027000964	5,80235030254771e-08	0,000240880682134282	0,00191693290734824	6,1128415463017e-08	0,000247241613534245	0,570725155291279	0,125457558445791	ns	CM_I
89	CN_AN - CM_I	d__Bacteria	p__Actinobacteria	c__Actinobacteria	o__Propionibacteriales	f__Nocardioidaceae	g__Marmoricola	0,00199752031960325	6,86595568168081e-08	0,000262029686899802	0,00223642172523962	7,12936561266013e-08	0,000267008719195837	0,583202010860195	0,127499689593135	ns	CM_I
90	CN_AN - CM_I	d__Bacteria	p__Proteobacteria	c__Deltaproteobacteria	o__Myxococcales	f__Labilitrichaceae	g__Labilithrix	0,000585480093676815	2,01528261317969e-08	0,000141960649941443	0,000479233226837061	1,53041171395686e-08	0,000123709810199388	0,599545562666631	0,130360367005767	ns	CN_AN
91	CN_AN - CM_I	d__Bacteria	p__Firmicutes	c__Bacilli	o__Bacillales	f__Thermoactinomycetaceae 1	g__Shimazuella	0,000688800110208018	2,37067561431443e-08	0,000153969984552653	0,000575079872204473	1,83631795055771e-08	0,000135510809552512	0,628044906683633	0,13581888910743	ns	CN_AN
92	CN_AN - CM_I	d__Bacteria	p__Acidobacteria	c__Acidobacteria_Gp3	o__	f__	g__Gp3	0,0260710841713735	8,74509479645346e-07	0,000935152115778682	0,0267092651757188	8,30565843301447e-07	0,000911353851860761	0,64328212927559	0,138366114912324	ns	CM_I
93	CN_AN - CM_I	d__Bacteria	p__Proteobacteria	c__Alphaproteobacteria	o__Rhizobiales	f__Phyllobacteriaceae	g__Mesorhizobium	0,00540708086513294	1,85219367716578e-07	0,000430371197591775	0,00511182108626198	1,62487311781336e-07	0,000403097149309364	0,65639055377609	0,140430654620027	ns	CN_AN
94	CN_AN - CM_I	d__Bacteria	p__Proteobacteria	c__Alphaproteobacteria	o__Rhizobiales	f__Rhizobiaceae	g__Rhizobium	0,00313404050144648	1,0760180098439e-07	0,000328027134524555	0,0029073482428115	9,2619430940494e-08	0,000304334406435575	0,664979247992158	0,14151140655351	ns	CN_AN
95	CN_AN - CM_I	d__Bacteria	p__Armatimonadetes	c__Chthonomonadetes	o__Chthonomonadales	f__Chthonomonadaceae	g__Chthonomonas/Armatimonadetes_gp3	0,00216972034715526	7,45656160072463e-08	0,000273067054049452	0,00198083067092652	6,31619853918539e-08	0,000251320483430726	0,674300367897065	0,142735761676124	ns	CN_AN
96	CN_AN - CM_I	d__Bacteria	p__Bacteroidetes	c__Chitinophagia	o__Chitinophagales	f__Chitinophagaceae	g__Parafilimonas	0,000895440143270423	3,08124102021782e-08	0,000175534641031843	0,000766773162939297	2,44795431756891e-08	0,000156459397850334	0,683856780094731	0,143996773333564	ns	CN_AN
97	CN_AN - CM_I	d__Bacteria	p__Actinobacteria	c__Actinobacteria	o__Geodermatophilales	f__Geodermatophilaceae	g__Modestobacter	0,00161868025898884	5,56590367903565e-08	0,000235921675117732	0,00146964856230032	4,68861208154781e-08	0,000216532031846279	0,717056810808448	0,150197049850791	ns	CN_AN
98	CN_AN - CM_I	d__Bacteria	p__Actinobacteria	c__Actinobacteria	o__Micrococcales	f__Cellulomonadaceae	g__Cellulomonas	0,000551040088166414	1,89680193899655e-08	0,000137724432799578	0,000638977635782748	2,04022282936745e-08	0,000142836368945988	0,739683506227965	0,154129550009761	ns	CM_I
99	CN_AN - CM_I	d__Bacteria	p__Planctomycetes	c__Planctomycetacia	o__Planctomycetales	f__Isosphaeraceae	g__Singulisphaera	0,000929880148780824	3,19963999204315e-08	0,000178875375388653	0,000830670926517572	2,65178092696064e-08	0,000162842897510473	0,784479880758379	0,162616910318508	ns	CN_AN
100	CN_AN - CM_I	d__Bacteria	p__Bacteroidetes	c__Cytophagia	o__Cytophagales	f__Hymenobacteraceae	g__Adhaeribacter	0,00144648023143684	4,97464414112933e-08	0,000223039102875019	0,00134185303514377	4,28145456907839e-08	0,00020691676029453	0,814110866243032	0,167889302945698	ns	CN_AN
101	CN_AN - CM_I	d__Bacteria	p__Firmicutes	c__Bacilli	o__Bacillales	f__Bacillaceae 1	g__Alkalihalobacillus	0,00037884006061441	1,30427601454411e-08	0,000114204904209238	0,000415335463258786	1,32644161063211e-08	0,000115171246873172	0,841491485761996	0,172440904961879	ns	CM_I
102	CN_AN - CM_I	d__Bacteria	p__Actinobacteria	c__Actinobacteria	o__Streptosporangiales	f__Streptosporangiaceae	g__Streptosporangium	0,00241080038572806	8,28306673748316e-08	0,000287803174712913	0,00230031948881789	7,3325921565138e-08	0,000270787594924764	0,844802441405509	0,172440904961879	ns	CN_AN
103	CN_AN - CM_I	d__Bacteria	p__Proteobacteria	c__Alphaproteobacteria	o__Rhizobiales	f__Bradyrhizobiaceae	g__Rhodoplanes	0,000482160077145612	1,65981607992292e-08	0,000128833849586315	0,000447284345047923	1,42842992352024e-08	0,000119516941205849	0,852545149266194	0,173137987857132	ns	CN_AN
104	CN_AN - CM_I	d__Bacteria	p__Proteobacteria	c__Betaproteobacteria	o__Burkholderiales	f__Oxalobacteraceae	g__Pseudoduganella	0,000516600082656013	1,77831309457762e-08	0,000133353406202377	0,000479233226837061	1,53041171395686e-08	0,000123709810199388	0,857023023701268	0,173168343853068	ns	CN_AN
105	CN_AN - CM_I	d__Bacteria	p__Proteobacteria	c__Alphaproteobacteria	o__Rhodospirillales	f__Reyranellaceae	g__Reyranella	0,0079212012673922	2,70654583704965e-07	0,000520244734432714	0,00779552715654952	2,47124729636762e-07	0,000497116414571841	0,897704780661064	0,180476918037427	ns	CN_AN
106	CN_AN - CM_I	d__Bacteria	p__Proteobacteria	c__Alphaproteobacteria	o__Rhizobiales	f__Bradyrhizobiaceae	g__Bradyrhizobium	0,00079212012673922	2,72599508332714e-08	0,000165105877646047	0,000798722044728434	2,54987088349052e-08	0,000159683151380805	0,999999999999821	0,198056835164244	ns	CM_I
107	CN_AN - CM_I	d__Bacteria	p__Actinobacteria	c__Actinobacteria	o__Micromonosporales	f__Micromonosporaceae	g__Dactylosporangium	0,00134316021490563	4,61979037555615e-08	0,000214936976240854	0,00134185303514377	4,28145456907839e-08	0,00020691676029453	0,999999999999951	0,198056835164244	ns	CN_AN
108	CN_AN - CM_I	d__Bacteria	p__Actinobacteria	c__Actinobacteria	o__Nakamurellales	f__Nakamurellaceae	g__Nakamurella	0,00261744041879047	8,99118107265214e-08	0,000299852981853643	0,00261980830670927	8,34833352869217e-08	0,000288934828788296	0,99999999999999	0,198056835164244	ns	CM_I
109	CN_AN - CM_I	d__Bacteria	p__Proteobacteria	c__Gammaproteobacteria	o__Xanthomonadales	f__Xanthomonadaceae	g__Pseudoxanthomonas	0,000447720071635211	1,54131089503243e-08	0,000124149542690758	0,00348242811501597	1,10875772690492e-07	0,000332980138582607	1,00446240683591e-18	2,23255613103084e-18	***	CM_I
110	CN_AN - CM_I	d__Bacteria	p__Bacteroidetes	c__Bacteroidia	o__Bacteroidales	f__Dysgonomonadaceae	g__Fermentimonas	0	0	0	0,00236421725239617	7,53579261056148e-08	0,000274513981621364	1,0164585239924e-21	2,5416215490129e-21	***	CM_I
111	CN_AN - CM_I	d__Bacteria	p__Proteobacteria	c__Alphaproteobacteria	o__Caulobacterales	f__Hyphomonadaceae	g__Asprobacter	0,000826560132249621	2,84441856585981e-08	0,000168654041334912	0	0	0	1,04436056978563e-06	6,23615452878481e-07	***	CN_AN
112	CN_AN - CM_I	d__Bacteria	p__Proteobacteria	c__Betaproteobacteria	o__Nitrosomonadales	f__Nitrosomonadaceae	g__Nitrosomonas	0	0	0	0,00156549520766773	4,99391173015911e-08	0,000223470618430234	1,08733239891514e-14	1,55362249884062e-14	***	CM_I
113	CN_AN - CM_I	d__Bacteria	p__Proteobacteria	c__Gammaproteobacteria	o__Legionellales	f__Coxiellaceae	g__Aquicella	0	0	0	0,00111821086261981	3,56867780787414e-08	0,000188909444122684	1,12239155089105e-10	1,12260145784209e-10	***	CM_I
114	CN_AN - CM_I	d__Bacteria	p__Proteobacteria	c__Deltaproteobacteria	o__Myxococcales	f__Polyangiaceae	g__Sorangium	0	0	0	0,00111821086261981	3,56867780787414e-08	0,000188909444122684	1,12239155089105e-10	1,12260145784209e-10	***	CM_I
115	CN_AN - CM_I	d__Bacteria	p__Proteobacteria	c__Gammaproteobacteria	o__Xanthomonadales	f__Rhodanobacteraceae	g__Tahibacter	0	0	0	0,000894568690095847	2,85558144654637e-08	0,000168984657485417	1,16571028502051e-08	8,79945881763283e-09	***	CM_I
116	CN_AN - CM_I	d__Bacteria	p__Acidobacteria	c__Acidobacteria_Gp18	o__	f__	g__Gp18	0,00110208017633283	3,79151229763307e-08	0,000194718060221261	0	0	0	1,21318024151393e-08	8,88919050269886e-09	***	CN_AN
117	CN_AN - CM_I	d__Bacteria	p__Bacteroidetes	c__Chitinophagia	o__Chitinophagales	f__Chitinophagaceae	g__Flavisolibacter	0,000826560132249621	2,84441856585981e-08	0,000168654041334912	0,00287539936102236	9,16045700992682e-08	0,000302662468930768	1,22247655432983e-08	8,88919050269886e-09	***	CM_I
118	CN_AN - CM_I	d__Bacteria	p__Actinobacteria	c__Actinobacteria	o__Propionibacteriales	f__Nocardioidaceae	g__Aeromicrobium	0,00578592092574735	1,98121027890076e-07	0,000445107883428361	0,00993610223642172	3,14303208050388e-07	0,000560627512748338	1,2442539730116e-08	8,88919050269886e-09	***	CM_I
119	CN_AN - CM_I	d__Bacteria	p__Verrucomicrobia	c__Subdivision3	o__	f__	g__Subdivision3_genera_incertae_sedis	0,0114340818294531	3,89300623460323e-07	0,000623939599208387	0,00626198083067093	1,98816844843197e-07	0,000445888825654106	1,27206116416833e-11	1,45405607082075e-11	***	CN_AN
120	CN_AN - CM_I	d__Bacteria	p__Proteobacteria	c__Alphaproteobacteria	o__Sphingomonadales	f__Erythrobacteraceae	g__Erythrobacter	0,00037884006061441	1,30427601454411e-08	0,000114204904209238	0,004185303514377	1,33160380487221e-07	0,000364911469382947	1,33017178505247e-25	3,80120157302845e-25	***	CM_I
121	CN_AN - CM_I	d__Bacteria	p__Bacteroidetes	c__Flavobacteriia	o__Flavobacteriales	f__Flavobacteriaceae	g__Flavobacterium	0,00203196032511365	6,98409320596114e-08	0,000264274349984276	0,00501597444089457	1,59456035058719e-07	0,000399319464913394	1,33054967071019e-09	1,0863661280726e-09	***	CM_I
122	CN_AN - CM_I	d__Bacteria	p__Planctomycetes	c__Planctomycetacia	o__Pirellulales	f__Lacipirellulaceae	g__Lacipirellula	0,00144648023143684	4,97464414112933e-08	0,000223039102875019	0,00319488817891374	1,01750243408351e-07	0,000318983139692917	1,3967957293846e-05	6,89904669007847e-06	***	CM_I
123	CN_AN - CM_I	d__Bacteria	p__Actinobacteria	c__Actinobacteria	o__Micrococcales	f__Jonesiaceae	g__Sanguibacter	0	0	0	0,00121405750798722	3,87419269738497e-08	0,000196829690275247	1,54307480664722e-11	1,71484820973607e-11	***	CM_I
124	CN_AN - CM_I	d__Bacteria	p__Acidobacteria	c__Acidobacteria_Gp17	o__	f__	g__Gp17	0,00816228130596501	2,78824125016267e-07	0,000528037995807373	0,00498402555910543	1,58445479035484e-07	0,000398052105930221	1,59973638953984e-06	9,41197393157154e-07	***	CN_AN
125	CN_AN - CM_I	d__Bacteria	p__Proteobacteria	c__Alphaproteobacteria	o__Rhizobiales	f__Alsobacteraceae	g__Alsobacter	0	0	0	0,000766773162939297	2,44795431756891e-08	0,000156459397850334	1,67362637729586e-07	1,06281865069831e-07	***	CM_I
126	CN_AN - CM_I	d__Bacteria	p__Bacteroidetes	c__Cytophagia	o__Cytophagales	f__Hymenobacteraceae	g__Pontibacter	0	0	0	0,000543130990415335	1,73435572747559e-08	0,000131694940201801	1,82136832557605e-05	8,8863851388857e-06	***	CM_I
127	CN_AN - CM_I	d__Bacteria	p__candidate division WPS-1	c__	o__	f__	g__WPS-1_genera_incertae_sedis	0,0038917206226753	1,33513867169635e-07	0,000365395494183542	0,00150159744408946	4,79038515353641e-08	0,000218869485162651	1,85771283125049e-08	1,30390193418069e-08	***	CN_AN
128	CN_AN - CM_I	d__Bacteria	p__Proteobacteria	c__Betaproteobacteria	o__Nitrosomonadales	f__Methylophilaceae	g__Methylotenera	0,000619920099187216	2,13375511712705e-08	0,000146073786735576	0	0	0	1,91116155890382e-06	1,10812694476086e-06	***	CN_AN
129	CN_AN - CM_I	d__Bacteria	p__Actinobacteria	c__Acidimicrobiia	o__Acidimicrobiales	f__Ilumatobacteraceae	g__Desertimonas	0,00179088028654085	6,15695896104744e-08	0,000248132201881325	0	0	0	1,96208109731473e-13	2,53219102060931e-13	***	CN_AN
130	CN_AN - CM_I	d__Bacteria	p__Firmicutes	c__Bacilli	o__Bacillales	f__Planococcaceae	g__Psychrobacillus	0,00134316021490563	4,61979037555615e-08	0,000214936976240854	0,000319488817891374	1,02043753725875e-08	0,000101016708383255	1,97764673724995e-05	9,53261008171444e-06	***	CN_AN
131	CN_AN - CM_I	d__Bacteria	p__Bacteroidetes	c__Cytophagia	o__Cytophagales	f__Cytophagaceae	g__Chryseotalea	0,0130872020939523	4,44839925445303e-07	0,000666963211463199	0,000543130990415335	1,73435572747559e-08	0,000131694940201801	1,99303706296899e-80	2,657879727915e-79	***	CN_AN
132	CN_AN - CM_I	d__Bacteria	p__Proteobacteria	c__Alphaproteobacteria	o__Rhodobacterales	f__Rhodobacteraceae	g__Fuscovulum	0	0	0	0,00178913738019169	5,70604929111631e-08	0,000238873382592459	2,04125522039641e-16	3,88883232572715e-16	***	CM_I
133	CN_AN - CM_I	d__Bacteria	p__Proteobacteria	c__Betaproteobacteria	o__Burkholderiales	f__Burkholderiaceae	g__Limnobacter	0,00106764017082243	3,67315417698665e-08	0,000191654746275344	0	0	0	2,11326756980696e-08	1,45769847447764e-08	***	CN_AN
134	CN_AN - CM_I	d__Bacteria	p__Firmicutes	c__Bacilli	o__Bacillales	f__Alicyclobacillaceae	g__Tumebacillus	0,00661248105799697	2,2623578964197e-07	0,000475642501929727	0,00319488817891374	1,01750243408351e-07	0,000318983139692917	2,16025243759304e-09	1,72852515421992e-09	***	CN_AN
135	CN_AN - CM_I	d__Bacteria	p__Proteobacteria	c__Gammaproteobacteria	o__Xanthomonadales	f__Xanthomonadaceae	g__Arenimonas	0,00344400055104009	1,18206971284468e-07	0,000343812407112466	0,00872204472843451	2,76237920195204e-07	0,000525583409360688	2,16958080984448e-16	3,94543010835627e-16	***	CM_I
136	CN_AN - CM_I	d__Bacteria	p__Actinobacteria	c__Acidimicrobiia	o__Acidimicrobiales	f__Iamiaceae	g__Aquihabitans	0	0	0	0,00108626198083067	3,46682646646753e-08	0,000186194158513836	2,17609859237348e-10	1,97864141914987e-10	***	CM_I
137	CN_AN - CM_I	d__Bacteria	p__Candidatus Saccharibacteria	c__	o__	f__	g__Saccharibacteria_genera_incertae_sedis	0	0	0	0,00108626198083067	3,46682646646753e-08	0,000186194158513836	2,17609859237348e-10	1,97864141914987e-10	***	CM_I
138	CN_AN - CM_I	d__Bacteria	p__Proteobacteria	c__Gammaproteobacteria	o__Nevskiales	f__Nevskiaceae	g__Panacagrimonas	0	0	0	0,00108626198083067	3,46682646646753e-08	0,000186194158513836	2,17609859237348e-10	1,97864141914987e-10	***	CM_I
139	CN_AN - CM_I	d__Bacteria	p__Bacteroidetes	c__Bacteroidia	o__Bacteroidales	f__Marinilabiliaceae	g__Geofilum	0	0	0	0,00108626198083067	3,46682646646753e-08	0,000186194158513836	2,17609859237348e-10	1,97864141914987e-10	***	CM_I
140	CN_AN - CM_I	d__Bacteria	p__Bacteroidetes	c__Flavobacteriia	o__Flavobacteriales	f__Flavobacteriaceae	g__Aequorivita	0	0	0	0,000862619808306709	2,75368444797925e-08	0,00016594229261943	2,26712149994185e-08	1,52574482387454e-08	***	CM_I
141	CN_AN - CM_I	d__Bacteria	p__Bacteroidetes	c__Chitinophagia	o__Chitinophagales	f__Chitinophagaceae	g__Flavitalea	0,00251412040225926	8,63716067112867e-08	0,000293890467200429	0,00543130990415335	1,72587327929915e-07	0,000415436310317135	2,28818930418683e-08	1,52574482387454e-08	***	CM_I
142	CN_AN - CM_I	d__Bacteria	p__Latescibacteria	c__	o__	f__	g__Latescibacteria_genera_incertae_sedis	0,00120540019286403	4,14653763815765e-08	0,000203630489813231	0	0	0	2,30119732850564e-09	1,80519819047831e-09	***	CN_AN
143	CN_AN - CM_I	d__Bacteria	p__Bacteroidetes	c__Chitinophagia	o__Chitinophagales	f__Chitinophagaceae	g__Chitinophaga	0,000447720071635211	1,54131089503243e-08	0,000124149542690758	0,00201277955271566	6,41786725194998e-08	0,000253335099264788	2,35948621114855e-08	1,54749342724491e-08	***	CM_I
144	CN_AN - CM_I	d__Bacteria	p__Planctomycetes	c__Planctomycetacia	o__Planctomycetales	f__Gemmataceae	g__Gemmata	0,00223860035817606	7,69274677669169e-08	0,000277358013705962	0,000862619808306709	2,75368444797925e-08	0,00016594229261943	2,40409189367614e-05	1,14501976243946e-05	***	CN_AN
145	CN_AN - CM_I	d__Bacteria	p__Gemmatimonadetes	c__Gemmatimonadetes	o__Gemmatimonadales	f__Gemmatimonadaceae	g__Gemmatimonas	0	0	0	0,000638977635782748	2,04022282936745e-08	0,000142836368945988	2,42880852446194e-06	1,34959041908507e-06	***	CM_I
146	CN_AN - CM_I	d__Bacteria	p__Verrucomicrobia	c__Verrucomicrobiae	o__Verrucomicrobiales	f__Verrucomicrobiaceae	g__Prosthecobacter	0	0	0	0,000638977635782748	2,04022282936745e-08	0,000142836368945988	2,42880852446194e-06	1,34959041908507e-06	***	CM_I
147	CN_AN - CM_I	d__Bacteria	p__Proteobacteria	c__Gammaproteobacteria	o__Oceanospirillales	f__Alcanivoracaceae	g__Alcanivorax	0	0	0	0,000638977635782748	2,04022282936745e-08	0,000142836368945988	2,42880852446194e-06	1,34959041908507e-06	***	CM_I
148	CN_AN - CM_I	d__Bacteria	p__Proteobacteria	c__Gammaproteobacteria	o__Nevskiales	f__Steroidobacteraceae	g__Steroidobacter	0,000826560132249621	2,84441856585981e-08	0,000168654041334912	0,00220447284345048	7,02774255705604e-08	0,000265098897716608	2,58862511493889e-05	1,2184043451021e-05	***	CM_I
149	CN_AN - CM_I	d__Bacteria	p__Proteobacteria	c__Deltaproteobacteria	o__Myxococcales	f__Sandaracinaceae	g__Sandaracinus	0,00134316021490563	4,61979037555615e-08	0,000214936976240854	0,0112140575079872	3,54270181865068e-07	0,000595205999520392	2,6931028090079e-51	1,79573764438429e-50	***	CM_I
150	CN_AN - CM_I	d__Bacteria	p__Acidobacteria	c__Acidobacteria_Gp6	o__	f__	g__Gp6	0,260951921752307	6,64219102070209e-06	0,00257724485074703	0,197316293929712	5,06030780790299e-06	0,00224951279345173	2,78888194270615e-77	2,78940351265643e-76	***	CN_AN
151	CN_AN - CM_I	d__Bacteria	p__Bacteroidetes	c__Sphingobacteriia	o__Sphingobacteriales	f__Sphingobacteriaceae	g__Pedobacter	0	0	0	0,00162939297124601	5,19741221697582e-08	0,000227978337062446	2,91168449333754e-15	4,55150175308508e-15	***	CM_I
152	CN_AN - CM_I	d__Bacteria	p__Proteobacteria	c__Gammaproteobacteria	o__Xanthomonadales	f__Xanthomonadaceae	g__Lysobacter	0,00857556137208982	2,92819738909707e-07	0,000541128209308762	0,0156869009584665	4,93332761327382e-07	0,000702376509663714	2,95792295591391e-15	4,55150175308508e-15	***	CM_I
153	CN_AN - CM_I	d__Bacteria	p__Actinobacteria	c__Actinobacteria	o__Mycobacteriales	f__Gordoniaceae	g__Gordonia	0	0	0	0,00118210862619808	3,77236092333286e-08	0,000194225665743044	2,98887716730595e-11	3,23182285392328e-11	***	CM_I
154	CN_AN - CM_I	d__Bacteria	p__Acidobacteria	c__Blastocatellia	o__Blastocatellales	f__Blastocatellaceae	g__Stenotrophobacter	0,0162212425953988	5,49616458896505e-07	0,000741361220254004	0,0258466453674121	8,04453697902916e-07	0,000896913428321216	3,08949344201084e-16	5,3740369245149e-16	***	CM_I
155	CN_AN - CM_I	d__Bacteria	p__Verrucomicrobia	c__Spartobacteria	o__	f__	g__Spartobacteria_genera_incertae_sedis	0,100599256095881	3,11620615701176e-06	0,0017652779262801	0,0752076677316294	2,22216283095301e-06	0,00149069206442947	3,11657223963491e-28	1,03905169781044e-27	***	CN_AN
156	CN_AN - CM_I	d__Bacteria	p__Proteobacteria	c__Gammaproteobacteria	o__Pseudomonadales	f__Pseudomonadaceae	g__Pseudomonas	0,00334068053450889	1,14672649838996e-07	0,000338633503716032	0,000958466453674121	3,05935587632609e-08	0,000174910144826596	3,16511988623634e-10	2,81396606159654e-10	***	CN_AN
157	CN_AN - CM_I	d__Bacteria	p__Proteobacteria	c__Gammaproteobacteria	o__Xanthomonadales	f__Xanthomonadaceae	g__Luteimonas	0	0	0	0,00297124600638978	9,46489569494006e-08	0,000307650706076551	3,17772824829193e-27	9,77945396719093e-27	***	CM_I
158	CN_AN - CM_I	d__Bacteria	p__Actinobacteria	c__Actinobacteria	o__Mycobacteriales	f__Nocardiaceae	g__Smaragdicoccus	0,000757680121228819	2,60756343055868e-08	0,000161479516674985	0	0	0	3,20316618169552e-06	1,75548779730486e-06	***	CN_AN
159	CN_AN - CM_I	d__Bacteria	p__Verrucomicrobia	c__Terrimicrobia	o__Terrimicrobiales	f__Terrimicrobiaceae	g__Terrimicrobium	0	0	0	0,00198083067092652	6,31619853918539e-08	0,000251320483430726	3,39756825642716e-18	7,1541129714073e-18	***	CM_I
160	CN_AN - CM_I	d__Bacteria	p__Firmicutes	c__Bacilli	o__Bacillales	f__Planococcaceae	g__Paenisporosarcina	0,000895440143270423	3,08124102021782e-08	0,000175534641031843	0	0	0	3,41590076704915e-07	2,10248590802598e-07	***	CN_AN
161	CN_AN - CM_I	d__Bacteria	p__Actinobacteria	c__Actinobacteria	o__Frankiales	f__Frankiaceae	g__Jatrophihabitans	0,000895440143270423	3,08124102021782e-08	0,000175534641031843	0	0	0	3,41590076704915e-07	2,10248590802598e-07	***	CN_AN
162	CN_AN - CM_I	d__Bacteria	p__Bacteroidetes	c__Cytophagia	o__Cytophagales	f__Fulvivirgaceae	g__Chryseolinea	0,00103320016531203	3,55478788610444e-08	0,000188541451307251	0,00271565495207668	8,65292875254142e-08	0,000294158609470153	3,47021945938264e-06	1,87614510887896e-06	***	CM_I
163	CN_AN - CM_I	d__Bacteria	p__Actinobacteria	c__Actinobacteria	o__Streptosporangiales	f__Thermomonosporaceae	g__Actinomadura	0,000482160077145612	1,65981607992292e-08	0,000128833849586315	0	0	0	3,56728305299457e-05	1,58768081213992e-05	***	CN_AN
164	CN_AN - CM_I	d__Bacteria	p__Proteobacteria	c__Gammaproteobacteria	o__Xanthomonadales	f__Rhodanobacteraceae	g__Rhodanobacter	0	0	0	0,000511182108626198	1,63238698194197e-08	0,000127764900576879	3,57161387273363e-05	1,58768081213992e-05	***	CM_I
165	CN_AN - CM_I	d__Bacteria	p__Proteobacteria	c__Alphaproteobacteria	o__Rhizobiales	f__Rhizobiaceae	g__Neopararhizobium	0	0	0	0,000511182108626198	1,63238698194197e-08	0,000127764900576879	3,57161387273363e-05	1,58768081213992e-05	***	CM_I
166	CN_AN - CM_I	d__Bacteria	p__Proteobacteria	c__Deltaproteobacteria	o__Myxococcales	f__Nannocystaceae	g__Nannocystis	0	0	0	0,000511182108626198	1,63238698194197e-08	0,000127764900576879	3,57161387273363e-05	1,58768081213992e-05	***	CM_I
167	CN_AN - CM_I	d__Bacteria	p__Proteobacteria	c__Gammaproteobacteria	o__Xanthomonadales	f__Rhodanobacteraceae	g__Luteibacter	0	0	0	0,000511182108626198	1,63238698194197e-08	0,000127764900576879	3,57161387273363e-05	1,58768081213992e-05	***	CM_I
168	CN_AN - CM_I	d__Bacteria	p__Acidobacteria	c__Acidobacteria_Gp3	o__	f__	g__Candidatus Solibacter	0,00285852045736327	9,81694271795457e-08	0,000313320007627259	0,00115015974440895	3,67052262682925e-08	0,000191586080570308	3,58710056553832e-06	1,91347808874843e-06	***	CN_AN
169	CN_AN - CM_I	d__Bacteria	p__Acidobacteria	c__Acidobacteria_Gp5	o__	f__	g__Gp5	0,0172888827662212	5,85155064539938e-07	0,000764954289183307	0,00712460063897764	2,26008521189582e-07	0,000475403535104212	3,65256508891943e-30	1,32845388465495e-29	***	CN_AN
170	CN_AN - CM_I	d__Bacteria	p__Proteobacteria	c__Deltaproteobacteria	o__Myxococcales	f__Polyangiaceae	g__Aetherobacter	0,00103320016531203	3,55478788610444e-08	0,000188541451307251	0	0	0	3,68290242372575e-08	2,37651044594991e-08	***	CN_AN
171	CN_AN - CM_I	d__Bacteria	p__Actinobacteria	c__Actinobacteria	o__Micrococcales	f__Micrococcaceae	g__Arthrobacter	0,000585480093676815	2,01528261317969e-08	0,000141960649941443	0	0	0	3,97254743690404e-06	2,06404694707008e-06	***	CN_AN
172	CN_AN - CM_I	d__Bacteria	p__Actinobacteria	c__Actinobacteria	o__Streptosporangiales	f__Thermomonosporaceae	g__Actinoallomurus	0,000585480093676815	2,01528261317969e-08	0,000141960649941443	0	0	0	3,97254743690404e-06	2,06404694707008e-06	***	CN_AN
173	CN_AN - CM_I	d__Bacteria	p__Proteobacteria	c__Gammaproteobacteria	o__Xanthomonadales	f__Rhodanobacteraceae	g__Pseudofulvimonas	0	0	0	0,00150159744408946	4,79038515353641e-08	0,000218869485162651	4,06246068593869e-14	5,60444198276243e-14	***	CM_I
174	CN_AN - CM_I	d__Bacteria	p__Acidobacteria	c__Acidobacteria_Gp11	o__	f__	g__Gp11	0,00564816090370574	1,93430658932722e-07	0,000439807524870508	0,00293929712460064	9,36342265572048e-08	0,000305997102203934	4,36862251318703e-07	2,64814516508785e-07	***	CN_AN
175	CN_AN - CM_I	d__Bacteria	p__Proteobacteria	c__Alphaproteobacteria	o__Caulobacterales	f__Caulobacteraceae	g__Phenylobacterium	0,000964320154291225	3,31803079363269e-08	0,000182154626447771	0,00236421725239617	7,53579261056148e-08	0,000274513981621364	4,44534530844421e-05	1,95436336974223e-05	***	CM_I
176	CN_AN - CM_I	d__Bacteria	p__Proteobacteria	c__Alphaproteobacteria	o__Rhizobiales	f__Brucellaceae	g__Brucella	0	0	0	0,00060702875399361	1,93827365118833e-08	0,000139221896668172	4,74984910371775e-06	2,4362755943589e-06	***	CM_I
177	CN_AN - CM_I	d__Bacteria	p__Acidobacteria	c__Acidobacteria_Gp16	o__	f__	g__Gp16	0,0395371263259402	1,30786781359831e-06	0,00114362048495045	0,0284345047923323	8,82647488084191e-07	0,000939493208109665	5,47239908901859e-14	7,29789669846662e-14	***	CN_AN
178	CN_AN - CM_I	d__Bacteria	p__Firmicutes	c__Clostridia	o__Clostridiales	f__Peptostreptococcaceae	g__Romboutsia	0	0	0	0,0200638977635783	6,28177825812676e-07	0,000792576700271132	5,60433450949427e-181	2,24215304742745e-179	***	CM_I
179	CN_AN - CM_I	d__Bacteria	p__Proteobacteria	c__Betaproteobacteria	o__Burkholderiales	f__Comamonadaceae	g__Rhizobacter	0	0	0	0,00159744408945687	5,09566523479321e-08	0,000225735802096017	5,62638290793298e-15	8,33694094880806e-15	***	CM_I
180	CN_AN - CM_I	d__Bacteria	p__Proteobacteria	c__Alphaproteobacteria	o__Rhizobiales	f__Devosiaceae	g__Devosia	0,0109519217523075	3,73066201558079e-07	0,000610791455046711	0,0264536741214057	8,22833868394652e-07	0,000907101906289835	5,67049709928192e-44	3,24089004681353e-43	***	CM_I
181	CN_AN - CM_I	d__Bacteria	p__Planctomycetes	c__Planctomycetacia	o__Pirellulales	f__Pirellulaceae	g__Blastopirellula	0	0	0	0,00137380191693291	4,383253730873e-08	0,000209362215570838	5,68091823162148e-13	6,88724928872506e-13	***	CM_I
182	CN_AN - CM_I	d__Bacteria	p__Actinobacteria	c__Actinobacteria	o__Mycobacteriales	f__Corynebacteriaceae	g__Corynebacterium	0	0	0	0,00137380191693291	4,383253730873e-08	0,000209362215570838	5,68091823162148e-13	6,88724928872506e-13	***	CM_I
183	CN_AN - CM_I	d__Bacteria	p__Planctomycetes	c__Planctomycetacia	o__Planctomycetales	f__Planctomycetaceae	g__Planctomicrobium	0	0	0	0,00217252396166134	6,92611297900044e-08	0,00026317509340742	5,8028500930836e-20	1,36563184189691e-19	***	CM_I
184	CN_AN - CM_I	d__Bacteria	p__Proteobacteria	c__Alphaproteobacteria	o__Rhizobiales	f__Phyllobacteriaceae	g__Aquamicrobium	0	0	0	0,000926517571884984	2,95747192266198e-08	0,000171973018891394	5,99704754425948e-09	4,61397622890385e-09	***	CM_I
185	CN_AN - CM_I	d__Bacteria	p__Actinobacteria	c__Actinobacteria	o__Propionibacteriales	f__Nocardioidaceae	g__Nocardioides	0,0040294806447169	1,38220903407982e-07	0,000371780719521578	0,0108626198083067	3,43289667376175e-07	0,000585909265480735	6,21940397121277e-22	1,65881789575708e-21	***	CM_I
186	CN_AN - CM_I	d__Bacteria	p__Proteobacteria	c__Alphaproteobacteria	o__Sphingomonadales	f__Sphingomonadaceae	g__Sphingomonas	0,0183220829315333	6,19472505892312e-07	0,000787065757031973	0,0413418530351438	1,26626103782116e-06	0,00112528264796946	6,24210030182937e-61	4,99461414745477e-60	***	CM_I
187	CN_AN - CM_I	d__Bacteria	p__Actinobacteria	c__Actinobacteria	o__Pseudonocardiales	f__Pseudonocardiaceae	g__Pseudonocardia	0	0	0	0,00194888178913738	6,21452330396929e-08	0,000249289456334785	6,71204333923568e-18	1,34265972186682e-17	***	CM_I
188	CN_AN - CM_I	d__Bacteria	p__Proteobacteria	c__Gammaproteobacteria	o__Cellvibrionales	f__Cellvibrionaceae	g__Cellvibrio	0,000344400055104009	1,18574631894628e-08	0,000108891979454241	0,00488817891373802	1,55413419618688e-07	0,00039422508750546	6,83276995976337e-32	3,22286137703798e-31	***	CM_I
189	CN_AN - CM_I	d__Bacteria	p__Proteobacteria	c__Alphaproteobacteria	o__Rhodobacterales	f__Rhodobacteraceae	g__Rubellimicrobium	0	0	0	0,000479233226837061	1,53041171395686e-08	0,000123709810199388	7,01067564624212e-05	3,04868989818771e-05	***	CM_I
190	CN_AN - CM_I	d__Bacteria	p__Actinobacteria	c__Actinobacteria	o__Micrococcales	f__Intrasporangiaceae	g__Pedococcus	0,000447720071635211	1,54131089503243e-08	0,000124149542690758	0	0	0	7,41443736366985e-05	3,18960171776281e-05	***	CN_AN
191	CN_AN - CM_I	d__Bacteria	p__Acidobacteria	c__Acidobacteria_Gp1	o__	f__	g__Gp1	0,0123295219727235	4,19407778909855e-07	0,000647617000170514	0,00859424920127796	2,72225568930135e-07	0,000521752401939977	7,44890004519377e-06	3,77230031415177e-06	***	CN_AN
192	CN_AN - CM_I	d__Bacteria	p__Acidobacteria	c__Acidobacteria_Gp4	o__	f__	g__Gp4	0,0955021352803416	2,97508102074176e-06	0,00172484231764581	0,0692332268370607	2,05885130958781e-06	0,00143486978837378	7,57415633333577e-32	3,22286137703798e-31	***	CN_AN
193	CN_AN - CM_I	d__Bacteria	p__Acidobacteria	c__Acidobacteria_Gp22	o__	f__	g__Gp22	0,00127428020388483	4,38318034732847e-08	0,000209360463013637	0	0	0	7,61138752609007e-10	6,61983564292296e-10	***	CN_AN
194	CN_AN - CM_I	d__Bacteria	p__Proteobacteria	c__Betaproteobacteria	o__Burkholderiales	f__Comamonadaceae	g__Hydrogenophaga	0	0	0	0,00169329073482428	5,40088661398652e-08	0,00023239807688504	7,80016258056928e-16	1,30027022468239e-15	***	CM_I
195	CN_AN - CM_I	d__Bacteria	p__Proteobacteria	c__Betaproteobacteria	o__Burkholderiales	f__Alcaligenaceae	g__Achromobacter	0	0	0	0,00124600638977636	3,97601794898557e-08	0,000199399547366226	7,96866384134365e-12	9,37665190772548e-12	***	CM_I
196	CN_AN - CM_I	d__Bacteria	p__Proteobacteria	c__Alphaproteobacteria	o__Caulobacterales	f__Caulobacteraceae	g__Brevundimonas	0	0	0	0,00348242811501597	1,10875772690492e-07	0,000332980138582607	8,05564689501179e-32	3,22286137703798e-31	***	CM_I
197	CN_AN - CM_I	d__Bacteria	p__Firmicutes	c__Clostridia	o__Clostridiales	f__Clostridiaceae 1	g__Clostridium sensu stricto	0,00199752031960325	6,86595568168081e-08	0,000262029686899802	0,0187859424920128	5,88933539624255e-07	0,000767420054223406	8,09739531320564e-89	1,61978193369538e-87	***	CM_I
198	CN_AN - CM_I	d__Bacteria	p__Planctomycetes	c__Planctomycetacia	o__Pirellulales	f__Pirellulaceae	g__Roseimaritima	0	0	0	0,0010223642172524	3,26310421629981e-08	0,000180640643718401	8,18899020893159e-10	6,82543474504879e-10	***	CM_I
199	CN_AN - CM_I	d__Bacteria	p__Proteobacteria	c__Alphaproteobacteria	o__Rhodospirillales	f__Acetobacteraceae	g__Dankookia	0	0	0	0,0010223642172524	3,26310421629981e-08	0,000180640643718401	8,18899020893159e-10	6,82543474504879e-10	***	CM_I
200	CN_AN - CM_I	d__Bacteria	p__Firmicutes	c__Bacilli	o__Bacillales	f__Paenibacillaceae 1	g__Paenibacillus	0,0170478027276484	5,77137081102381e-07	0,000759695387048244	0,0215015974440895	6,72202905889702e-07	0,00081987981185641	8,22583561553334e-05	3,50101020910598e-05	***	CM_I
201	CN_AN - CM_I	d__Bacteria	p__Proteobacteria	c__Alphaproteobacteria	o__Caulobacterales	f__Hyphomonadaceae	g__Hyphomonas	0	0	0	0,000575079872204473	1,83631795055771e-08	0,000135510809552512	9,29698446414571e-06	4,64936158183816e-06	***	CM_I
202	CN_AN - CM_I	d__Bacteria	p__Proteobacteria	c__Gammaproteobacteria	o__Gammaproteobacteria_incertae_sedis	f__	g__Acidibacter	0,00192864030858245	6,62965612241281e-08	0,000257481186155665	0,00511182108626198	1,62487311781336e-07	0,000403097149309364	9,61184244187354e-11	1,01196210793484e-10	***	CM_I
203	CN_AN - CM_II	d__Bacteria	p__Bacteroidetes	c__Cytophagia	o__Cytophagales	f__Hymenobacteraceae	g__Pontibacter	0	0	0	0,000511744537127066	2,61761849875019e-08	0,000161790559018448	0,00011080593126855	9,89956123518509e-05	***	CM_II
204	CN_AN - CM_II	d__Bacteria	p__Acidobacteria	c__Blastocatellia	o__Blastocatellales	f__Blastocatellaceae	g__Blastocatella	0	0	0	0,000511744537127066	2,61761849875019e-08	0,000161790559018448	0,00011080593126855	9,89956123518509e-05	***	CM_II
205	CN_AN - CM_II	d__Bacteria	p__Actinobacteria	c__Acidimicrobiia	o__Acidimicrobiales	f__Ilumatobacteraceae	g__Ilumatobacter	0	0	0	0,000511744537127066	2,61761849875019e-08	0,000161790559018448	0,00011080593126855	9,89956123518509e-05	***	CM_II
206	CN_AN - CM_II	d__Bacteria	p__Verrucomicrobia	c__Verrucomicrobiae	o__Verrucomicrobiales	f__Verrucomicrobiaceae	g__Luteolibacter	0,00223860035817606	7,69274677669169e-08	0,000277358013705962	0,00424747965815465	2,16450285297247e-07	0,000465242179189771	0,000115525822021099	0,000102180306314604	***	CM_II
207	CN_AN - CM_II	d__Bacteria	p__Firmicutes	c__Bacilli	o__Bacillales	f__Paenibacillaceae 1	g__Paenibacillus	0,0170478027276484	5,77137081102381e-07	0,000759695387048244	0,0126400900670385	6,38706150979309e-07	0,000799190935245958	0,000119854403047728	0,000104959258101168	***	CN_AN
208	CN_AN - CM_II	d__Bacteria	p__Proteobacteria	c__Betaproteobacteria	o__Nitrosomonadales	f__Methylophilaceae	g__Methylotenera	0,000619920099187216	2,13375511712705e-08	0,000146073786735576	0	0	0	0,000122391786646758	0,00010613050620239	***	CN_AN
209	CN_AN - CM_II	d__Bacteria	p__Planctomycetes	c__Planctomycetacia	o__Planctomycetales	f__Gemmataceae	g__Gemmata	0,00223860035817606	7,69274677669169e-08	0,000277358013705962	0,000767616805690599	3,92542256975548e-08	0,000198126791973107	0,000140893901693209	0,000120988224667481	***	CN_AN
210	CN_AN - CM_II	d__Bacteria	p__Proteobacteria	c__Alphaproteobacteria	o__Rhizobiales	f__Bradyrhizobiaceae	g__Bradyrhizobium	0,00079212012673922	2,72599508332714e-08	0,000165105877646047	0	0	0	0,000197198239366433	0,00016611232883364	***	CN_AN
211	CN_AN - CM_II	d__Bacteria	p__Actinobacteria	c__Actinobacteria	o__Micromonosporales	f__Micromonosporaceae	g__Rhizocola	0,00079212012673922	2,72599508332714e-08	0,000165105877646047	0	0	0	0,000197198239366433	0,00016611232883364	***	CN_AN
212	CN_AN - CM_II	d__Bacteria	p__Proteobacteria	c__Betaproteobacteria	o__Burkholderiales	f__Comamonadaceae	g__Ramlibacter	0,000585480093676815	2,01528261317969e-08	0,000141960649941443	0	0	0	0,000220005677889774	0,000178523554019163	***	CN_AN
213	CN_AN - CM_II	d__Bacteria	p__Actinobacteria	c__Actinobacteria	o__Micrococcales	f__Micrococcaceae	g__Arthrobacter	0,000585480093676815	2,01528261317969e-08	0,000141960649941443	0	0	0	0,000220005677889774	0,000178523554019163	***	CN_AN
214	CN_AN - CM_II	d__Bacteria	p__Actinobacteria	c__Actinobacteria	o__Streptosporangiales	f__Thermomonosporaceae	g__Actinoallomurus	0,000585480093676815	2,01528261317969e-08	0,000141960649941443	0	0	0	0,000220005677889774	0,000178523554019163	***	CN_AN
215	CN_AN - CM_II	d__Bacteria	p__Proteobacteria	c__Deltaproteobacteria	o__Myxococcales	f__Labilitrichaceae	g__Labilithrix	0,000585480093676815	2,01528261317969e-08	0,000141960649941443	0	0	0	0,000220005677889774	0,000178523554019163	***	CN_AN
216	CN_AN - CM_II	d__Bacteria	p__Actinobacteria	c__Actinobacteria	o__Streptosporangiales	f__Streptosporangiaceae	g__Streptosporangium	0,00241080038572806	8,28306673748316e-08	0,000287803174712913	0,000921140166828719	4,70978335528032e-08	0,000217020352853835	0,000235797699963361	0,000189598550263624	***	CN_AN
217	CN_AN - CM_II	d__Bacteria	p__Actinobacteria	c__Actinobacteria	o__Mycobacteriales	f__Nocardiaceae	g__Smaragdicoccus	0,000757680121228819	2,60756343055868e-08	0,000161479516674985	0	0	0	0,000282038173312894	0,000224736207267248	***	CN_AN
218	CN_AN - CM_II	d__Bacteria	p__Acidobacteria	c__Acidobacteria_Gp16	o__	f__	g__Gp16	0,0395371263259402	1,30786781359831e-06	0,00114362048495045	0,0331610460058339	1,64080813887579e-06	0,00128094033384689	0,000286271257035569	0,000226072561568118	***	CN_AN
219	CN_AN - CM_II	d__Bacteria	p__Actinobacteria	c__Actinobacteria	o__Micrococcales	f__Cellulomonadaceae	g__Cellulomonas	0,000551040088166414	1,89680193899655e-08	0,000137724432799578	0	0	0	0,000400988183751884	0,000310528577947518	***	CN_AN
220	CN_AN - CM_II	d__Bacteria	p__Actinobacteria	c__Actinobacteria	o__Sporichthyales	f__Sporichthyaceae	g__Sporichthya	0,000551040088166414	1,89680193899655e-08	0,000137724432799578	0	0	0	0,000400988183751884	0,000310528577947518	***	CN_AN
221	CN_AN - CM_II	d__Bacteria	p__Firmicutes	c__Bacilli	o__Bacillales	f__Paenibacillaceae 2	g__Ammoniphilus	0,000723240115718419	2,48912360755445e-08	0,000157769566379402	0	0	0	0,000403748834786946	0,000310528577947518	***	CN_AN
222	CN_AN - CM_II	d__Bacteria	p__Proteobacteria	c__Betaproteobacteria	o__Burkholderiales	f__Oxalobacteraceae	g__Pseudoduganella	0,000516600082656013	1,77831309457762e-08	0,000133353406202377	0	0	0	0,000741176847372786	0,000565134717942494	***	CN_AN
223	CN_AN - CM_II	d__Bacteria	p__Firmicutes	c__Bacilli	o__Bacillales	f__Paenibacillaceae 1	g__Cohnella	0,00206640033062405	7,10222256000568e-08	0,000266499954221491	0,00373573512102758	1,904697750324e-07	0,0004364284305959	0,000767854302692801	0,000580471756229184	***	CM_II
224	CN_AN - CM_II	d__Bacteria	p__Actinobacteria	c__Actinobacteria	o__Propionibacteriales	f__Nocardioidaceae	g__Nocardioides	0,0040294806447169	1,38220903407982e-07	0,000371780719521578	0,00624328335295021	3,17518155881524e-07	0,000563487493988575	0,000798533170813314	0,000598548141780292	***	CM_II
225	CN_AN - CM_II	d__Bacteria	p__Actinobacteria	c__Actinobacteria	o__Streptomycetales	f__Streptomycetaceae	g__Streptomyces	0,0330624052899848	1,10106019102551e-06	0,00104931415268522	0,0276853794585743	1,37763046176095e-06	0,00117372503669341	0,000863840612478671	0,000642058780429765	***	CN_AN
226	CN_AN - CM_II	d__Bacteria	p__Actinobacteria	c__Actinobacteria	o__Streptosporangiales	f__Thermomonosporaceae	g__Actinomadura	0,000482160077145612	1,65981607992292e-08	0,000128833849586315	0	0	0	0,00138831960441525	0,0010066015511726	**	CN_AN
227	CN_AN - CM_II	d__Bacteria	p__Bacteroidetes	c__Chitinophagia	o__Chitinophagales	f__Chitinophagaceae	g__Chitinophaga	0,000447720071635211	1,54131089503243e-08	0,000124149542690758	0	0	0	0,0013884469574053	0,0010066015511726	**	CN_AN
228	CN_AN - CM_II	d__Bacteria	p__Actinobacteria	c__Actinobacteria	o__Micrococcales	f__Intrasporangiaceae	g__Pedococcus	0,000447720071635211	1,54131089503243e-08	0,000124149542690758	0	0	0	0,0013884469574053	0,0010066015511726	**	CN_AN
229	CN_AN - CM_II	d__Bacteria	p__Armatimonadetes	c__Chthonomonadetes	o__Chthonomonadales	f__Chthonomonadaceae	g__Chthonomonas/Armatimonadetes_gp3	0,00216972034715526	7,45656160072463e-08	0,000273067054049452	0,000972314620541426	4,97118334094221e-08	0,000222961506564299	0,00236802971379245	0,00170282559340698	**	CN_AN
230	CN_AN - CM_II	d__Bacteria	p__Actinobacteria	c__Actinobacteria	o__Micrococcales	f__Promicromonosporaceae	g__Promicromonospora	0,000413280066124811	1,42279753990616e-08	0,000119281077288318	0	0	0	0,00241575683022212	0,00170935133687158	**	CN_AN
231	CN_AN - CM_II	d__Bacteria	p__Proteobacteria	c__Alphaproteobacteria	o__Rhizobiales	f__Hyphomicrobiaceae	g__Rhodomicrobium	0,000413280066124811	1,42279753990616e-08	0,000119281077288318	0	0	0	0,00241575683022212	0,00170935133687158	**	CN_AN
232	CN_AN - CM_II	d__Bacteria	p__Proteobacteria	c__Betaproteobacteria	o__Nitrosomonadales	f__Nitrosomonadaceae	g__Nitrosospira	0,00285852045736327	9,81694271795457e-08	0,000313320007627259	0,00450335192671818	2,29430488645973e-07	0,000478989027688498	0,00346303901038545	0,00243094409592208	**	CM_II
233	CN_AN - CM_II	d__Bacteria	p__Actinobacteria	c__Actinobacteria	o__Micromonosporales	f__Micromonosporaceae	g__Micromonospora	0,00037884006061441	1,30427601454411e-08	0,000114204904209238	0	0	0	0,00425051554741936	0,00289192076469925	**	CN_AN
234	CN_AN - CM_II	d__Bacteria	p__Proteobacteria	c__Alphaproteobacteria	o__Rhodospirillales	f__Acetobacteraceae	g__Roseomonas	0,00037884006061441	1,30427601454411e-08	0,000114204904209238	0	0	0	0,00425051554741936	0,00289192076469925	**	CN_AN
235	CN_AN - CM_II	d__Bacteria	p__Firmicutes	c__Bacilli	o__Bacillales	f__Bacillaceae 1	g__Alkalihalobacillus	0,00037884006061441	1,30427601454411e-08	0,000114204904209238	0	0	0	0,00425051554741936	0,00289192076469925	**	CN_AN
236	CN_AN - CM_II	d__Bacteria	p__Actinobacteria	c__Actinobacteria	o__Pseudonocardiales	f__Pseudonocardiaceae	g__Saccharothrix	0,00037884006061441	1,30427601454411e-08	0,000114204904209238	0	0	0	0,00425051554741936	0,00289192076469925	**	CN_AN
237	CN_AN - CM_II	d__Bacteria	p__Proteobacteria	c__Oligoflexia	o__Bacteriovoracales	f__Bacteriovoracaceae	g__Peredibacter	0,000964320154291225	3,31803079363269e-08	0,000182154626447771	0,00194462924108285	9,93269016477777e-08	0,000315161707140601	0,00594750226517958	0,00401560931798862	**	CM_II
238	CN_AN - CM_II	d__Bacteria	p__Actinobacteria	c__Actinobacteria	o__Mycobacteriales	f__Nocardiaceae	g__Nocardia	0,000344400055104009	1,18574631894628e-08	0,000108891979454241	0	0	0	0,0075762519682345	0,00503837979560678	**	CN_AN
239	CN_AN - CM_II	d__Bacteria	p__Actinobacteria	c__Actinobacteria	o__Micromonosporales	f__Micromonosporaceae	g__Virgisporangium	0,000344400055104009	1,18574631894628e-08	0,000108891979454241	0	0	0	0,0075762519682345	0,00503837979560678	**	CN_AN
240	CN_AN - CM_II	d__Bacteria	p__Firmicutes	c__Bacilli	o__Bacillales	f__Bacillaceae 1	g__Neobacillus	0,00888552142168343	3,03308728456974e-07	0,000550734716952703	0,00665267898265186	3,38199633828334e-07	0,000581549339117786	0,00783728614370136	0,00517307813227895	**	CN_AN
241	CN_AN - CM_II	d__Bacteria	p__Actinobacteria	c__Actinobacteria	o__Mycobacteriales	f__Mycobacteriaceae	g__Mycobacterium	0,0226615236258438	7,62802788799694e-07	0,000873385818982478	0,0190880712348396	9,58225013888089e-07	0,000978889684228049	0,00811055761187886	0,00531379845177346	**	CN_AN
242	CN_AN - CM_II	d__Bacteria	p__Bacteroidetes	c__Flavobacteriia	o__Flavobacteriales	f__Flavobacteriaceae	g__Flavobacterium	0,00203196032511365	6,98409320596114e-08	0,000264274349984276	0,00102348907425413	5,23255652184757e-08	0,000228747820139287	0,00959627012980888	0,00624096416782596	**	CN_AN
243	CN_AN - CM_II	d__Bacteria	p__Proteobacteria	c__Alphaproteobacteria	o__Rhodospirillales	f__Azospirillaceae	g__Skermanella	0,00437388069982091	1,49982774838803e-07	0,000387276096394811	0,00296811831533698	1,5144875071664e-07	0,00038916416936383	0,0167807757172426	0,0108337696825502	*	CN_AN
244	CN_AN - CM_II	d__Bacteria	p__Proteobacteria	c__Gammaproteobacteria	o__Cellvibrionales	f__Cellvibrionaceae	g__Cellvibrio	0,000344400055104009	1,18574631894628e-08	0,000108891979454241	0,000869965713116013	4,4483565648619e-08	0,000210911274351607	0,0185328661756165	0,0118782274253965	*	CM_II
245	CN_AN - CM_II	d__Bacteria	p__Actinobacteria	c__Actinobacteria	o__Micrococcales	f__Intrasporangiaceae	g__Terrabacter	0,00120540019286403	4,14653763815765e-08	0,000203630489813231	0,00209815260222097	1,07152014221022e-07	0,000327340822723078	0,0201169542422409	0,0128007542690022	*	CM_II
246	CN_AN - CM_II	d__Bacteria	p__Actinobacteria	c__Thermoleophilia	o__Solirubrobacterales	f__Solirubrobacteraceae	g__Solirubrobacter	0,00420168067226891	1,44102860402865e-07	0,000379608825507081	0,00286576940791157	1,46241390665929e-07	0,000382415207158304	0,0207265134054259	0,013094422475976	*	CN_AN
247	CN_AN - CM_II	d__Bacteria	p__Firmicutes	c__Bacilli	o__Bacillales	f__Planococcaceae	g__Sporosarcina	0,00234192037470726	8,04696326387391e-08	0,000283671698691884	0,00138171025024308	7,06141825500231e-08	0,000265733292137103	0,0248183352567893	0,015568317037412	*	CN_AN
248	CN_AN - CM_II	d__Bacteria	p__Firmicutes	c__Bacilli	o__Bacillales	f__Bacillaceae 1	g__Bacillus	0,0160146025623364	5,42728950132833e-07	0,000736701398215609	0,0135612302338673	6,84612245056873e-07	0,00082741298337461	0,0322460020112639	0,0200851770887248	*	CN_AN
249	CN_AN - CM_II	d__Bacteria	p__Proteobacteria	c__Alphaproteobacteria	o__Rhizobiales	f__Bradyrhizobiaceae	g__Rhodoplanes	0,000482160077145612	1,65981607992292e-08	0,000128833849586315	0,00102348907425413	5,23255652184757e-08	0,000228747820139287	0,034670656714461	0,0214444130278788	*	CM_II
250	CN_AN - CM_II	d__Bacteria	p__Actinobacteria	c__Actinobacteria	o__Micrococcales	f__Intrasporangiaceae	g__Oryzihumus	0,00365064058410249	1,25273408211751e-07	0,000353939836994582	0,00250754823192262	1,28007186990133e-07	0,000357780920383037	0,0349871100157573	0,0214898661947576	*	CN_AN
251	CN_AN - CM_II	d__Bacteria	p__Bacteroidetes	c__Chitinophagia	o__Chitinophagales	f__Chitinophagaceae	g__Parasegetibacter	0,00172200027552004	5,92056135895007e-08	0,000243322036793836	0,00260989713934804	1,33218299706758e-07	0,000364990821400701	0,0449524592327875	0,0274203874116056	*	CM_II
252	CN_AN - CM_II	d__Bacteria	p__Acidobacteria	c__Acidobacteria_Gp10	o__	f__	g__Gp10	0,000998760159801626	3,43641342498646e-08	0,000185375657112428	0,00168875697251932	8,62796864077321e-08	0,000293734040260458	0,0501020367490264	0,0301642370852881	*	CM_II
253	CN_AN - CM_II	d__Bacteria	p__Proteobacteria	c__Oligoflexia	o__Oligoflexales	f__Oligoflexaceae	g__Oligoflexus	0,00037884006061441	1,30427601454411e-08	0,000114204904209238	0,000818791259403306	4,18690296968695e-08	0,000204619231004492	0,0501327522258191	0,0301642370852881	*	CM_II
254	CN_AN - CM_II	d__Bacteria	p__Firmicutes	c__Bacilli	o__Bacillales	f__Bacillaceae 1	g__Peribacillus	0,00654360104697617	2,23894690281184e-07	0,000473175115872743	0,00511744537127066	2,60555635831255e-07	0,000510446506336614	0,0522858904044731	0,0311913190372665	*	CN_AN
255	CN_AN - CM_II	d__Bacteria	p__Proteobacteria	c__Alphaproteobacteria	o__Rhodospirillales	f__Reyranellaceae	g__Reyranella	0,0079212012673922	2,70654583704965e-07	0,000520244734432714	0,00962079729798884	4,87627305902756e-07	0,000698303161887984	0,0525450580790584	0,0311913190372665	*	CM_II
256	CN_AN - CM_II	d__Bacteria	p__Actinobacteria	c__Actinobacteria	o__Geodermatophilales	f__Geodermatophilaceae	g__Modestobacter	0,00161868025898884	5,56590367903565e-08	0,000235921675117732	0,000921140166828719	4,70978335528032e-08	0,000217020352853835	0,0529033877867184	0,0311946672732605	*	CN_AN
257	CN_AN - CM_II	d__Bacteria	p__Actinobacteria	c__Thermoleophilia	o__Gaiellales	f__Gaiellaceae	g__Gaiella	0,00671580107452817	2,29746825915465e-07	0,000479319127425002	0,00823908704774576	4,18178326119009e-07	0,000646667090641706	0,0606651454433126	0,0355345179821525	*	CM_II
258	CN_AN - CM_II	d__Bacteria	p__Proteobacteria	c__Alphaproteobacteria	o__Rhizobiales	f__Phyllobacteriaceae	g__Mesorhizobium	0,00540708086513294	1,85219367716578e-07	0,000430371197591775	0,00675502789007727	3,43367322839383e-07	0,000585975530922054	0,0666249732995365	0,0387687316455855	*	CM_II
259	CN_AN - CM_II	d__Bacteria	p__Proteobacteria	c__Alphaproteobacteria	o__Caulobacterales	f__Hyphomonadaceae	g__Asprobacter	0,000826560132249621	2,84441856585981e-08	0,000168654041334912	0,00138171025024308	7,06141825500231e-08	0,000265733292137103	0,0873027203054887	0,0504689742817945	ns	CM_II
260	CN_AN - CM_II	d__Bacteria	p__Proteobacteria	c__Betaproteobacteria	o__Burkholderiales	f__Burkholderiaceae	g__Paraburkholderia	0,000619920099187216	2,13375511712705e-08	0,000146073786735576	0,00107466352796684	5,4939028979964e-08	0,000234390761293964	0,101557381141883	0,0583282444353885	ns	CM_II
261	CN_AN - CM_II	d__Bacteria	p__Proteobacteria	c__Alphaproteobacteria	o__Sphingomonadales	f__Erythrobacteraceae	g__Altererythrobacter	0,00134316021490563	4,61979037555615e-08	0,000214936976240854	0,00194462924108285	9,93269016477777e-08	0,000315161707140601	0,129086572333727	0,0736609819033524	ns	CM_II
262	CN_AN - CM_II	d__Bacteria	p__Proteobacteria	c__Deltaproteobacteria	o__Myxococcales	f__Cystobacteraceae	g__Cystobacter	0,00199752031960325	6,86595568168081e-08	0,000262029686899802	0,00138171025024308	7,06141825500231e-08	0,000265733292137103	0,138411860110944	0,078475996591854	ns	CN_AN
263	CN_AN - CM_II	d__Bacteria	p__Bacteroidetes	c__Chitinophagia	o__Chitinophagales	f__Chitinophagaceae	g__Terrimonas	0,00168756027000964	5,80235030254771e-08	0,000240880682134282	0,0023028504170718	1,175817449861e-07	0,000342901946605877	0,159171066105108	0,0896711223555789	ns	CM_II
264	CN_AN - CM_II	d__Bacteria	p__Proteobacteria	c__Alphaproteobacteria	o__Rhizobiales	f__Rhizobiaceae	g__Rhizobium	0,00313404050144648	1,0760180098439e-07	0,000328027134524555	0,00240519932449721	1,22795002083247e-07	0,000350421178131755	0,163605732615064	0,0915860993538953	ns	CN_AN
265	CN_AN - CM_II	d__Bacteria	p__Acidobacteria	c__Acidobacteria_Gp2	o__	f__	g__Gp2	0,00320292051246728	1,09959077412023e-07	0,000331600780174027	0,00250754823192262	1,28007186990133e-07	0,000357780920383037	0,191436047178554	0,106491446647575	ns	CN_AN
266	CN_AN - CM_II	d__Bacteria	p__Bacteroidetes	c__Chitinophagia	o__Chitinophagales	f__Chitinophagaceae	g__Niastella	0,00206640033062405	7,10222256000568e-08	0,000266499954221491	0,00266107159306074	1,35823453993723e-07	0,000368542336772484	0,213662222913638	0,118112508329455	ns	CM_II
267	CN_AN - CM_II	d__Bacteria	p__Firmicutes	c__Bacilli	o__Bacillales	f__Thermoactinomycetaceae 1	g__Shimazuella	0,000688800110208018	2,37067561431443e-08	0,000153969984552653	0,00102348907425413	5,23255652184757e-08	0,000228747820139287	0,258475554516314	0,141997838158294	ns	CM_II
268	CN_AN - CM_II	d__Bacteria	p__Actinobacteria	c__Actinobacteria	o__Propionibacteriales	f__Kribbellaceae	g__Kribbella	0,00409836065573771	1,40573931313009e-07	0,000374931902234271	0,00481039864899442	2,44997887094789e-07	0,000494972612469406	0,273662447015024	0,149412978823957	ns	CM_II
269	CN_AN - CM_II	d__Bacteria	p__Proteobacteria	c__Alphaproteobacteria	o__Rhizobiales	f__Methylobacteriaceae	g__Methylobacterium	0,00127428020388483	4,38318034732847e-08	0,000209360463013637	0,00168875697251932	8,62796864077321e-08	0,000293734040260458	0,289636524224725	0,157164282989968	ns	CM_II
270	CN_AN - CM_II	d__Bacteria	p__Proteobacteria	c__Alphaproteobacteria	o__Rhizobiales	f__Kaistiaceae	g__Kaistia	0,000447720071635211	1,54131089503243e-08	0,000124149542690758	0,000665267898265186	3,40238135562295e-08	0,000184455451413694	0,322914124258657	0,174153146830542	ns	CM_II
271	CN_AN - CM_II	d__Bacteria	p__Actinobacteria	c__Actinobacteria	o__Propionibacteriales	f__Propionibacteriaceae	g__Microlunatus	0,00685356109656978	2,3442706378045e-07	0,000484176686531322	0,00614093444552479	3,12345105919169e-07	0,000558878435725667	0,370112978600572	0,198398554318169	ns	CN_AN
272	CN_AN - CM_II	d__Bacteria	p__Nitrospirae	c__Nitrospira	o__Nitrospirales	f__Nitrospiraceae	g__Nitrospira	0,0150502824080452	5,10548352246712e-07	0,000714526663076132	0,0140729747709943	7,10078103996381e-07	0,000842661322238288	0,400682463358838	0,212306483874568	ns	CN_AN
273	CN_AN - CM_II	d__Bacteria	p__Actinobacteria	c__Acidimicrobiia	o__Acidimicrobiales	f__Ilumatobacteraceae	g__Desertimonas	0,00179088028654085	6,15695896104744e-08	0,000248132201881325	0,00143288470395579	7,32257699785545e-08	0,000270602605269341	0,40085896063787	0,212306483874568	ns	CN_AN
274	CN_AN - CM_II	d__Bacteria	p__Proteobacteria	c__Gammaproteobacteria	o__Legionellales	f__Legionellaceae	g__Legionella	0,00123984019837443	4,26486307786095e-08	0,000206515449249226	0,0015352336113812	7,84481406929214e-08	0,000280085952330568	0,45863505731101	0,241460502193922	ns	CM_II
275	CN_AN - CM_II	d__Bacteria	p__Actinobacteria	c__Actinobacteria	o__Micrococcales	f__Microbacteriaceae	g__Agromyces	0,00185976029756165	6,39332388220169e-08	0,000252850230021681	0,00158640806509391	8,10589239787569e-08	0,000284708489474334	0,551063301140752	0,286542606482536	ns	CN_AN
276	CN_AN - CM_II	d__Bacteria	p__Acidobacteria	c__Vicinamibacteria	o__Vicinamibacterales	f__Vicinamibacteraceae	g__Vicinamibacter	0,000723240115718419	2,48912360755445e-08	0,000157769566379402	0,000921140166828719	4,70978335528032e-08	0,000217020352853835	0,553983952600727	0,286542606482536	ns	CM_II
277	CN_AN - CM_II	d__Bacteria	p__Actinobacteria	c__Actinobacteria	o__Streptosporangiales	f__Streptosporangiaceae	g__Sphaerisporangium	0,000723240115718419	2,48912360755445e-08	0,000157769566379402	0,000921140166828719	4,70978335528032e-08	0,000217020352853835	0,553983952600727	0,286542606482536	ns	CM_II
278	CN_AN - CM_II	d__Bacteria	p__Proteobacteria	c__Alphaproteobacteria	o__Rhizobiales	f__Phyllobacteriaceae	g__Phyllobacterium	0,00117096018735363	4,02820402821857e-08	0,000200703862150647	0,000972314620541426	4,97118334094221e-08	0,000222961506564299	0,60993213041029	0,313647043367861	ns	CN_AN
279	CN_AN - CM_II	d__Bacteria	p__Actinobacteria	c__Actinobacteria	o__Mycobacteriales	f__Nocardiaceae	g__Rhodococcus	0,00165312026449924	5,68413107590957e-08	0,00023841415805085	0,00148405915766849	7,58370893595206e-08	0,000275385347031247	0,73160350838132	0,374039794036821	ns	CN_AN
280	CN_AN - CM_II	d__Bacteria	p__Actinobacteria	c__Actinobacteria	o__Propionibacteriales	f__Nocardioidaceae	g__Marmoricola	0,00199752031960325	6,86595568168081e-08	0,000262029686899802	0,00184228033365744	9,41088196944553e-08	0,000306771608357839	0,782165925334851	0,397592127677472	ns	CN_AN
281	CN_AN - CM_II	d__Bacteria	p__Planctomycetes	c__Planctomycetacia	o__Planctomycetales	f__Isosphaeraceae	g__Singulisphaera	0,000929880148780824	3,19963999204315e-08	0,000178875375388653	0,000818791259403306	4,18690296968695e-08	0,000204619231004492	0,804022926015811	0,403952260331948	ns	CN_AN
282	CN_AN - CM_II	d__Bacteria	p__Proteobacteria	c__Alphaproteobacteria	o__Rhizobiales	f__Methylobacteriaceae	g__Microvirga	0,00895440143270423	3,05638716297097e-07	0,000552846014996126	0,00869965713116013	4,41349697899712e-07	0,000664341552139946	0,806814671664084	0,403952260331948	ns	CN_AN
283	CN_AN - CM_II	d__Bacteria	p__Proteobacteria	c__Deltaproteobacteria	o__Myxococcales	f__Polyangiaceae	g__Aetherobacter	0,00103320016531203	3,55478788610444e-08	0,000188541451307251	0,000921140166828719	4,70978335528032e-08	0,000217020352853835	0,811712693539144	0,403952260331948	ns	CN_AN
284	CN_AN - CM_II	d__Bacteria	p__Proteobacteria	c__Gammaproteobacteria	o__Pseudomonadales	f__Pseudomonadaceae	g__Pseudomonas	0,00334068053450889	1,14672649838996e-07	0,000338633503716032	0,00317281613018781	1,61860254247279e-07	0,000402318597938598	0,812946399704796	0,403952260331948	ns	CN_AN
285	CN_AN - CM_II	d__Bacteria	p__Proteobacteria	c__Alphaproteobacteria	o__Rhizobiales	f__Hyphomicrobiaceae	g__Hyphomicrobium	0,0149125223860036	5,05945895026366e-07	0,000711298738243198	0,0151988127526739	7,66008640920319e-07	0,000875219195927694	0,828761395643601	0,409510097614355	ns	CM_II
286	CN_AN - CM_II	d__Bacteria	p__Bacteroidetes	c__Cytophagia	o__Cytophagales	f__Hymenobacteraceae	g__Hymenobacter	0,000585480093676815	2,01528261317969e-08	0,000141960649941443	0,000511744537127066	2,61761849875019e-08	0,000161790559018448	0,84543792132722	0,415429517833587	ns	CN_AN
287	CN_AN - CM_II	d__Bacteria	p__Actinobacteria	c__Actinobacteria	o__Nakamurellales	f__Nakamurellaceae	g__Nakamurella	0,00261744041879047	8,99118107265214e-08	0,000299852981853643	0,00250754823192262	1,28007186990133e-07	0,000357780920383037	0,886202933596926	0,433054684955541	ns	CN_AN
288	CN_AN - CM_II	d__Bacteria	p__Proteobacteria	c__Betaproteobacteria	o__Burkholderiales	f__Oxalobacteraceae	g__Massilia	0,00268632042981127	9,22715382248888e-08	0,000303762305470723	0,00260989713934804	1,33218299706758e-07	0,000364990821400701	0,943720448512472	0,458627519192764	ns	CN_AN
289	CN_AN - CM_II	d__Bacteria	p__Bacteroidetes	c__Cytophagia	o__Cytophagales	f__Hymenobacteraceae	g__Adhaeribacter	0,00144648023143684	4,97464414112933e-08	0,000223039102875019	0,00138171025024308	7,06141825500231e-08	0,000265733292137103	0,949746620278255	0,459033942489535	ns	CN_AN
290	CN_AN - CM_II	d__Bacteria	p__Actinobacteria	c__Actinobacteria	o__Glycomycetales	f__Glycomycetaceae	g__Glycomyces	0,00141204022592644	4,85636772284072e-08	0,000220371679733143	0,00138171025024308	7,06141825500231e-08	0,000265733292137103	0,999999999999836	0,467978960797498	ns	CN_AN
291	CN_AN - CM_II	d__Bacteria	p__Acidobacteria	c__Acidobacteria_Gp3	o__	f__	g__Gp3	0,0260710841713735	8,74509479645346e-07	0,000935152115778682	0,0260477969397677	1,29832698128722e-06	0,00113944152166192	0,99999999999992	0,467978960797498	ns	CN_AN
292	CN_AN - CM_II	d__Bacteria	p__Firmicutes	c__Bacilli	o__Bacillales	f__Planococcaceae	g__Paenisporosarcina	0,000895440143270423	3,08124102021782e-08	0,000175534641031843	0,000921140166828719	4,70978335528032e-08	0,000217020352853835	0,999999999999988	0,467978960797498	ns	CM_II
293	CN_AN - CM_II	d__Bacteria	p__Bacteroidetes	c__Chitinophagia	o__Chitinophagales	f__Chitinophagaceae	g__Parafilimonas	0,000895440143270423	3,08124102021782e-08	0,000175534641031843	0,000921140166828719	4,70978335528032e-08	0,000217020352853835	0,999999999999988	0,467978960797498	ns	CM_II
294	CN_AN - CM_II	d__Bacteria	p__Actinobacteria	c__Actinobacteria	o__Micromonosporales	f__Micromonosporaceae	g__Dactylosporangium	0,00134316021490563	4,61979037555615e-08	0,000214936976240854	0,00133053579653037	6,80023270739265e-08	0,000260772558130503	0,99999999999999	0,467978960797498	ns	CN_AN
295	CN_AN - CM_II	d__Bacteria	p__Proteobacteria	c__Gammaproteobacteria	o__Nevskiales	f__Steroidobacteraceae	g__Povalibacter	0,0038572806171649	1,32336903854153e-07	0,000363781395695483	0,0038892584821657	1,9826674261129e-07	0,000445271538065583	0,999999999999996	0,467978960797498	ns	CM_II
296	CN_AN - CM_II	d__Bacteria	p__Proteobacteria	c__Betaproteobacteria	o__Burkholderiales	f__Comamonadaceae	g__Rhizobacter	0	0	0	0,00245637377820992	1,25401228560473e-07	0,000354120358861889	1,00408533139807e-19	3,55237452314401e-19	***	CM_II
297	CN_AN - CM_II	d__Bacteria	p__Acidobacteria	c__Acidobacteria_Gp5	o__	f__	g__Gp5	0,0172888827662212	5,85155064539938e-07	0,000764954289183307	0,00399160738959112	2,0346338075939e-07	0,000451069152968134	1,02075514205258e-39	8,20761589860212e-39	***	CN_AN
298	CN_AN - CM_II	d__Bacteria	p__Actinobacteria	c__Actinobacteria	o__Mycobacteriales	f__Corynebacteriaceae	g__Corynebacterium	0	0	0	0,00271224604677345	1,38428340233122e-07	0,000372059592314353	1,04960044848992e-21	4,2197766013125e-21	***	CM_II
299	CN_AN - CM_II	d__Bacteria	p__Proteobacteria	c__Alphaproteobacteria	o__Rhizobiales	f__Devosiaceae	g__Devosia	0,0109519217523075	3,73066201558079e-07	0,000610791455046711	0,0427818433038227	2,09578081818577e-06	0,00144768118665187	1,10738972334425e-112	1,95892864748963e-111	***	CM_II
300	CN_AN - CM_II	d__Bacteria	p__Acidobacteria	c__Blastocatellia	o__Blastocatellales	f__Blastocatellaceae	g__Stenotrophobacter	0,0162212425953988	5,49616458896505e-07	0,000741361220254004	0,0317793357555908	1,57468830985283e-06	0,00125486585332968	1,14859766690753e-29	7,81470719529938e-29	***	CM_II
301	CN_AN - CM_II	d__Bacteria	p__Proteobacteria	c__Betaproteobacteria	o__Burkholderiales	f__Oxalobacteraceae	g__Noviherbaspirillum	0,00106764017082243	3,67315417698665e-08	0,000191654746275344	0	0	0	1,1553982780904e-05	1,17462866847386e-05	***	CN_AN
302	CN_AN - CM_II	d__Bacteria	p__Proteobacteria	c__Betaproteobacteria	o__Burkholderiales	f__Burkholderiaceae	g__Limnobacter	0,00106764017082243	3,67315417698665e-08	0,000191654746275344	0	0	0	1,1553982780904e-05	1,17462866847386e-05	***	CN_AN
303	CN_AN - CM_II	d__Bacteria	p__Acidobacteria	c__Acidobacteria_Gp6	o__	f__	g__Gp6	0,260951921752307	6,64219102070209e-06	0,00257724485074703	0,165498183306893	7,06799051325543e-06	0,00265856926057145	1,15688471533809e-135	3,41080555313253e-134	***	CN_AN
304	CN_AN - CM_II	d__Bacteria	p__Bacteroidetes	c__Chitinophagia	o__Chitinophagales	f__Chitinophagaceae	g__Flavitalea	0,00251412040225926	8,63716067112867e-08	0,000293890467200429	0,00608975999181209	3,09758178866643e-07	0,000556559232127761	1,1635292817204e-09	1,86724661176333e-09	***	CM_II
305	CN_AN - CM_II	d__Bacteria	p__Bacteroidetes	c__Chitinophagia	o__Chitinophagales	f__Chitinophagaceae	g__Paraflavitalea	0	0	0	0,000767616805690599	3,92542256975548e-08	0,000198126791973107	1,16505402627399e-06	1,39252332432911e-06	***	CM_II
306	CN_AN - CM_II	d__Bacteria	p__Proteobacteria	c__Alphaproteobacteria	o__Sphingomonadales	f__Erythrobacteraceae	g__Erythrobacter	0,00037884006061441	1,30427601454411e-08	0,000114204904209238	0,0023028504170718	1,175817449861e-07	0,000342901946605877	1,18222890703132e-09	1,86724661176333e-09	***	CM_II
307	CN_AN - CM_II	d__Bacteria	p__Bacteroidetes	c__Cytophagia	o__Cytophagales	f__Cytophagaceae	g__Chryseotalea	0,0130872020939523	4,44839925445303e-07	0,000666963211463199	0	0	0	1,23369729471904e-57	1,36397609283908e-56	***	CN_AN
308	CN_AN - CM_II	d__Bacteria	p__Proteobacteria	c__Alphaproteobacteria	o__Caulobacterales	f__Hyphomonadaceae	g__Hyphomonas	0	0	0	0,00127936134281767	6,53902035502646e-08	0,000255715082758653	1,28503420588976e-10	2,47084208168325e-10	***	CM_II
309	CN_AN - CM_II	d__Bacteria	p__Acidobacteria	c__Acidobacteria_Gp1	o__	f__	g__Gp1	0,0123295219727235	4,19407778909855e-07	0,000647617000170514	0,0077273425106187	3,92406892955081e-07	0,000626423892388438	1,30350441448325e-06	1,53723185603776e-06	***	CN_AN
310	CN_AN - CM_II	d__Bacteria	p__Actinobacteria	c__Actinobacteria	o__Micromonosporales	f__Micromonosporaceae	g__Catellatospora	0,00127428020388483	4,38318034732847e-08	0,000209360463013637	0	0	0	1,40519602854435e-06	1,59342066002932e-06	***	CN_AN
311	CN_AN - CM_II	d__Bacteria	p__Acidobacteria	c__Acidobacteria_Gp22	o__	f__	g__Gp22	0,00127428020388483	4,38318034732847e-08	0,000209360463013637	0	0	0	1,40519602854435e-06	1,59342066002932e-06	***	CN_AN
312	CN_AN - CM_II	d__Bacteria	p__Acidobacteria	c__Acidobacteria_Gp15	o__	f__	g__Gp15	0,00127428020388483	4,38318034732847e-08	0,000209360463013637	0	0	0	1,40519602854435e-06	1,59342066002932e-06	***	CN_AN
313	CN_AN - CM_II	d__Bacteria	p__Bacteroidetes	c__Flavobacteriia	o__Flavobacteriales	f__Flavobacteriaceae	g__Aequorivita	0	0	0	0,0023028504170718	1,175817449861e-07	0,000342901946605877	1,54902570836452e-18	5,26954855369493e-18	***	CM_II
314	CN_AN - CM_II	d__Bacteria	p__Firmicutes	c__Clostridia	o__Clostridiales	f__Clostridiaceae 1	g__Clostridium sensu stricto	0,00199752031960325	6,86595568168081e-08	0,000262029686899802	0,0326493014687068	1,61634209735478e-06	0,00127135443419794	1,55527937182097e-170	6,87806932844964e-169	***	CM_II
315	CN_AN - CM_II	d__Bacteria	p__Proteobacteria	c__Gammaproteobacteria	o__Xanthomonadales	f__Xanthomonadaceae	g__Lysobacter	0,00857556137208982	2,92819738909707e-07	0,000541128209308762	0,0203674325776572	1,02111567389211e-06	0,00101050268376294	1,6303273203768e-28	1,02999449495211e-27	***	CM_II
316	CN_AN - CM_II	d__Bacteria	p__Bacteroidetes	c__Bacteroidia	o__Bacteroidales	f__Dysgonomonadaceae	g__Fermentimonas	0	0	0	0,00578271326953585	2,94230987552619e-07	0,00054243062925375	1,68278145069427e-45	1,65376326054495e-44	***	CM_II
317	CN_AN - CM_II	d__Bacteria	p__Acidobacteria	c__Acidobacteria_Gp3	o__	f__	g__Candidatus Solibacter	0,00285852045736327	9,81694271795457e-08	0,000313320007627259	0	0	0	1,72923072597343e-13	4,77959500139714e-13	***	CN_AN
318	CN_AN - CM_II	d__Bacteria	p__Proteobacteria	c__Alphaproteobacteria	o__Sneathiellales	f__Sneathiellaceae	g__Sneathiella	0	0	0	0,000614093444552479	3,14082054142189e-08	0,000177223602869987	1,79190969058512e-05	1,78079629871153e-05	***	CM_II
319	CN_AN - CM_II	d__Bacteria	p__Proteobacteria	c__Alphaproteobacteria	o__Rhizobiales	f__Phyllobacteriaceae	g__Nitratireductor	0	0	0	0,000614093444552479	3,14082054142189e-08	0,000177223602869987	1,79190969058512e-05	1,78079629871153e-05	***	CM_II
320	CN_AN - CM_II	d__Bacteria	p__Bacteroidetes	c__Sphingobacteriia	o__Sphingobacteriales	f__Sphingobacteriaceae	g__Pedobacter	0	0	0	0,000869965713116013	4,4483565648619e-08	0,000210911274351607	1,88350252410892e-07	2,44988346596442e-07	***	CM_II
321	CN_AN - CM_II	d__Bacteria	p__Bacteroidetes	c__Chitinophagia	o__Chitinophagales	f__Chitinophagaceae	g__Edaphobaculum	0	0	0	0,000869965713116013	4,4483565648619e-08	0,000210911274351607	1,88350252410892e-07	2,44988346596442e-07	***	CM_II
322	CN_AN - CM_II	d__Bacteria	p__Armatimonadetes	c__Armatimonadia	o__Armatimonadales	f__Armatimonadaceae	g__Armatimonas/Armatimonadetes_gp1	0	0	0	0,000869965713116013	4,4483565648619e-08	0,000210911274351607	1,88350252410892e-07	2,44988346596442e-07	***	CM_II
323	CN_AN - CM_II	d__Bacteria	p__Proteobacteria	c__Deltaproteobacteria	o__Myxococcales	f__Nannocystaceae	g__Enhygromyxa	0	0	0	0,000869965713116013	4,4483565648619e-08	0,000210911274351607	1,88350252410892e-07	2,44988346596442e-07	***	CM_II
324	CN_AN - CM_II	d__Bacteria	p__Proteobacteria	c__Alphaproteobacteria	o__Rhizobiales	f__Bradyrhizobiaceae	g__Pseudorhodoplanes	0,00123984019837443	4,26486307786095e-08	0,000206515449249226	0	0	0	1,99447717989696e-06	2,23300714757841e-06	***	CN_AN
325	CN_AN - CM_II	d__Bacteria	p__candidate division WPS-1	c__	o__	f__	g__WPS-1_genera_incertae_sedis	0,0038917206226753	1,33513867169635e-07	0,000365395494183542	0,00168875697251932	8,62796864077321e-08	0,000293734040260458	2,00032809876543e-05	1,96583407632e-05	***	CN_AN
326	CN_AN - CM_II	d__Bacteria	p__Proteobacteria	c__Deltaproteobacteria	o__Myxococcales	f__Myxococcaceae	g__Myxococcus	0	0	0	0,00138171025024308	7,06141825500231e-08	0,000265733292137103	2,07619790882013e-11	4,70860516970107e-11	***	CM_II
327	CN_AN - CM_II	d__Bacteria	p__Proteobacteria	c__Gammaproteobacteria	o__Xanthomonadales	f__Rhodanobacteraceae	g__Dokdonella	0,00168756027000964	5,80235030254771e-08	0,000240880682134282	0	0	0	2,14741725637173e-08	3,16558020251171e-08	***	CN_AN
328	CN_AN - CM_II	d__Bacteria	p__Proteobacteria	c__Betaproteobacteria	o__Burkholderiales	f__Burkholderiaceae	g__Cupriavidus	0,00168756027000964	5,80235030254771e-08	0,000240880682134282	0	0	0	2,14741725637173e-08	3,16558020251171e-08	***	CN_AN
329	CN_AN - CM_II	d__Bacteria	p__Proteobacteria	c__Deltaproteobacteria	o__Myxococcales	f__Cystobacteraceae	g__Stigmatella	0	0	0	0,00163758251880661	8,36694392170271e-08	0,000289256701248264	2,1773134967093e-13	5,83572956125314e-13	***	CM_II
330	CN_AN - CM_II	d__Bacteria	p__Acidobacteria	c__Acidobacteria_Gp17	o__	f__	g__Gp17	0,00816228130596501	2,78824125016267e-07	0,000528037995807373	0,00250754823192262	1,28007186990133e-07	0,000357780920383037	2,23053849324938e-15	6,80299038865335e-15	***	CN_AN
331	CN_AN - CM_II	d__Bacteria	p__Bacteroidetes	c__Cytophagia	o__Cytophagales	f__Fulvivirgaceae	g__Chryseolinea	0,00103320016531203	3,55478788610444e-08	0,000188541451307251	0,00378690957474029	1,93069032272929e-07	0,000439396213312005	2,31620607635449e-10	4,35880531239125e-10	***	CM_II
332	CN_AN - CM_II	d__Bacteria	p__Actinobacteria	c__Actinobacteria	o__Mycobacteriales	f__Gordoniaceae	g__Gordonia	0	0	0	0,00214932705593368	1,09759848983639e-07	0,000331300239939	2,38905795804544e-17	7,54669480831495e-17	***	CM_II
333	CN_AN - CM_II	d__Bacteria	p__Acidobacteria	c__Acidobacteria_Gp7	o__	f__	g__Gp7	0,0103320016531203	3,52169843119001e-07	0,000593438996965148	0,00475922419528172	2,42403990805566e-07	0,000492345397871825	2,52970530512781e-11	5,59368586263833e-11	***	CN_AN
334	CN_AN - CM_II	d__Bacteria	p__Firmicutes	c__Bacilli	o__Bacillales	f__Alicyclobacillaceae	g__Tumebacillus	0,00661248105799697	2,2623578964197e-07	0,000475642501929727	0,000511744537127066	2,61761849875019e-08	0,000161790559018448	2,58833700867131e-24	1,2718516266873e-23	***	CN_AN
335	CN_AN - CM_II	d__Bacteria	p__Proteobacteria	c__Alphaproteobacteria	o__Rhodobacterales	f__Rhodobacteraceae	g__Fuscovulum	0	0	0	0,00266107159306074	1,35823453993723e-07	0,000368542336772484	2,61336455246413e-21	1,00498665038052e-20	***	CM_II
336	CN_AN - CM_II	d__Bacteria	p__Actinobacteria	c__Acidimicrobiia	o__Acidimicrobiales	f__Iamiaceae	g__Aquihabitans	0	0	0	0,00291694386162428	1,48845204715067e-07	0,000385804619872633	2,73015118800724e-23	1,20738238341559e-22	***	CM_II
337	CN_AN - CM_II	d__Bacteria	p__Latescibacteria	c__	o__	f__	g__Latescibacteria_genera_incertae_sedis	0,00120540019286403	4,14653763815765e-08	0,000203630489813231	0	0	0	2,83185819770724e-06	3,13090325845507e-06	***	CN_AN
338	CN_AN - CM_II	d__Bacteria	p__Proteobacteria	c__Gammaproteobacteria	o__Oceanospirillales	f__Alcanivoracaceae	g__Alcanivorax	0	0	0	0,000716442351977893	3,66391536506748e-08	0,00019141356704966	2,89745064157033e-06	3,16387386047632e-06	***	CM_II
339	CN_AN - CM_II	d__Bacteria	p__Firmicutes	c__Clostridia	o__Clostridiales	f__Peptostreptococcaceae	g__Romboutsia	0	0	0	0,0224144107261655	1,12139226806368e-06	0,00105895810496151	3,11325116527223e-175	2,75360912509858e-173	***	CM_II
340	CN_AN - CM_II	d__Bacteria	p__Bacteroidetes	c__Chitinophagia	o__Chitinophagales	f__Chitinophagaceae	g__Flavisolibacter	0,000826560132249621	2,84441856585981e-08	0,000168654041334912	0,00276342050048616	1,41032958424957e-07	0,000375543550636882	3,17877878718463e-07	4,07473479940016e-07	***	CM_II
341	CN_AN - CM_II	d__Bacteria	p__Proteobacteria	c__Gammaproteobacteria	o__Xanthomonadales	f__Rhodanobacteraceae	g__Pseudofulvimonas	0	0	0	0,00122818688910496	6,27778119790373e-08	0,000250555007890557	3,19681640613648e-10	5,770450875616e-10	***	CM_II
342	CN_AN - CM_II	d__Bacteria	p__Proteobacteria	c__Gammaproteobacteria	o__Xanthomonadales	f__Rhodanobacteraceae	g__Tahibacter	0	0	0	0,00122818688910496	6,27778119790373e-08	0,000250555007890557	3,19681640613648e-10	5,770450875616e-10	***	CM_II
343	CN_AN - CM_II	d__Bacteria	p__Proteobacteria	c__Alphaproteobacteria	o__Caulobacterales	f__Caulobacteraceae	g__Phenylobacterium	0,000964320154291225	3,31803079363269e-08	0,000182154626447771	0	0	0	3,33290842209285e-05	3,23944134882421e-05	***	CN_AN
344	CN_AN - CM_II	d__Bacteria	p__Planctomycetes	c__Planctomycetacia	o__Pirellulales	f__Pirellulaceae	g__Blastopirellula	0	0	0	0,00173993142623203	8,88896655508718e-08	0,000298143699498869	3,51632214530186e-14	1,00326369051696e-13	***	CM_II
345	CN_AN - CM_II	d__Bacteria	p__Proteobacteria	c__Gammaproteobacteria	o__Xanthomonadales	f__Xanthomonadaceae	g__Arenimonas	0,00344400055104009	1,18206971284468e-07	0,000343812407112466	0,00762499360319329	3,87249389751512e-07	0,000622293652347115	3,78143235689993e-10	6,68920436619652e-10	***	CM_II
346	CN_AN - CM_II	d__Bacteria	p__Proteobacteria	c__Alphaproteobacteria	o__Caulobacterales	f__Caulobacteraceae	g__Brevundimonas	0	0	0	0,00225167596335909	1,14974714366178e-07	0,00033907921547358	3,85591961348182e-18	1,26314247754514e-17	***	CM_II
347	CN_AN - CM_II	d__Bacteria	p__Proteobacteria	c__Alphaproteobacteria	o__Rhizobiales	f__Xanthobacteraceae	g__Labrys	0,00337512054001929	1,15850838689844e-07	0,000340368680536039	0,00102348907425413	5,23255652184757e-08	0,000228747820139287	3,99972896839268e-07	5,05383031647017e-07	***	CN_AN
348	CN_AN - CM_II	d__Bacteria	p__Acidobacteria	c__Vicinamibacteria	o__Vicinamibacterales	f__Vicinamibacteraceae	g__Luteitalea	0,000654360104697617	2,25221945083863e-08	0,00015007396345931	0,00199580369479556	1,01935540553091e-07	0,000319273457326304	4,02251785425335e-05	3,8672147181209e-05	***	CM_II
349	CN_AN - CM_II	d__Bacteria	p__Proteobacteria	c__Alphaproteobacteria	o__Rhizobiales	f__Phyllobacteriaceae	g__Aquamicrobium	0	0	0	0,00250754823192262	1,28007186990133e-07	0,000357780920383037	4,03318332645277e-20	1,4863628916826e-19	***	CM_II
350	CN_AN - CM_II	d__Bacteria	p__Actinobacteria	c__Actinobacteria	o__Geodermatophilales	f__Geodermatophilaceae	g__Blastococcus	0,00230748036919686	7,92889927171562e-08	0,000281583012124589	0	0	0	4,25481306365567e-11	9,17877576166713e-11	***	CN_AN
351	CN_AN - CM_II	d__Bacteria	p__Firmicutes	c__Clostridia	o__Clostridiales	f__Peptostreptococcaceae	g__Paraclostridium	0,00161868025898884	5,56590367903565e-08	0,000235921675117732	0	0	0	4,30091113132969e-08	6,23618179025363e-08	***	CN_AN
352	CN_AN - CM_II	d__Bacteria	p__Proteobacteria	c__Alphaproteobacteria	o__Rhizobiales	f__Rhizobiaceae	g__Neopararhizobium	0	0	0	0,000562918990839773	2,8792329224643e-08	0,000169683025741065	4,45601054956257e-05	4,19282261923661e-05	***	CM_II
353	CN_AN - CM_II	d__Bacteria	p__Acidobacteria	c__Acidobacteria_Gp1	o__	f__	g__Edaphobacter	0	0	0	0,000562918990839773	2,8792329224643e-08	0,000169683025741065	4,45601054956257e-05	4,19282261923661e-05	***	CM_II
354	CN_AN - CM_II	d__Bacteria	p__Verrucomicrobia	c__Subdivision3	o__	f__	g__Subdivision3_genera_incertae_sedis	0,0114340818294531	3,89300623460323e-07	0,000623939599208387	0,00588506217696126	2,99407790180888e-07	0,000547181679317655	4,59634043664472e-10	7,9713181837523e-10	***	CN_AN
355	CN_AN - CM_II	d__Bacteria	p__Actinobacteria	c__Actinobacteria	o__Streptosporangiales	f__Streptosporangiaceae	g__Nonomuraea	0,00137760022041604	4,73808313431633e-08	0,000217671383840787	0,00455452638043089	2,32025725173022e-07	0,000481690486903179	4,65016858498442e-11	9,79281477870387e-11	***	CM_II
356	CN_AN - CM_II	d__Bacteria	p__Planctomycetes	c__Planctomycetacia	o__Planctomycetales	f__Planctomycetaceae	g__Planctomicrobium	0	0	0	0,00353103730617676	1,80070065594634e-07	0,000424346633773185	4,79064541798436e-28	2,64826949340432e-27	***	CM_II
357	CN_AN - CM_II	d__Bacteria	p__Verrucomicrobia	c__Terrimicrobia	o__Terrimicrobiales	f__Terrimicrobiaceae	g__Terrimicrobium	0	0	0	0,00353103730617676	1,80070065594634e-07	0,000424346633773185	4,79064541798436e-28	2,64826949340432e-27	***	CM_II
358	CN_AN - CM_II	d__Bacteria	p__Actinobacteria	c__Actinobacteria	o__Pseudonocardiales	f__Pseudonocardiaceae	g__Pseudonocardia	0	0	0	0,00107466352796684	5,4939028979964e-08	0,000234390761293964	4,92092651268125e-09	7,5042452462391e-09	***	CM_II
359	CN_AN - CM_II	d__Bacteria	p__Proteobacteria	c__Betaproteobacteria	o__Burkholderiales	f__Comamonadaceae	g__Variovorax	0	0	0	0,00107466352796684	5,4939028979964e-08	0,000234390761293964	4,92092651268125e-09	7,5042452462391e-09	***	CM_II
360	CN_AN - CM_II	d__Bacteria	p__Actinobacteria	c__Actinobacteria	o__Streptomycetales	f__Streptomycetaceae	g__Kitasatospora	0,00137760022041604	4,73808313431633e-08	0,000217671383840787	0	0	0	4,92361493675397e-07	6,1335776067278e-07	***	CN_AN
361	CN_AN - CM_II	d__Bacteria	p__Proteobacteria	c__Gammaproteobacteria	o__Gammaproteobacteria_incertae_sedis	f__	g__Acidibacter	0,00192864030858245	6,62965612241281e-08	0,000257481186155665	0,00475922419528172	2,42403990805566e-07	0,000492345397871825	5,08080267802066e-08	7,24817669557102e-08	***	CM_II
362	CN_AN - CM_II	d__Bacteria	p__Proteobacteria	c__Deltaproteobacteria	o__Myxococcales	f__Nannocystaceae	g__Nannocystis	0	0	0	0,00133053579653037	6,80023270739265e-08	0,000260772558130503	5,16533357269415e-11	1,03832624020825e-10	***	CM_II
363	CN_AN - CM_II	d__Bacteria	p__Bacteroidetes	c__Cytophagia	o__Cytophagales	f__Cyclobacteriaceae	g__Algoriphagus	0	0	0	0,00133053579653037	6,80023270739265e-08	0,000260772558130503	5,16533357269415e-11	1,03832624020825e-10	***	CM_II
364	CN_AN - CM_II	d__Bacteria	p__Proteobacteria	c__Alphaproteobacteria	o__Rhodospirillales	f__Rhodospirillaceae	g__Dongia	0,000619920099187216	2,13375511712705e-08	0,000146073786735576	0,0023540248707845	1,20188507558456e-07	0,000346682141966465	5,18339886084729e-07	6,36751923228294e-07	***	CM_II
365	CN_AN - CM_II	d__Bacteria	p__Planctomycetes	c__Planctomycetacia	o__Pirellulales	f__Lacipirellulaceae	g__Lacipirellula	0,00144648023143684	4,97464414112933e-08	0,000223039102875019	0,00721559797349163	3,66608655034625e-07	0,000605482167396056	5,4083782743592e-24	2,51768615367422e-23	***	CM_II
366	CN_AN - CM_II	d__Bacteria	p__Proteobacteria	c__Betaproteobacteria	o__Burkholderiales	f__Comamonadaceae	g__Hydrogenophaga	0	0	0	0,00158640806509391	8,10589239787569e-08	0,000284708489474334	5,41772737115581e-13	1,36910650952034e-12	***	CM_II
367	CN_AN - CM_II	d__Bacteria	p__Bacteroidetes	c__Sphingobacteriia	o__Sphingobacteriales	f__Sphingobacteriaceae	g__Daejeonella	0	0	0	0,00158640806509391	8,10589239787569e-08	0,000284708489474334	5,41772737115581e-13	1,36910650952034e-12	***	CM_II
368	CN_AN - CM_II	d__Bacteria	p__Acidobacteria	c__Acidobacteria_Gp11	o__	f__	g__Gp11	0,00564816090370574	1,93430658932722e-07	0,000439807524870508	0,00173993142623203	8,88896655508718e-08	0,000298143699498869	5,49685558633346e-11	1,08041336127743e-10	***	CN_AN
369	CN_AN - CM_II	d__Bacteria	p__Acidobacteria	c__Acidobacteria_Gp4	o__	f__	g__Gp4	0,0955021352803416	2,97508102074176e-06	0,00172484231764581	0,0553195844634359	2,67447942877322e-06	0,00163538357236864	5,59726634599862e-58	7,0723877973496e-57	***	CN_AN
370	CN_AN - CM_II	d__Bacteria	p__Proteobacteria	c__Gammaproteobacteria	o__Pseudomonadales	f__Moraxellaceae	g__Acinetobacter	0	0	0	0,00184228033365744	9,41088196944553e-08	0,000306771608357839	5,67810057890011e-15	1,67405591317694e-14	***	CM_II
371	CN_AN - CM_II	d__Bacteria	p__Actinobacteria	c__Actinobacteria	o__Frankiales	f__Frankiaceae	g__Jatrophihabitans	0,000895440143270423	3,08124102021782e-08	0,000175534641031843	0	0	0	6,77278948057496e-05	6,30568256582027e-05	***	CN_AN
372	CN_AN - CM_II	d__Bacteria	p__Planctomycetes	c__Planctomycetacia	o__Pirellulales	f__Pirellulaceae	g__Roseimaritima	0	0	0	0,00286576940791157	1,46241390665929e-07	0,000382415207158304	6,79854584517832e-23	2,86341877760464e-22	***	CM_II
373	CN_AN - CM_II	d__Bacteria	p__Firmicutes	c__Bacilli	o__Bacillales	f__Planococcaceae	g__Psychrobacillus	0,00134316021490563	4,61979037555615e-08	0,000214936976240854	0	0	0	6,98186789129847e-07	8,45934816379329e-07	***	CN_AN
374	CN_AN - CM_II	d__Bacteria	p__Proteobacteria	c__Alphaproteobacteria	o__Sphingomonadales	f__Sphingomonadaceae	g__Sphingomonas	0,0183220829315333	6,19472505892312e-07	0,000787065757031973	0,0584924005936237	2,81837459910024e-06	0,00167880153654333	7,12500845009254e-125	1,57548228869479e-123	***	CM_II
375	CN_AN - CM_II	d__Bacteria	p__Proteobacteria	c__Deltaproteobacteria	o__Myxococcales	f__Polyangiaceae	g__Sorangium	0	0	0	0,000665267898265186	3,40238135562295e-08	0,000184455451413694	7,2056428183747e-06	7,67861284320437e-06	***	CM_II
376	CN_AN - CM_II	d__Bacteria	p__Firmicutes	c__Clostridia	o__Clostridiales	f__Clostridiaceae 2	g__Alkaliphilus	0	0	0	0,000665267898265186	3,40238135562295e-08	0,000184455451413694	7,2056428183747e-06	7,67861284320437e-06	***	CM_II
377	CN_AN - CM_II	d__Bacteria	p__Proteobacteria	c__Gammaproteobacteria	o__Nevskiales	f__Steroidobacteraceae	g__Steroidobacter	0,000826560132249621	2,84441856585981e-08	0,000168654041334912	0,00368456066731488	1,87870249744307e-07	0,000433440018623462	7,34165708073205e-12	1,80376405186561e-11	***	CM_II
378	CN_AN - CM_II	d__Bacteria	p__Proteobacteria	c__Betaproteobacteria	o__Nitrosomonadales	f__Nitrosomonadaceae	g__Nitrosomonas	0	0	0	0,00337751394503864	1,72267469016873e-07	0,000415051164336246	7,40495383544768e-27	3,85266783250544e-26	***	CM_II
379	CN_AN - CM_II	d__Bacteria	p__Proteobacteria	c__Gammaproteobacteria	o__Xanthomonadales	f__Xanthomonadaceae	g__Pseudoxanthomonas	0,000447720071635211	1,54131089503243e-08	0,000124149542690758	0,00158640806509391	8,10589239787569e-08	0,000284708489474334	7,43697337790585e-05	6,85193329971489e-05	***	CM_II
380	CN_AN - CM_II	d__Bacteria	p__Proteobacteria	c__Betaproteobacteria	o__Burkholderiales	f__Alcaligenaceae	g__Achromobacter	0	0	0	0,000921140166828719	4,70978335528032e-08	0,000217020352853835	7,5727972159601e-08	1,06317293143656e-07	***	CM_II
381	CN_AN - CM_II	d__Bacteria	p__Proteobacteria	c__Gammaproteobacteria	o__Legionellales	f__Coxiellaceae	g__Aquicella	0	0	0	0,00117701243539225	6,01651523602449e-08	0,000245285858459563	7,95256807990323e-10	1,31295207428831e-09	***	CM_II
382	CN_AN - CM_II	d__Bacteria	p__Verrucomicrobia	c__Verrucomicrobiae	o__Verrucomicrobiales	f__Verrucomicrobiaceae	g__Prosthecobacter	0	0	0	0,00117701243539225	6,01651523602449e-08	0,000245285858459563	7,95256807990323e-10	1,31295207428831e-09	***	CM_II
383	CN_AN - CM_II	d__Bacteria	p__Bacteroidetes	c__Cytophagia	o__Cytophagales	f__Fulvivirgaceae	g__Ohtaekwangia	0,00268632042981127	9,22715382248888e-08	0,000303762305470723	0,00639680671408833	3,25275720468317e-07	0,000570329484130285	8,01594079022491e-10	1,31295207428831e-09	***	CM_II
384	CN_AN - CM_II	d__Bacteria	p__Acidobacteria	c__Acidobacteria_Gp18	o__	f__	g__Gp18	0,00110208017633283	3,79151229763307e-08	0,000194718060221261	0	0	0	8,12441710879015e-06	8,55462662022835e-06	***	CN_AN
385	CN_AN - CM_II	d__Bacteria	p__Proteobacteria	c__Deltaproteobacteria	o__Myxococcales	f__Sandaracinaceae	g__Sandaracinus	0,00134316021490563	4,61979037555615e-08	0,000214936976240854	0,0211862238370605	1,06127777669327e-06	0,00103018337042163	8,30367882722157e-110	1,2240733013332e-108	***	CM_II
386	CN_AN - CM_II	d__Bacteria	p__Candidatus Saccharibacteria	c__	o__	f__	g__Saccharibacteria_genera_incertae_sedis	0	0	0	0,00143288470395579	7,32257699785545e-08	0,000270602605269341	8,34498990581178e-12	1,94236280014112e-11	***	CM_II
387	CN_AN - CM_II	d__Bacteria	p__Proteobacteria	c__Alphaproteobacteria	o__Rhizobiales	f__Boseaceae	g__Bosea	0	0	0	0,00143288470395579	7,32257699785545e-08	0,000270602605269341	8,34498990581178e-12	1,94236280014112e-11	***	CM_II
388	CN_AN - CM_II	d__Bacteria	p__Actinobacteria	c__Actinobacteria	o__Propionibacteriales	f__Nocardioidaceae	g__Aeromicrobium	0,00578592092574735	1,98121027890076e-07	0,000445107883428361	0,0093137505757126	4,72211086280758e-07	0,000687176168300937	8,45539722060542e-06	8,79839026867154e-06	***	CM_II
389	CN_AN - CM_II	d__Bacteria	p__Proteobacteria	c__Betaproteobacteria	o__Burkholderiales	f__Burkholderiaceae	g__Caballeronia	0,00154980024796804	5,32942437458046e-08	0,000230855460723381	0	0	0	8,62090025494777e-08	1,19140873300458e-07	***	CN_AN
390	CN_AN - CM_II	d__Bacteria	p__Verrucomicrobia	c__Spartobacteria	o__	f__	g__Spartobacteria_genera_incertae_sedis	0,100599256095881	3,11620615701176e-06	0,0017652779262801	0,0649403817614247	3,10763196407907e-06	0,00176284768601234	8,72829628702314e-43	7,72000555901482e-42	***	CN_AN
391	CN_AN - CM_II	d__Bacteria	p__Proteobacteria	c__Gammaproteobacteria	o__Xanthomonadales	f__Xanthomonadaceae	g__Luteimonas	0	0	0	0,00491274755641983	2,50184875530539e-07	0,000500184841364209	9,39353825219429e-39	6,92366577442068e-38	***	CM_II
392	CN_AN - PgM_I	d__Bacteria	p__Actinobacteria	c__Actinobacteria	o__Mycobacteriales	f__Nocardiaceae	g__Smaragdicoccus	0,000757680121228819	2,60756343055868e-08	0,000161479516674985	0	0	0	0,000110421142435981	5,89835941102383e-05	***	CN_AN
393	CN_AN - PgM_I	d__Bacteria	p__Actinobacteria	c__Actinobacteria	o__Micrococcales	f__Cellulomonadaceae	g__Cellulomonas	0,000551040088166414	1,89680193899655e-08	0,000137724432799578	0	0	0	0,000152165438714378	7,98685172431177e-05	***	CN_AN
394	CN_AN - PgM_I	d__Bacteria	p__Actinobacteria	c__Actinobacteria	o__Sporichthyales	f__Sporichthyaceae	g__Sporichthya	0,000551040088166414	1,89680193899655e-08	0,000137724432799578	0	0	0	0,000152165438714378	7,98685172431177e-05	***	CN_AN
395	CN_AN - PgM_I	d__Bacteria	p__Actinobacteria	c__Actinobacteria	o__Streptosporangiales	f__Streptosporangiaceae	g__Sphaerisporangium	0,000723240115718419	2,48912360755445e-08	0,000157769566379402	0	0	0	0,000164876453866397	8,57942315452445e-05	***	CN_AN
396	CN_AN - PgM_I	d__Bacteria	p__Acidobacteria	c__Acidobacteria_Gp3	o__	f__	g__Candidatus Solibacter	0,00285852045736327	9,81694271795457e-08	0,000313320007627259	0,00127388535031847	5,78853708736847e-08	0,000240593788102862	0,000208980725302039	0,000107814658125507	***	CN_AN
397	CN_AN - PgM_I	d__Bacteria	p__Bacteroidetes	c__Sphingobacteriia	o__Sphingobacteriales	f__Sphingobacteriaceae	g__Mucilaginibacter	0	0	0	0,000454959053685168	2,06902982822075e-08	0,000143841225947944	0,000220143911966611	0,000108919161340892	***	PgM_I
398	CN_AN - PgM_I	d__Bacteria	p__Proteobacteria	c__Deltaproteobacteria	o__Bdellovibrionales	f__Bdellovibrionaceae	g__Bdellovibrio	0	0	0	0,000454959053685168	2,06902982822075e-08	0,000143841225947944	0,000220143911966611	0,000108919161340892	***	PgM_I
399	CN_AN - PgM_I	d__Bacteria	p__Proteobacteria	c__Alphaproteobacteria	o__Rhizobiales	f__Parvibaculaceae	g__Parvibaculum	0	0	0	0,000454959053685168	2,06902982822075e-08	0,000143841225947944	0,000220143911966611	0,000108919161340892	***	PgM_I
400	CN_AN - PgM_I	d__Bacteria	p__Firmicutes	c__Bacilli	o__Bacillales	f__Thermoactinomycetaceae 1	g__Laceyella	0	0	0	0,000454959053685168	2,06902982822075e-08	0,000143841225947944	0,000220143911966611	0,000108919161340892	***	PgM_I
401	CN_AN - PgM_I	d__Bacteria	p__Proteobacteria	c__Alphaproteobacteria	o__Rhizobiales	f__Aurantimonadaceae	g__Aureimonas	0	0	0	0,000454959053685168	2,06902982822075e-08	0,000143841225947944	0,000220143911966611	0,000108919161340892	***	PgM_I
402	CN_AN - PgM_I	d__Bacteria	p__Proteobacteria	c__Betaproteobacteria	o__Burkholderiales	f__Oxalobacteraceae	g__Pseudoduganella	0,000516600082656013	1,77831309457762e-08	0,000133353406202377	0	0	0	0,000280670385626089	0,000137736460869757	***	CN_AN
403	CN_AN - PgM_I	d__Bacteria	p__Firmicutes	c__Bacilli	o__Bacillales	f__Planococcaceae	g__Sporosarcina	0,00234192037470726	8,04696326387391e-08	0,000283671698691884	0,00418562329390355	1,89640286252563e-07	0,000435477078906069	0,000308462348332379	0,000150154348896474	***	PgM_I
404	CN_AN - PgM_I	d__Bacteria	p__Acidobacteria	c__Vicinamibacteria	o__Vicinamibacterales	f__Vicinamibacteraceae	g__Vicinamibacter	0,000723240115718419	2,48912360755445e-08	0,000157769566379402	0,00186533212010919	8,47105262382674e-08	0,000291050727946637	0,000402882752933507	0,000194547700856182	***	PgM_I
405	CN_AN - PgM_I	d__Bacteria	p__Actinobacteria	c__Actinobacteria	o__Streptosporangiales	f__Thermomonosporaceae	g__Actinomadura	0,000482160077145612	1,65981607992292e-08	0,000128833849586315	0	0	0	0,000521582756764141	0,000249179136592484	***	CN_AN
406	CN_AN - PgM_I	d__Bacteria	p__Proteobacteria	c__Alphaproteobacteria	o__Rhodospirillales	f__Rhodospirillaceae	g__Dongia	0,000619920099187216	2,13375511712705e-08	0,000146073786735576	0,00163785259326661	7,43969257995967e-08	0,000272757998598752	0,00052427356221371	0,000249179136592484	***	PgM_I
407	CN_AN - PgM_I	d__Bacteria	p__candidate division WPS-1	c__	o__	f__	g__WPS-1_genera_incertae_sedis	0,0038917206226753	1,33513867169635e-07	0,000365395494183542	0,00218380345768881	9,91416561329903e-08	0,000314867680356353	0,00088062601257269	0,000415278053167846	***	CN_AN
408	CN_AN - PgM_I	d__Bacteria	p__Bacteroidetes	c__Chitinophagia	o__Chitinophagales	f__Chitinophagaceae	g__Niastella	0,00206640033062405	7,10222256000568e-08	0,000266499954221491	0,00086442220200182	3,92954627716687e-08	0,000198230832041004	0,000948638151459562	0,000443882799242091	***	CN_AN
409	CN_AN - PgM_I	d__Bacteria	p__Actinobacteria	c__Actinobacteria	o__Micrococcales	f__Intrasporangiaceae	g__Pedococcus	0,000447720071635211	1,54131089503243e-08	0,000124149542690758	0	0	0	0,000976746445346302	0,000453519459918151	***	CN_AN
410	CN_AN - PgM_I	d__Bacteria	p__Proteobacteria	c__Alphaproteobacteria	o__Rhizobiales	f__Methylobacteriaceae	g__Microvirga	0,00895440143270423	3,05638716297097e-07	0,000552846014996126	0,00632393084622384	2,85906490053051e-07	0,00053470224429401	0,00100487344914749	0,000463017617009705	***	CN_AN
411	CN_AN - PgM_I	d__Bacteria	p__Proteobacteria	c__Gammaproteobacteria	o__Gammaproteobacteria_incertae_sedis	f__	g__Acidibacter	0,00192864030858245	6,62965612241281e-08	0,000257481186155665	0,00345768880800728	1,56773883985361e-07	0,000395946819642943	0,00104357981624915	0,000477209608376965	***	PgM_I
412	CN_AN - PgM_I	d__Bacteria	p__Actinobacteria	c__Actinobacteria	o__Geodermatophilales	f__Geodermatophilaceae	g__Blastococcus	0,00230748036919686	7,92889927171562e-08	0,000281583012124589	0,00386715195632393	1,75267168300224e-07	0,000418649218678626	0,00181678739617952	0,000824026573824534	***	PgM_I
413	CN_AN - PgM_I	d__Bacteria	p__Actinobacteria	c__Actinobacteria	o__Micrococcales	f__Promicromonosporaceae	g__Promicromonospora	0,000413280066124811	1,42279753990616e-08	0,000119281077288318	0	0	0	0,00184296694609652	0,000824026573824534	***	CN_AN
414	CN_AN - PgM_I	d__Bacteria	p__Proteobacteria	c__Alphaproteobacteria	o__Rhizobiales	f__Hyphomicrobiaceae	g__Rhodomicrobium	0,000413280066124811	1,42279753990616e-08	0,000119281077288318	0	0	0	0,00184296694609652	0,000824026573824534	***	CN_AN
415	CN_AN - PgM_I	d__Bacteria	p__Planctomycetes	c__Planctomycetacia	o__Planctomycetales	f__Gemmataceae	g__Gemmata	0,00223860035817606	7,69274677669169e-08	0,000277358013705962	0,00104640582347589	4,75595276549653e-08	0,00021808147022378	0,00189855915048095	0,000842641149609291	***	CN_AN
416	CN_AN - PgM_I	d__Bacteria	p__Acidobacteria	c__Acidobacteria_Gp16	o__	f__	g__Gp16	0,0395371263259402	1,30786781359831e-06	0,00114362048495045	0,0343039126478617	1,50721844601254e-06	0,0012276882527794	0,00216972758501482	0,00095596520018506	***	CN_AN
417	CN_AN - PgM_I	d__Bacteria	p__Actinobacteria	c__Actinobacteria	o__Mycobacteriales	f__Mycobacteriaceae	g__Mycobacterium	0,0226615236258438	7,62802788799694e-07	0,000873385818982478	0,0187443130118289	8,36842610744052e-07	0,000914791020257661	0,00247542580434662	0,00108275018629354	**	CN_AN
418	CN_AN - PgM_I	d__Bacteria	p__Proteobacteria	c__Alphaproteobacteria	o__Rhizobiales	f__Hyphomicrobiaceae	g__Hyphomicrobium	0,0149125223860036	5,05945895026366e-07	0,000711298738243198	0,0117834394904459	5,29805270677504e-07	0,000727877235993477	0,00281769902023793	0,00122359372310499	**	CN_AN
419	CN_AN - PgM_I	d__Bacteria	p__Proteobacteria	c__Alphaproteobacteria	o__Sphingomonadales	f__Erythrobacteraceae	g__Erythrobacter	0,00037884006061441	1,30427601454411e-08	0,000114204904209238	0	0	0	0,00350187115402314	0,0014577719866456	**	CN_AN
420	CN_AN - PgM_I	d__Bacteria	p__Actinobacteria	c__Actinobacteria	o__Micromonosporales	f__Micromonosporaceae	g__Micromonospora	0,00037884006061441	1,30427601454411e-08	0,000114204904209238	0	0	0	0,00350187115402314	0,0014577719866456	**	CN_AN
421	CN_AN - PgM_I	d__Bacteria	p__Proteobacteria	c__Alphaproteobacteria	o__Rhodospirillales	f__Acetobacteraceae	g__Roseomonas	0,00037884006061441	1,30427601454411e-08	0,000114204904209238	0	0	0	0,00350187115402314	0,0014577719866456	**	CN_AN
422	CN_AN - PgM_I	d__Bacteria	p__Proteobacteria	c__Oligoflexia	o__Oligoflexales	f__Oligoflexaceae	g__Oligoflexus	0,00037884006061441	1,30427601454411e-08	0,000114204904209238	0	0	0	0,00350187115402314	0,0014577719866456	**	CN_AN
423	CN_AN - PgM_I	d__Bacteria	p__Firmicutes	c__Bacilli	o__Bacillales	f__Bacillaceae 1	g__Alkalihalobacillus	0,00037884006061441	1,30427601454411e-08	0,000114204904209238	0	0	0	0,00350187115402314	0,0014577719866456	**	CN_AN
424	CN_AN - PgM_I	d__Bacteria	p__Actinobacteria	c__Actinobacteria	o__Pseudonocardiales	f__Pseudonocardiaceae	g__Saccharothrix	0,00037884006061441	1,30427601454411e-08	0,000114204904209238	0	0	0	0,00350187115402314	0,0014577719866456	**	CN_AN
425	CN_AN - PgM_I	d__Bacteria	p__Proteobacteria	c__Gammaproteobacteria	o__Xanthomonadales	f__Rhodanobacteraceae	g__Dokdonella	0,00168756027000964	5,80235030254771e-08	0,000240880682134282	0,00286624203821656	1,30034428081119e-07	0,000360602867544227	0,00650397235022628	0,00268895336504657	**	PgM_I
426	CN_AN - PgM_I	d__Bacteria	p__Actinobacteria	c__Actinobacteria	o__Mycobacteriales	f__Nocardiaceae	g__Nocardia	0,000344400055104009	1,18574631894628e-08	0,000108891979454241	0	0	0	0,00669410291275632	0,00274873257800568	**	CN_AN
427	CN_AN - PgM_I	d__Bacteria	p__Proteobacteria	c__Alphaproteobacteria	o__Caulobacterales	f__Hyphomonadaceae	g__Asprobacter	0,000826560132249621	2,84441856585981e-08	0,000168654041334912	0,00168334849863512	7,64600225882554e-08	0,000276514054956082	0,00820177939384223	0,00334505919891679	**	PgM_I
428	CN_AN - PgM_I	d__Bacteria	p__Acidobacteria	c__Acidobacteria_Gp2	o__	f__	g__Gp2	0,00320292051246728	1,09959077412023e-07	0,000331600780174027	0,00195632393084622	8,88346479604997e-08	0,000298051418316538	0,00886087653296175	0,00358961487722269	**	CN_AN
429	CN_AN - PgM_I	d__Bacteria	p__Proteobacteria	c__Gammaproteobacteria	o__Xanthomonadales	f__Xanthomonadaceae	g__Arenimonas	0,00344400055104009	1,18206971284468e-07	0,000343812407112466	0,00218380345768881	9,91416561329903e-08	0,000314867680356353	0,0111614587213098	0,00449145588185218	**	CN_AN
430	CN_AN - PgM_I	d__Bacteria	p__Actinobacteria	c__Thermoleophilia	o__Gaiellales	f__Gaiellaceae	g__Gaiella	0,00671580107452817	2,29746825915465e-07	0,000479319127425002	0,00859872611464968	3,87860595288909e-07	0,000622784549654942	0,0170831690153938	0,00682887133494089	**	PgM_I
431	CN_AN - PgM_I	d__Bacteria	p__Proteobacteria	c__Betaproteobacteria	o__Burkholderiales	f__Burkholderiaceae	g__Caballeronia	0,00154980024796804	5,32942437458046e-08	0,000230855460723381	0,000773430391264786	3,51623002272466e-08	0,00018751613324524	0,0180740628630881	0,00717744114941852	**	CN_AN
432	CN_AN - PgM_I	d__Bacteria	p__Proteobacteria	c__Alphaproteobacteria	o__Rhizobiales	f__Bradyrhizobiaceae	g__Pseudorhodoplanes	0,00123984019837443	4,26486307786095e-08	0,000206515449249226	0,00209281164695177	9,50194179153809e-08	0,000308252198557254	0,0232103815218015	0,00915689613635993	**	PgM_I
433	CN_AN - PgM_I	d__Bacteria	p__Proteobacteria	c__Alphaproteobacteria	o__Rhodospirillales	f__Azospirillaceae	g__Skermanella	0,00437388069982091	1,49982774838803e-07	0,000387276096394811	0,0032302092811647	1,46493244877591e-07	0,000382744359694027	0,0471007747063709	0,0184614058279284	*	CN_AN
434	CN_AN - PgM_I	d__Bacteria	p__Actinobacteria	c__Actinobacteria	o__Glycomycetales	f__Glycomycetaceae	g__Glycomyces	0,00141204022592644	4,85636772284072e-08	0,000220371679733143	0,00218380345768881	9,91416561329903e-08	0,000314867680356353	0,0498377388559789	0,0194081469426627	*	PgM_I
435	CN_AN - PgM_I	d__Bacteria	p__Proteobacteria	c__Alphaproteobacteria	o__Sphingomonadales	f__Erythrobacteraceae	g__Altererythrobacter	0,00134316021490563	4,61979037555615e-08	0,000214936976240854	0,00209281164695177	9,50194179153809e-08	0,000308252198557254	0,0516242087974139	0,019974975255907	*	PgM_I
436	CN_AN - PgM_I	d__Bacteria	p__Proteobacteria	c__Alphaproteobacteria	o__Rhizobiales	f__Kaistiaceae	g__Kaistia	0,000447720071635211	1,54131089503243e-08	0,000124149542690758	0,000909918107370337	4,13617615181863e-08	0,000203375911843528	0,0521800698989929	0,0200614557336455	*	PgM_I
437	CN_AN - PgM_I	d__Bacteria	p__Actinobacteria	c__Actinobacteria	o__Micromonosporales	f__Micromonosporaceae	g__Virgisporangium	0,000344400055104009	1,18574631894628e-08	0,000108891979454241	0,000682438580527753	3,10283842809755e-08	0,000176148756115323	0,106069557353123	0,0405220221153746	*	PgM_I
438	CN_AN - PgM_I	d__Bacteria	p__Proteobacteria	c__Alphaproteobacteria	o__Rhizobiales	f__Phyllobacteriaceae	g__Mesorhizobium	0,00540708086513294	1,85219367716578e-07	0,000430371197591775	0,00655141037306642	2,96123090003644e-07	0,000544171930554714	0,106776069464138	0,0405353796936726	*	PgM_I
439	CN_AN - PgM_I	d__Bacteria	p__Actinobacteria	c__Actinobacteria	o__Micrococcales	f__Microbacteriaceae	g__Agromyces	0,00185976029756165	6,39332388220169e-08	0,000252850230021681	0,00254777070063694	1,15623074984936e-07	0,00034003393210816	0,118138033264994	0,0445684154307811	*	PgM_I
440	CN_AN - PgM_I	d__Bacteria	p__Proteobacteria	c__Gammaproteobacteria	o__Legionellales	f__Legionellaceae	g__Legionella	0,00123984019837443	4,26486307786095e-08	0,000206515449249226	0,000773430391264786	3,51623002272466e-08	0,00018751613324524	0,138720387708791	0,0520082041310692	ns	CN_AN
441	CN_AN - PgM_I	d__Bacteria	p__Proteobacteria	c__Alphaproteobacteria	o__Rhizobiales	f__Methylobacteriaceae	g__Methylobacterium	0,00127428020388483	4,38318034732847e-08	0,000209360463013637	0,00177434030937216	8,0585651114186e-08	0,000283876119309437	0,182115108336888	0,0678560229029875	ns	PgM_I
442	CN_AN - PgM_I	d__Bacteria	p__Bacteroidetes	c__Cytophagia	o__Cytophagales	f__Hymenobacteraceae	g__Hymenobacter	0,000585480093676815	2,01528261317969e-08	0,000141960649941443	0,000909918107370337	4,13617615181863e-08	0,000203375911843528	0,187309956157172	0,069363451849095	ns	PgM_I
443	CN_AN - PgM_I	d__Bacteria	p__Actinobacteria	c__Actinobacteria	o__Geodermatophilales	f__Geodermatophilaceae	g__Modestobacter	0,00161868025898884	5,56590367903565e-08	0,000235921675117732	0,00113739763421292	5,16904299938399e-08	0,000227355294624603	0,188565587429087	0,0694026462652255	ns	CN_AN
444	CN_AN - PgM_I	d__Bacteria	p__Actinobacteria	c__Actinobacteria	o__Streptomycetales	f__Streptomycetaceae	g__Streptomyces	0,0330624052899848	1,10106019102551e-06	0,00104931415268522	0,0351683348498635	1,54381560006149e-06	0,0012425037625945	0,202101809994455	0,0739339140891959	ns	PgM_I
445	CN_AN - PgM_I	d__Bacteria	p__Actinobacteria	c__Actinobacteria	o__Propionibacteriales	f__Kribbellaceae	g__Kribbella	0,00409836065573771	1,40573931313009e-07	0,000374931902234271	0,00336669699727025	1,5266219339364e-07	0,000390720095968508	0,2075948794473	0,0754859262880218	ns	CN_AN
446	CN_AN - PgM_I	d__Bacteria	p__Latescibacteria	c__	o__	f__	g__Latescibacteria_genera_incertae_sedis	0,00120540019286403	4,14653763815765e-08	0,000203630489813231	0,00163785259326661	7,43969257995967e-08	0,000272757998598752	0,238977594469601	0,0863770074634614	ns	PgM_I
447	CN_AN - PgM_I	d__Bacteria	p__Actinobacteria	c__Actinobacteria	o__Micrococcales	f__Micrococcaceae	g__Arthrobacter	0,000585480093676815	2,01528261317969e-08	0,000141960649941443	0,00086442220200182	3,92954627716687e-08	0,000198230832041004	0,244057265394697	0,0876879463019061	ns	PgM_I
448	CN_AN - PgM_I	d__Bacteria	p__Firmicutes	c__Bacilli	o__Bacillales	f__Bacillaceae 1	g__Peribacillus	0,00654360104697617	2,23894690281184e-07	0,000473175115872743	0,00741583257506824	3,34903225910496e-07	0,000578708239020749	0,261455322949447	0,0933830862827287	ns	PgM_I
449	CN_AN - PgM_I	d__Bacteria	p__Firmicutes	c__Bacilli	o__Bacillales	f__Paenibacillaceae 2	g__Ammoniphilus	0,000723240115718419	2,48912360755445e-08	0,000157769566379402	0,000454959053685168	2,06902982822075e-08	0,000143841225947944	0,300085880853307	0,106550153703535	ns	CN_AN
450	CN_AN - PgM_I	d__Bacteria	p__Proteobacteria	c__Betaproteobacteria	o__Burkholderiales	f__Burkholderiaceae	g__Paraburkholderia	0,000619920099187216	2,13375511712705e-08	0,000146073786735576	0,00086442220200182	3,92954627716687e-08	0,000198230832041004	0,323149468172147	0,112804589710188	ns	PgM_I
451	CN_AN - PgM_I	d__Bacteria	p__Actinobacteria	c__Actinobacteria	o__Streptosporangiales	f__Streptosporangiaceae	g__Streptosporangium	0,00241080038572806	8,28306673748316e-08	0,000287803174712913	0,00195632393084622	8,88346479604997e-08	0,000298051418316538	0,324042810508191	0,112804589710188	ns	CN_AN
452	CN_AN - PgM_I	d__Bacteria	p__Proteobacteria	c__Betaproteobacteria	o__Nitrosomonadales	f__Nitrosomonadaceae	g__Nitrosospira	0,00285852045736327	9,81694271795457e-08	0,000313320007627259	0,00236578707916288	1,07383872362662e-07	0,000327694785376059	0,324258922449628	0,112804589710188	ns	CN_AN
453	CN_AN - PgM_I	d__Bacteria	p__Actinobacteria	c__Actinobacteria	o__Mycobacteriales	f__Nocardiaceae	g__Rhodococcus	0,00165312026449924	5,68413107590957e-08	0,00023841415805085	0,00127388535031847	5,78853708736847e-08	0,000240593788102862	0,325176070633514	0,112804589710188	ns	CN_AN
454	CN_AN - PgM_I	d__Bacteria	p__Bacteroidetes	c__Chitinophagia	o__Chitinophagales	f__Chitinophagaceae	g__Flavisolibacter	0,000826560132249621	2,84441856585981e-08	0,000168654041334912	0,00113739763421292	5,16904299938399e-08	0,000227355294624603	0,328058519371593	0,113154208593856	ns	PgM_I
455	CN_AN - PgM_I	d__Bacteria	p__Firmicutes	c__Bacilli	o__Bacillales	f__Bacillaceae 1	g__Neobacillus	0,00888552142168343	3,03308728456974e-07	0,000550734716952703	0,00805277525022748	3,63434553937704e-07	0,0006028553341704	0,33485475691785	0,114842131567573	ns	CN_AN
456	CN_AN - PgM_I	d__Bacteria	p__Firmicutes	c__Bacilli	o__Bacillales	f__Bacillaceae 1	g__Bacillus	0,0160146025623364	5,42728950132833e-07	0,000736701398215609	0,0149226569608735	6,68818930347223e-07	0,000817813505847894	0,341522655877378	0,116467215504787	ns	CN_AN
457	CN_AN - PgM_I	d__Bacteria	p__Proteobacteria	c__Gammaproteobacteria	o__Nevskiales	f__Steroidobacteraceae	g__Povalibacter	0,0038572806171649	1,32336903854153e-07	0,000363781395695483	0,00332120109190173	1,50606065572086e-07	0,000388079973165437	0,35593753605994	0,120701099762822	ns	CN_AN
458	CN_AN - PgM_I	d__Bacteria	p__Proteobacteria	c__Oligoflexia	o__Bacteriovoracales	f__Bacteriovoracaceae	g__Peredibacter	0,000964320154291225	3,31803079363269e-08	0,000182154626447771	0,00127388535031847	5,78853708736847e-08	0,000240593788102862	0,362490130676546	0,122236412539385	ns	PgM_I
459	CN_AN - PgM_I	d__Bacteria	p__Actinobacteria	c__Thermoleophilia	o__Solirubrobacterales	f__Solirubrobacteraceae	g__Solirubrobacter	0,00420168067226891	1,44102860402865e-07	0,000379608825507081	0,00477707006369427	2,16308734032523e-07	0,000465090027879037	0,368240538703568	0,123485661297629	ns	PgM_I
460	CN_AN - PgM_I	d__Bacteria	p__Firmicutes	c__Bacilli	o__Bacillales	f__Paenibacillaceae 1	g__Paenibacillus	0,0170478027276484	5,77137081102381e-07	0,000759695387048244	0,0180618744313012	8,06935853465994e-07	0,000898296083407912	0,405828405395774	0,135338483703174	ns	PgM_I
461	CN_AN - PgM_I	d__Bacteria	p__Proteobacteria	c__Betaproteobacteria	o__Burkholderiales	f__Comamonadaceae	g__Ramlibacter	0,000585480093676815	2,01528261317969e-08	0,000141960649941443	0,000773430391264786	3,51623002272466e-08	0,00018751613324524	0,489099272982845	0,162212033624767	ns	PgM_I
462	CN_AN - PgM_I	d__Bacteria	p__Bacteroidetes	c__Cytophagia	o__Cytophagales	f__Hymenobacteraceae	g__Adhaeribacter	0,00144648023143684	4,97464414112933e-08	0,000223039102875019	0,00172884440400364	7,85229310264518e-08	0,000280219433705894	0,493231150922605	0,162688497191907	ns	PgM_I
463	CN_AN - PgM_I	d__Bacteria	p__Firmicutes	c__Bacilli	o__Bacillales	f__Paenibacillaceae 1	g__Cohnella	0,00206640033062405	7,10222256000568e-08	0,000266499954221491	0,00236578707916288	1,07383872362662e-07	0,000327694785376059	0,535295176056976	0,175603410506188	ns	PgM_I
464	CN_AN - PgM_I	d__Bacteria	p__Proteobacteria	c__Gammaproteobacteria	o__Pseudomonadales	f__Pseudomonadaceae	g__Pseudomonas	0,00334068053450889	1,14672649838996e-07	0,000338633503716032	0,00368516833484986	1,67049814331575e-07	0,000408717279218257	0,56351658029156	0,183862182107619	ns	PgM_I
465	CN_AN - PgM_I	d__Bacteria	p__Firmicutes	c__Bacilli	o__Bacillales	f__Planococcaceae	g__Paenisporosarcina	0,000895440143270423	3,08124102021782e-08	0,000175534641031843	0,0010919017288444	4,96250729996338e-08	0,000222766857947123	0,575902501871619	0,18689318305002	ns	PgM_I
466	CN_AN - PgM_I	d__Bacteria	p__Acidobacteria	c__Acidobacteria_Gp22	o__	f__	g__Gp22	0,00127428020388483	4,38318034732847e-08	0,000209360463013637	0,0010919017288444	4,96250729996338e-08	0,000222766857947123	0,644860847156968	0,208152601292872	ns	CN_AN
467	CN_AN - PgM_I	d__Bacteria	p__Actinobacteria	c__Actinobacteria	o__Propionibacteriales	f__Propionibacteriaceae	g__Microlunatus	0,00685356109656978	2,3442706378045e-07	0,000484176686531322	0,00718835304822566	3,24704519253821e-07	0,000569828499860985	0,692413866875616	0,22231324980939	ns	PgM_I
468	CN_AN - PgM_I	d__Bacteria	p__Proteobacteria	c__Alphaproteobacteria	o__Rhodospirillales	f__Reyranellaceae	g__Reyranella	0,0079212012673922	2,70654583704965e-07	0,000520244734432714	0,00759781619654231	3,43058800927516e-07	0,000585712216816002	0,718284393638995	0,229399288225982	ns	CN_AN
469	CN_AN - PgM_I	d__Bacteria	p__Firmicutes	c__Bacilli	o__Bacillales	f__Thermoactinomycetaceae 1	g__Shimazuella	0,000688800110208018	2,37067561431443e-08	0,000153969984552653	0,000591446769790719	2,68937149328551e-08	0,000163993033183898	0,727606989730955	0,231153621109281	ns	CN_AN
470	CN_AN - PgM_I	d__Bacteria	p__Acidobacteria	c__Acidobacteria_Gp3	o__	f__	g__Gp3	0,0260710841713735	8,74509479645346e-07	0,000935152115778682	0,0265241128298453	1,17478430631216e-06	0,0010838746727884	0,772670085752332	0,243653888493756	ns	PgM_I
471	CN_AN - PgM_I	d__Bacteria	p__Actinobacteria	c__Actinobacteria	o__Micromonosporales	f__Micromonosporaceae	g__Rhizocola	0,00079212012673922	2,72599508332714e-08	0,000165105877646047	0,000682438580527753	3,10283842809755e-08	0,000176148756115323	0,775027541072694	0,243653888493756	ns	CN_AN
472	CN_AN - PgM_I	d__Bacteria	p__Actinobacteria	c__Actinobacteria	o__Micromonosporales	f__Micromonosporaceae	g__Catellatospora	0,00127428020388483	4,38318034732847e-08	0,000209360463013637	0,00136487716105551	6,20143897079364e-08	0,00024902688551226	0,875748155423999	0,273892009238087	ns	PgM_I
473	CN_AN - PgM_I	d__Bacteria	p__Actinobacteria	c__Actinobacteria	o__Micrococcales	f__Intrasporangiaceae	g__Oryzihumus	0,00365064058410249	1,25273408211751e-07	0,000353939836994582	0,00373066424021838	1,69104435349431e-07	0,0004112230968093	0,94105949694772	0,29280115912153	ns	PgM_I
474	CN_AN - PgM_I	d__Bacteria	p__Proteobacteria	c__Alphaproteobacteria	o__Rhizobiales	f__Phyllobacteriaceae	g__Phyllobacterium	0,00117096018735363	4,02820402821857e-08	0,000200703862150647	0,00122838944494995	5,58205789308654e-08	0,000236263790985554	0,95493258140987	0,295593949103617	ns	PgM_I
475	CN_AN - PgM_I	d__Bacteria	p__Bacteroidetes	c__Chitinophagia	o__Chitinophagales	f__Chitinophagaceae	g__Parafilimonas	0,000895440143270423	3,08124102021782e-08	0,000175534641031843	0,000909918107370337	4,13617615181863e-08	0,000203375911843528	0,999999999999622	0,303322315968436	ns	PgM_I
476	CN_AN - PgM_I	d__Bacteria	p__Bacteroidetes	c__Flavobacteriia	o__Flavobacteriales	f__Flavobacteriaceae	g__Flavobacterium	0,00203196032511365	6,98409320596114e-08	0,000264274349984276	0,00204731574158326	9,29580162808828e-08	0,000304890170849903	0,999999999999988	0,303322315968436	ns	PgM_I
477	CN_AN - PgM_I	d__Bacteria	p__Armatimonadetes	c__Chthonomonadetes	o__Chthonomonadales	f__Chthonomonadaceae	g__Chthonomonas/Armatimonadetes_gp3	0,00216972034715526	7,45656160072463e-08	0,000273067054049452	0,00213830755232029	9,70806311994168e-08	0,000311577648748136	0,99999999999999	0,303322315968436	ns	CN_AN
478	CN_AN - PgM_I	d__Bacteria	p__Actinobacteria	c__Actinobacteria	o__Nakamurellales	f__Nakamurellaceae	g__Nakamurella	0,00261744041879047	8,99118107265214e-08	0,000299852981853643	0,00263876251137398	1,197415461933e-07	0,000346036914495116	0,999999999999994	0,303322315968436	ns	PgM_I
479	CN_AN - PgM_I	d__Bacteria	p__Actinobacteria	c__Acidimicrobiia	o__Acidimicrobiales	f__Iamiaceae	g__Aquihabitans	0	0	0	0,00136487716105551	6,20143897079364e-08	0,00024902688551226	1,05862831094289e-11	1,48604680497594e-11	***	PgM_I
480	CN_AN - PgM_I	d__Bacteria	p__Actinobacteria	c__Actinobacteria	o__Propionibacteriales	f__Nocardioidaceae	g__Nocardioides	0,0040294806447169	1,38220903407982e-07	0,000371780719521578	0,00691537761601456	3,12459855700554e-07	0,000558981087068744	1,10673209597878e-05	7,18318408164181e-06	***	PgM_I
481	CN_AN - PgM_I	d__Bacteria	p__Planctomycetes	c__Planctomycetacia	o__Pirellulales	f__Lacipirellulaceae	g__Lacipirellula	0,00144648023143684	4,97464414112933e-08	0,000223039102875019	0,0051410373066424	2,32704265073666e-07	0,000482394304561804	1,11055682875478e-13	1,915270776948e-13	***	PgM_I
482	CN_AN - PgM_I	d__Bacteria	p__Actinobacteria	c__Thermoleophilia	o__Solirubrobacterales	f__Patulibacteraceae	g__Patulibacter	0	0	0	0,00086442220200182	3,92954627716687e-08	0,000198230832041004	1,12248516180758e-07	9,81949057753867e-08	***	PgM_I
483	CN_AN - PgM_I	d__Bacteria	p__Firmicutes	c__Clostridia	o__Clostridiales	f__Peptostreptococcaceae	g__Romboutsia	0	0	0	0,0120109190172884	5,39908860350725e-07	0,000734784907541469	1,16994474272879e-97	3,53095997174998e-96	***	PgM_I
484	CN_AN - PgM_I	d__Bacteria	p__Proteobacteria	c__Betaproteobacteria	o__Burkholderiales	f__Comamonadaceae	g__Variovorax	0	0	0	0,00222929936305732	1,01202492716102e-07	0,000318123392280577	1,17085745908885e-18	2,52408185842109e-18	***	PgM_I
485	CN_AN - PgM_I	d__Bacteria	p__Proteobacteria	c__Gammaproteobacteria	o__Xanthomonadales	f__Xanthomonadaceae	g__Lysobacter	0,00857556137208982	2,92819738909707e-07	0,000541128209308762	0,0153776160145587	6,8889143911313e-07	0,000829994842823213	1,32371458856081e-12	2,04874160928233e-12	***	PgM_I
486	CN_AN - PgM_I	d__Bacteria	p__Bacteroidetes	c__Cytophagia	o__Cytophagales	f__Cytophagaceae	g__Chryseotalea	0,0130872020939523	4,44839925445303e-07	0,000666963211463199	0	0	0	1,32401526868303e-64	1,14170103081754e-63	***	CN_AN
487	CN_AN - PgM_I	d__Bacteria	p__Proteobacteria	c__Alphaproteobacteria	o__Sphingomonadales	f__Sphingomonadaceae	g__Sphingomonas	0,0183220829315333	6,19472505892312e-07	0,000787065757031973	0,03926296633303	1,71624668127583e-06	0,00131005598402352	1,33307621328295e-46	7,31509101006442e-46	***	PgM_I
488	CN_AN - PgM_I	d__Bacteria	p__Firmicutes	c__Bacilli	o__Bacillales	f__Planococcaceae	g__Psychrobacillus	0,00134316021490563	4,61979037555615e-08	0,000214936976240854	0	0	0	1,33620139750867e-07	1,15220915422894e-07	***	CN_AN
489	CN_AN - PgM_I	d__Bacteria	p__Proteobacteria	c__Deltaproteobacteria	o__Myxococcales	f__Sandaracinaceae	g__Sandaracinus	0,00134316021490563	4,61979037555615e-08	0,000214936976240854	0,0156960873521383	7,02930988396758e-07	0,000838409797412195	1,37368938612089e-76	1,65834917115741e-75	***	PgM_I
490	CN_AN - PgM_I	d__Bacteria	p__Proteobacteria	c__Alphaproteobacteria	o__Rhodobacterales	f__Rhodobacteraceae	g__Paracoccus	0	0	0	0,00259326660600546	1,17682404764349e-07	0,000343048691535691	1,37512760129248e-21	3,95258432697407e-21	***	PgM_I
491	CN_AN - PgM_I	d__Bacteria	p__Actinobacteria	c__Actinobacteria	o__Micrococcales	f__Microbacteriaceae	g__Microbacterium	0	0	0	0,000727934485896269	3,30954364293422e-08	0,000181921511727839	1,40536976546995e-06	1,07379395441543e-06	***	PgM_I
492	CN_AN - PgM_I	d__Bacteria	p__Proteobacteria	c__Alphaproteobacteria	o__Rhizobiales	f__Hyphomicrobiaceae	g__Filomicrobium	0	0	0	0,000727934485896269	3,30954364293422e-08	0,000181921511727839	1,40536976546995e-06	1,07379395441543e-06	***	PgM_I
493	CN_AN - PgM_I	d__Bacteria	p__Proteobacteria	c__Gammaproteobacteria	o__Nevskiales	f__Steroidobacteraceae	g__Steroidobacter	0,000826560132249621	2,84441856585981e-08	0,000168654041334912	0,00787079162875341	3,55286512939176e-07	0,000596059152214926	1,41720276853506e-36	5,70293173092257e-36	***	PgM_I
494	CN_AN - PgM_I	d__Bacteria	p__Verrucomicrobia	c__Subdivision3	o__	f__	g__Subdivision3_genera_incertae_sedis	0,0114340818294531	3,89300623460323e-07	0,000623939599208387	0,0059599636032757	2,69550135908064e-07	0,000519182179883	1,46295137938694e-10	1,91968291974845e-10	***	CN_AN
495	CN_AN - PgM_I	d__Bacteria	p__Proteobacteria	c__Gammaproteobacteria	o__Xanthomonadales	f__Xanthomonadaceae	g__Luteimonas	0	0	0	0,00928116469517743	4,18355006009301e-07	0,000646803684288595	1,47114194166836e-75	1,47999676653609e-74	***	PgM_I
496	CN_AN - PgM_I	d__Bacteria	p__Bacteroidetes	c__Cytophagia	o__Cytophagales	f__Fulvivirgaceae	g__Ohtaekwangia	0,00268632042981127	9,22715382248888e-08	0,000303762305470723	0,0059599636032757	2,69550135908064e-07	0,000519182179883	1,49311511208535e-08	1,50210219378726e-08	***	PgM_I
497	CN_AN - PgM_I	d__Bacteria	p__Proteobacteria	c__Gammaproteobacteria	o__Chromatiales	f__Chromatiaceae	g__Rheinheimera	0	0	0	0,00482256596906278	2,18358834639284e-07	0,000467288812876238	1,49737322702061e-39	6,45593973590827e-39	***	PgM_I
498	CN_AN - PgM_I	d__Bacteria	p__Planctomycetes	c__Planctomycetacia	o__Planctomycetales	f__Isosphaeraceae	g__Singulisphaera	0,000929880148780824	3,19963999204315e-08	0,000178875375388653	0	0	0	1,50638251495506e-05	9,6730816171208e-06	***	CN_AN
499	CN_AN - PgM_I	d__Bacteria	p__Planctomycetes	c__Planctomycetacia	o__Pirellulales	f__Pirellulaceae	g__Roseimaritima	0	0	0	0,0010919017288444	4,96250729996338e-08	0,000222766857947123	1,66190202895575e-09	1,92912120182241e-09	***	PgM_I
500	CN_AN - PgM_I	d__Bacteria	p__Proteobacteria	c__Betaproteobacteria	o__Burkholderiales	f__Comamonadaceae	g__Rhizobacter	0	0	0	0,0010919017288444	4,96250729996338e-08	0,000222766857947123	1,66190202895575e-09	1,92912120182241e-09	***	PgM_I
501	CN_AN - PgM_I	d__Bacteria	p__Proteobacteria	c__Deltaproteobacteria	o__Myxococcales	f__Polyangiaceae	g__Sorangium	0	0	0	0,0010919017288444	4,96250729996338e-08	0,000222766857947123	1,66190202895575e-09	1,92912120182241e-09	***	PgM_I
502	CN_AN - PgM_I	d__Bacteria	p__Verrucomicrobia	c__Verrucomicrobiae	o__Verrucomicrobiales	f__Verrucomicrobiaceae	g__Luteolibacter	0,00223860035817606	7,69274677669169e-08	0,000277358013705962	0,00527752502274795	2,38849481431467e-07	0,000488722294796818	1,68697929875609e-08	1,66931139524611e-08	***	PgM_I
503	CN_AN - PgM_I	d__Bacteria	p__Firmicutes	c__Clostridia	o__Clostridiales	f__Gracilibacteraceae	g__Gracilibacter	0	0	0	0,00245677888989991	1,11503850374724e-07	0,000333921922572813	1,72678400972624e-20	4,73775694893085e-20	***	PgM_I
504	CN_AN - PgM_I	d__Bacteria	p__Proteobacteria	c__Gammaproteobacteria	o__Nevskiales	f__Nevskiaceae	g__Panacagrimonas	0	0	0	0,000591446769790719	2,68937149328551e-08	0,000163993033183898	1,75913548726048e-05	1,1177202628371e-05	***	PgM_I
505	CN_AN - PgM_I	d__Bacteria	p__Bacteroidetes	c__Chitinophagia	o__Chitinophagales	f__Chitinophagaceae	g__Parasegetibacter	0,00172200027552004	5,92056135895007e-08	0,000243322036793836	0	0	0	1,82849177748595e-09	2,08244999574681e-09	***	CN_AN
506	CN_AN - PgM_I	d__Bacteria	p__Actinobacteria	c__Actinobacteria	o__Pseudonocardiales	f__Pseudonocardiaceae	g__Pseudonocardia	0	0	0	0,00145586897179254	6,6142655140339e-08	0,000257182143898714	1,9620018022151e-12	2,96071667964611e-12	***	PgM_I
507	CN_AN - PgM_I	d__Bacteria	p__Proteobacteria	c__Alphaproteobacteria	o__Rhizobiales	f__Bradyrhizobiaceae	g__Rhodoplanes	0,000482160077145612	1,65981607992292e-08	0,000128833849586315	0,00191082802547771	8,67726812746147e-08	0,000294572030706608	2,01646964606812e-06	1,52145510477453e-06	***	PgM_I
508	CN_AN - PgM_I	d__Bacteria	p__Proteobacteria	c__Betaproteobacteria	o__Nitrosomonadales	f__Nitrosomonadaceae	g__Nitrosomonas	0	0	0	0,00282074613284804	1,2797622840448e-07	0,000357737653042673	2,02593518458493e-23	6,43619784662416e-23	***	PgM_I
509	CN_AN - PgM_I	d__Bacteria	p__Acidobacteria	c__Acidobacteria_Gp5	o__	f__	g__Gp5	0,0172888827662212	5,85155064539938e-07	0,000764954289183307	0,00873521383075523	3,93962867741308e-07	0,000627664614058582	2,02755126763696e-16	3,94791315169783e-16	***	CN_AN
510	CN_AN - PgM_I	d__Bacteria	p__Bacteroidetes	c__Sphingobacteriia	o__Sphingobacteriales	f__Sphingobacteriaceae	g__Daejeonella	0	0	0	0,000955414012738854	4,34278719142416e-08	0,000208393550558172	2,08153786460754e-08	1,99434921091877e-08	***	PgM_I
511	CN_AN - PgM_I	d__Bacteria	p__Firmicutes	c__Bacilli	o__Bacillales	f__Thermoactinomycetaceae 1	g__Thermoactinomyces	0	0	0	0,000955414012738854	4,34278719142416e-08	0,000208393550558172	2,08153786460754e-08	1,99434921091877e-08	***	PgM_I
512	CN_AN - PgM_I	d__Bacteria	p__Acidobacteria	c__Acidobacteria_Gp18	o__	f__	g__Gp18	0,00110208017633283	3,79151229763307e-08	0,000194718060221261	0	0	0	2,08757588157249e-06	1,55566002321637e-06	***	CN_AN
513	CN_AN - PgM_I	d__Bacteria	p__Actinobacteria	c__Actinobacteria	o__Frankiales	f__Frankiaceae	g__Jatrophihabitans	0,000895440143270423	3,08124102021782e-08	0,000175534641031843	0	0	0	2,24042400112487e-05	1,40869321622627e-05	***	CN_AN
514	CN_AN - PgM_I	d__Bacteria	p__Actinobacteria	c__Actinobacteria	o__Micromonosporales	f__Micromonosporaceae	g__Dactylosporangium	0,00134316021490563	4,61979037555615e-08	0,000214936976240854	0,00336669699727025	1,5266219339364e-07	0,000390720095968508	2,36730695904588e-06	1,74260181531431e-06	***	PgM_I
515	CN_AN - PgM_I	d__Bacteria	p__Acidobacteria	c__Acidobacteria_Gp11	o__	f__	g__Gp11	0,00564816090370574	1,93430658932722e-07	0,000439807524870508	0,00127388535031847	5,78853708736847e-08	0,000240593788102862	2,42971621414143e-15	4,44425583923242e-15	***	CN_AN
516	CN_AN - PgM_I	d__Bacteria	p__Proteobacteria	c__Alphaproteobacteria	o__Caulobacterales	f__Hyphomonadaceae	g__Hyphomonas	0	0	0	0,00677888989990901	3,0633498119268e-07	0,000553475366382895	2,45174338585614e-55	1,84987534887099e-54	***	PgM_I
517	CN_AN - PgM_I	d__Bacteria	p__Firmicutes	c__Bacilli	o__Bacillales	f__Bacillaceae 2	g__Virgibacillus	0	0	0	0,00131938125568699	5,99499744660417e-08	0,000244846838791195	2,45894408865404e-11	3,3732879669473e-11	***	PgM_I
518	CN_AN - PgM_I	d__Bacteria	p__Proteobacteria	c__Gammaproteobacteria	o__Xanthomonadales	f__Xanthomonadaceae	g__Pseudoxanthomonas	0,000447720071635211	1,54131089503243e-08	0,000124149542690758	0,00250227479526843	1,13563556855061e-07	0,000336991924020534	2,51367558986728e-10	3,22826226384814e-10	***	PgM_I
519	CN_AN - PgM_I	d__Bacteria	p__Acidobacteria	c__Vicinamibacteria	o__Vicinamibacterales	f__Vicinamibacteraceae	g__Luteitalea	0,000654360104697617	2,25221945083863e-08	0,00015007396345931	0	0	0	2,52303888041863e-05	1,5700361371228e-05	***	CN_AN
520	CN_AN - PgM_I	d__Bacteria	p__Proteobacteria	c__Alphaproteobacteria	o__Rhizobiales	f__Devosiaceae	g__Devosia	0,0109519217523075	3,73066201558079e-07	0,000610791455046711	0,0388989990900819	1,7009812530084e-06	0,00130421672010767	2,53302433295426e-96	5,09654128693809e-95	***	PgM_I
521	CN_AN - PgM_I	d__Bacteria	p__Planctomycetes	c__Planctomycetacia	o__Pirellulales	f__Pirellulaceae	g__Blastopirellula	0	0	0	0,000818926296633303	3,72289756746888e-08	0,000192948116535738	2,60652482842469e-07	2,21595510380022e-07	***	PgM_I
522	CN_AN - PgM_I	d__Bacteria	p__Proteobacteria	c__Gammaproteobacteria	o__Cellvibrionales	f__Cellvibrionaceae	g__Cellvibrio	0,000344400055104009	1,18574631894628e-08	0,000108891979454241	0,00796178343949045	3,59360910139365e-07	0,000599467188542763	2,6583283616645e-51	1,60459732737667e-50	***	PgM_I
523	CN_AN - PgM_I	d__Bacteria	p__Proteobacteria	c__Betaproteobacteria	o__Burkholderiales	f__Burkholderiaceae	g__Cupriavidus	0,00168756027000964	5,80235030254771e-08	0,000240880682134282	0	0	0	2,69816052486414e-09	2,96116450094591e-09	***	CN_AN
524	CN_AN - PgM_I	d__Bacteria	p__Bacteroidetes	c__Chitinophagia	o__Chitinophagales	f__Chitinophagaceae	g__Terrimonas	0,00168756027000964	5,80235030254771e-08	0,000240880682134282	0	0	0	2,69816052486414e-09	2,96116450094591e-09	***	CN_AN
525	CN_AN - PgM_I	d__Bacteria	p__Verrucomicrobia	c__Spartobacteria	o__	f__	g__Spartobacteria_genera_incertae_sedis	0,100599256095881	3,11620615701176e-06	0,0017652779262801	0,0656505914467698	2,7908727098348e-06	0,00167059052727914	2,72676211281349e-44	1,26608055408894e-43	***	CN_AN
526	CN_AN - PgM_I	d__Bacteria	p__Firmicutes	c__Bacilli	o__Bacillales	f__Alicyclobacillaceae	g__Tumebacillus	0,00661248105799697	2,2623578964197e-07	0,000475642501929727	0,00382165605095541	1,73213112333755e-07	0,000416188794099211	2,73549994867228e-05	1,68487650788573e-05	***	CN_AN
527	CN_AN - PgM_I	d__Bacteria	p__Verrucomicrobia	c__Terrimicrobia	o__Terrimicrobiales	f__Terrimicrobiaceae	g__Terrimicrobium	0	0	0	0,00168334849863512	7,64600225882554e-08	0,000276514054956082	2,89995947810914e-14	5,14837831170068e-14	***	PgM_I
528	CN_AN - PgM_I	d__Bacteria	p__Acidobacteria	c__Acidobacteria_Gp15	o__	f__	g__Gp15	0,00127428020388483	4,38318034732847e-08	0,000209360463013637	0	0	0	2,92543818382448e-07	2,45253869920678e-07	***	CN_AN
529	CN_AN - PgM_I	d__Bacteria	p__Acidobacteria	c__Acidobacteria_Gp17	o__	f__	g__Gp17	0,00816228130596501	2,78824125016267e-07	0,000528037995807373	0,00309372156505914	1,40322601207381e-07	0,000374596584617881	2,96597321018397e-13	4,97304241054043e-13	***	CN_AN
530	CN_AN - PgM_I	d__Bacteria	p__Acidobacteria	c__Acidobacteria_Gp1	o__	f__	g__Gp1	0,0123295219727235	4,19407778909855e-07	0,000647617000170514	0,00527752502274795	2,38849481431467e-07	0,000488722294796818	2,96976513769875e-16	5,60182537032416e-16	***	CN_AN
531	CN_AN - PgM_I	d__Bacteria	p__Bacteroidetes	c__Flavobacteriia	o__Flavobacteriales	f__Flavobacteriaceae	g__Arenibacter	0	0	0	0,00304822565969063	1,38265343283053e-07	0,000371840480963347	2,98281159521882e-25	1,00025506061499e-24	***	PgM_I
532	CN_AN - PgM_I	d__Bacteria	p__Proteobacteria	c__Betaproteobacteria	o__Burkholderiales	f__Comamonadaceae	g__Hydrogenophaga	0	0	0	0,00441310282074613	1,99901148561793e-07	0,000447103062572594	2,99705425030531e-36	1,13066008638029e-35	***	PgM_I
533	CN_AN - PgM_I	d__Bacteria	p__Proteobacteria	c__Betaproteobacteria	o__Burkholderiales	f__Oxalobacteraceae	g__Noviherbaspirillum	0,00106764017082243	3,67315417698665e-08	0,000191654746275344	0	0	0	3,09644755320941e-06	2,22506079737788e-06	***	CN_AN
534	CN_AN - PgM_I	d__Bacteria	p__Proteobacteria	c__Betaproteobacteria	o__Burkholderiales	f__Burkholderiaceae	g__Limnobacter	0,00106764017082243	3,67315417698665e-08	0,000191654746275344	0	0	0	3,09644755320941e-06	2,22506079737788e-06	***	CN_AN
535	CN_AN - PgM_I	d__Bacteria	p__Acidobacteria	c__Acidobacteria_Gp4	o__	f__	g__Gp4	0,0955021352803416	2,97508102074176e-06	0,00172484231764581	0,0583257506824386	2,49892431365251e-06	0,00158079863159496	3,2408522791725e-53	2,17357267763343e-52	***	CN_AN
536	CN_AN - PgM_I	d__Bacteria	p__Firmicutes	c__Bacilli	o__Bacillales	f__Planococcaceae	g__Ureibacillus	0	0	0	0,000682438580527753	3,10283842809755e-08	0,000176148756115323	3,26315790615673e-06	2,29032481488104e-06	***	PgM_I
537	CN_AN - PgM_I	d__Bacteria	p__Bacteroidetes	c__Flavobacteriia	o__Flavobacteriales	f__Flavobacteriaceae	g__Muricauda	0	0	0	0,000682438580527753	3,10283842809755e-08	0,000176148756115323	3,26315790615673e-06	2,29032481488104e-06	***	PgM_I
538	CN_AN - PgM_I	d__Bacteria	p__Proteobacteria	c__Alphaproteobacteria	o__Rhizobiales	f__Xanthobacteraceae	g__Labrys	0,00337512054001929	1,15850838689844e-07	0,000340368680536039	0,00127388535031847	5,78853708736847e-08	0,000240593788102862	3,403844930463e-06	2,36160877440905e-06	***	CN_AN
539	CN_AN - PgM_I	d__Bacteria	p__Proteobacteria	c__Gammaproteobacteria	o__Xanthomonadales	f__Rhodanobacteraceae	g__Luteibacter	0	0	0	0,00154686078252957	7,02701671708924e-08	0,000265085207378481	3,63588572109467e-13	5,77542658490218e-13	***	PgM_I
540	CN_AN - PgM_I	d__Bacteria	p__Proteobacteria	c__Alphaproteobacteria	o__Sphingomonadales	f__Sphingosinicellaceae	g__Sphingosinicella	0	0	0	0,00154686078252957	7,02701671708924e-08	0,000265085207378481	3,63588572109467e-13	5,77542658490218e-13	***	PgM_I
541	CN_AN - PgM_I	d__Bacteria	p__Bacteroidetes	c__Sphingobacteriia	o__Sphingobacteriales	f__Sphingobacteriaceae	g__Pedobacter	0	0	0	0,00564149226569609	2,55228437631929e-07	0,000505201383244276	3,71405956329495e-46	1,86820727106906e-45	***	PgM_I
542	CN_AN - PgM_I	d__Bacteria	p__Actinobacteria	c__Actinobacteria	o__Propionibacteriales	f__Nocardioidaceae	g__Aeromicrobium	0,00578592092574735	1,98121027890076e-07	0,000445107883428361	0,0104640582347589	4,71111593794915e-07	0,000686375694350343	3,71484811874075e-09	4,00415126133287e-09	***	PgM_I
543	CN_AN - PgM_I	d__Bacteria	p__Actinobacteria	c__Actinobacteria	o__Propionibacteriales	f__Nocardioidaceae	g__Marmoricola	0,00199752031960325	6,86595568168081e-08	0,000262029686899802	0,00482256596906278	2,18358834639284e-07	0,000467288812876238	3,73454942280576e-08	3,52221349726224e-08	***	PgM_I
544	CN_AN - PgM_I	d__Bacteria	p__Proteobacteria	c__Deltaproteobacteria	o__Myxococcales	f__Nannocystaceae	g__Nannocystis	0	0	0	0,00104640582347589	4,75595276549653e-08	0,00021808147022378	3,85960605558776e-09	4,01672801472122e-09	***	PgM_I
545	CN_AN - PgM_I	d__Bacteria	p__Bacteroidetes	c__Bacteroidia	o__Bacteroidales	f__Marinilabiliaceae	g__Geofilum	0	0	0	0,00104640582347589	4,75595276549653e-08	0,00021808147022378	3,85960605558776e-09	4,01672801472122e-09	***	PgM_I
546	CN_AN - PgM_I	d__Bacteria	p__Bacteroidetes	c__Bacteroidia	o__Bacteroidales	f__Dysgonomonadaceae	g__Fermentimonas	0	0	0	0,00241128298453139	1,09443955543924e-07	0,000330823148440256	4,01341239055403e-20	1,0093922946109e-19	***	PgM_I
547	CN_AN - PgM_I	d__Bacteria	p__Firmicutes	c__Bacilli	o__Bacillales	f__Staphylococcaceae	g__Jeotgalicoccus	0	0	0	0,00241128298453139	1,09443955543924e-07	0,000330823148440256	4,01341239055403e-20	1,0093922946109e-19	***	PgM_I
548	CN_AN - PgM_I	d__Bacteria	p__Proteobacteria	c__Gammaproteobacteria	o__Xanthomonadales	f__Rhodanobacteraceae	g__Pseudofulvimonas	0	0	0	0,000545950864422202	2,48260977331015e-08	0,000157562996078082	4,08425648180233e-05	2,46530380878808e-05	***	PgM_I
549	CN_AN - PgM_I	d__Bacteria	p__Fibrobacteres	c__Chitinispirillia	o__Chitinispirillales	f__Chitinispirillaceae	g__Chitinispirillum	0	0	0	0,000545950864422202	2,48260977331015e-08	0,000157562996078082	4,08425648180233e-05	2,46530380878808e-05	***	PgM_I
550	CN_AN - PgM_I	d__Bacteria	p__Proteobacteria	c__Deltaproteobacteria	o__Myxococcales	f__Cystobacteraceae	g__Cystobacter	0,00199752031960325	6,86595568168081e-08	0,000262029686899802	0,000591446769790719	2,68937149328551e-08	0,000163993033183898	4,15585210355923e-05	2,48368291376143e-05	***	CN_AN
551	CN_AN - PgM_I	d__Bacteria	p__Actinobacteria	c__Actinobacteria	o__Micrococcales	f__Intrasporangiaceae	g__Terrabacter	0,00120540019286403	4,14653763815765e-08	0,000203630489813231	0,00332120109190173	1,50606065572086e-07	0,000388079973165437	4,38284870875568e-07	3,62402395006756e-07	***	PgM_I
552	CN_AN - PgM_I	d__Bacteria	p__Bacteroidetes	c__Flavobacteriia	o__Flavobacteriales	f__Flavobacteriaceae	g__Confluentibacter	0	0	0	0,010828025477707	4,87318774373772e-07	0,000698082211758595	4,46332183431667e-88	6,73527995059471e-87	***	PgM_I
553	CN_AN - PgM_I	d__Bacteria	p__Planctomycetes	c__Planctomycetacia	o__Planctomycetales	f__Planctomycetaceae	g__Planctomicrobium	0	0	0	0,00141037306642402	6,40786165993688e-08	0,000253137544823696	4,5575043002386e-12	6,54990855041698e-12	***	PgM_I
554	CN_AN - PgM_I	d__Bacteria	p__Actinobacteria	c__Actinobacteria	o__Pseudonocardiales	f__Pseudonocardiaceae	g__Saccharomonospora	0	0	0	0,00141037306642402	6,40786165993688e-08	0,000253137544823696	4,5575043002386e-12	6,54990855041698e-12	***	PgM_I
555	CN_AN - PgM_I	d__Bacteria	p__Proteobacteria	c__Betaproteobacteria	o__Nitrosomonadales	f__Methylophilaceae	g__Methylotenera	0,000619920099187216	2,13375511712705e-08	0,000146073786735576	0	0	0	4,56520141385871e-05	2,7015761340891e-05	***	CN_AN
556	CN_AN - PgM_I	d__Bacteria	p__Proteobacteria	c__Deltaproteobacteria	o__Myxococcales	f__Polyangiaceae	g__Aetherobacter	0,00103320016531203	3,55478788610444e-08	0,000188541451307251	0	0	0	4,59503906733875e-06	3,15183864184384e-06	***	CN_AN
557	CN_AN - PgM_I	d__Bacteria	p__Proteobacteria	c__Alphaproteobacteria	o__Sphingomonadales	f__Sphingomonadaceae	g__Rhizorhabdus	0	0	0	0,000909918107370337	4,13617615181863e-08	0,000203375911843528	4,83379348558862e-08	4,48881983934486e-08	***	PgM_I
558	CN_AN - PgM_I	d__Bacteria	p__Proteobacteria	c__Alphaproteobacteria	o__Caulobacterales	f__Caulobacteraceae	g__Brevundimonas	0	0	0	0,00363967242948135	1,64995004963257e-07	0,000406195771720062	5,12985211936884e-30	1,82143368505346e-29	***	PgM_I
559	CN_AN - PgM_I	d__Bacteria	p__Acidobacteria	c__Acidobacteria_Gp7	o__	f__	g__Gp7	0,0103320016531203	3,52169843119001e-07	0,000593438996965148	0,00691537761601456	3,12459855700554e-07	0,000558981087068744	5,57167829010463e-05	3,26517338052753e-05	***	CN_AN
560	CN_AN - PgM_I	d__Bacteria	p__Bacteroidetes	c__Chitinophagia	o__Chitinophagales	f__Chitinophagaceae	g__Flavitalea	0,00251412040225926	8,63716067112867e-08	0,000293890467200429	0,00632393084622384	2,85906490053051e-07	0,00053470224429401	5,58162359011937e-11	7,48695928554658e-11	***	PgM_I
561	CN_AN - PgM_I	d__Bacteria	p__Firmicutes	c__Clostridia	o__Clostridiales	f__Peptostreptococcaceae	g__Paraclostridium	0,00161868025898884	5,56590367903565e-08	0,000235921675117732	0	0	0	5,87841359691871e-09	6,0140296823917e-09	***	CN_AN
562	CN_AN - PgM_I	d__Bacteria	p__Proteobacteria	c__Alphaproteobacteria	o__Rhodobacterales	f__Rhodobacteraceae	g__Fuscovulum	0	0	0	0,00263876251137398	1,197415461933e-07	0,000346036914495116	5,91591718894305e-22	1,78545755431356e-21	***	PgM_I
563	CN_AN - PgM_I	d__Bacteria	p__Proteobacteria	c__Gammaproteobacteria	o__Legionellales	f__Coxiellaceae	g__Aquicella	0	0	0	0,000773430391264786	3,51623002272466e-08	0,00018751613324524	6,05245912329056e-07	4,80701760259972e-07	***	PgM_I
564	CN_AN - PgM_I	d__Bacteria	p__Proteobacteria	c__Alphaproteobacteria	o__Rhizobiales	f__Rhizobiaceae	g__Neopararhizobium	0	0	0	0,000773430391264786	3,51623002272466e-08	0,00018751613324524	6,05245912329056e-07	4,80701760259972e-07	***	PgM_I
565	CN_AN - PgM_I	d__Bacteria	p__Proteobacteria	c__Alphaproteobacteria	o__Sphingomonadales	f__Sphingosinicellaceae	g__Sphingoaurantiacus	0	0	0	0,000773430391264786	3,51623002272466e-08	0,00018751613324524	6,05245912329056e-07	4,80701760259972e-07	***	PgM_I
566	CN_AN - PgM_I	d__Bacteria	p__Bacteroidetes	c__Cytophagia	o__Cytophagales	f__Fulvivirgaceae	g__Chryseolinea	0,00103320016531203	3,55478788610444e-08	0,000188541451307251	0,00363967242948135	1,64995004963257e-07	0,000406195771720062	6,0677882219809e-10	7,63038791006572e-10	***	PgM_I
567	CN_AN - PgM_I	d__Bacteria	p__Firmicutes	c__Bacilli	o__Bacillales	f__Staphylococcaceae	g__Staphylococcus	0	0	0	0,00213830755232029	9,70806311994168e-08	0,000311577648748136	6,32312046946723e-18	1,31610608773897e-17	***	PgM_I
568	CN_AN - PgM_I	d__Bacteria	p__Proteobacteria	c__Alphaproteobacteria	o__Rhizobiales	f__Rhizobiaceae	g__Rhizobium	0,00313404050144648	1,0760180098439e-07	0,000328027134524555	0,00545950864422202	2,47040466335397e-07	0,000497031655264931	6,80193962713619e-05	3,94781573149335e-05	***	PgM_I
569	CN_AN - PgM_I	d__Bacteria	p__Acidobacteria	c__Blastocatellia	o__Blastocatellales	f__Blastocatellaceae	g__Stenotrophobacter	0,0162212425953988	5,49616458896505e-07	0,000741361220254004	0,0222929936305732	9,91674601463236e-07	0,000995828600444492	6,96111940023133e-07	5,45689751667516e-07	***	PgM_I
570	CN_AN - PgM_I	d__Bacteria	p__Firmicutes	c__Clostridia	o__Clostridiales	f__Clostridiaceae 1	g__Clostridium sensu stricto	0,00199752031960325	6,86595568168081e-08	0,000262029686899802	0,00718835304822566	3,24704519253821e-07	0,000569828499860985	7,13795960129531e-19	1,5957606854565e-18	***	PgM_I
571	CN_AN - PgM_I	d__Bacteria	p__Proteobacteria	c__Alphaproteobacteria	o__Rhizobiales	f__Bradyrhizobiaceae	g__Bradyrhizobium	0,00079212012673922	2,72599508332714e-08	0,000165105877646047	0	0	0	7,4019777137088e-05	4,25516018619919e-05	***	CN_AN
572	CN_AN - PgM_I	d__Bacteria	p__Proteobacteria	c__Alphaproteobacteria	o__Sneathiellales	f__Sneathiellaceae	g__Sneathiella	0	0	0	0,000636942675159236	2,89611437821464e-08	0,000170179739634736	7,57659926840598e-06	5,0256283056514e-06	***	PgM_I
573	CN_AN - PgM_I	d__Bacteria	p__Proteobacteria	c__Alphaproteobacteria	o__Rhizobiales	f__Bradyrhizobiaceae	g__Tardiphaga	0	0	0	0,000636942675159236	2,89611437821464e-08	0,000170179739634736	7,57659926840598e-06	5,0256283056514e-06	***	PgM_I
574	CN_AN - PgM_I	d__Bacteria	p__Proteobacteria	c__Alphaproteobacteria	o__Rhodospirillales	f__Thalassobaculaceae	g__Oceanibaculum	0	0	0	0,000636942675159236	2,89611437821464e-08	0,000170179739634736	7,57659926840598e-06	5,0256283056514e-06	***	PgM_I
575	CN_AN - PgM_I	d__Bacteria	p__Proteobacteria	c__Alphaproteobacteria	o__Caulobacterales	f__Caulobacteraceae	g__Phenylobacterium	0,000964320154291225	3,31803079363269e-08	0,000182154626447771	0,00241128298453139	1,09443955543924e-07	0,000330823148440256	7,73230063032915e-05	4,40311780807712e-05	***	PgM_I
576	CN_AN - PgM_I	d__Bacteria	p__Actinobacteria	c__Actinobacteria	o__Streptosporangiales	f__Streptosporangiaceae	g__Nonomuraea	0,00137760022041604	4,73808313431633e-08	0,000217671383840787	0,00582347588717015	2,63413395321066e-07	0,000513238146790616	7,86121660498048e-18	1,58170667654497e-17	***	PgM_I
577	CN_AN - PgM_I	d__Bacteria	p__Actinobacteria	c__Actinobacteria	o__Streptosporangiales	f__Thermomonosporaceae	g__Actinoallomurus	0,000585480093676815	2,01528261317969e-08	0,000141960649941443	0	0	0	8,30789006591288e-05	4,6432752098627e-05	***	CN_AN
578	CN_AN - PgM_I	d__Bacteria	p__Proteobacteria	c__Deltaproteobacteria	o__Myxococcales	f__Labilitrichaceae	g__Labilithrix	0,000585480093676815	2,01528261317969e-08	0,000141960649941443	0	0	0	8,30789006591288e-05	4,6432752098627e-05	***	CN_AN
579	CN_AN - PgM_I	d__Bacteria	p__Actinobacteria	c__Acidimicrobiia	o__Acidimicrobiales	f__Ilumatobacteraceae	g__Desertimonas	0,00179088028654085	6,15695896104744e-08	0,000248132201881325	0	0	0	8,40174583969885e-10	1,03497747805888e-09	***	CN_AN
580	CN_AN - PgM_I	d__Bacteria	p__Bacteroidetes	c__Chitinophagia	o__Chitinophagales	f__Chitinophagaceae	g__Chitinophaga	0,000447720071635211	1,54131089503243e-08	0,000124149542690758	0,00209281164695177	9,50194179153809e-08	0,000308252198557254	8,49146727683155e-08	7,72626301714169e-08	***	PgM_I
581	CN_AN - PgM_I	d__Bacteria	p__Nitrospirae	c__Nitrospira	o__Nitrospirales	f__Nitrospiraceae	g__Nitrospira	0,0150502824080452	5,10548352246712e-07	0,000714526663076132	0,00964513193812557	4,34601363484313e-07	0,000659243023083531	8,57604105259008e-08	7,72626301714169e-08	***	CN_AN
582	CN_AN - PgM_I	d__Bacteria	p__Actinobacteria	c__Actinobacteria	o__Streptomycetales	f__Streptomycetaceae	g__Kitasatospora	0,00137760022041604	4,73808313431633e-08	0,000217671383840787	0	0	0	9,03458550127204e-08	8,01967482667767e-08	***	CN_AN
583	CN_AN - PgM_I	d__Bacteria	p__Acidobacteria	c__Acidobacteria_Gp10	o__	f__	g__Gp10	0,000998760159801626	3,43641342498646e-08	0,000185375657112428	0,0054140127388535	2,44993002635108e-07	0,000494967678374162	9,12571392908164e-20	2,16552081929177e-19	***	PgM_I
584	CN_AN - PgM_I	d__Bacteria	p__Actinobacteria	c__Actinobacteria	o__Mycobacteriales	f__Corynebacteriaceae	g__Corynebacterium	0	0	0	0,00236578707916288	1,07383872362662e-07	0,000327694785376059	9,32777950894712e-20	2,16552081929177e-19	***	PgM_I
585	CN_AN - PgM_I	d__Bacteria	p__Bacteroidetes	c__Chitinophagia	o__Chitinophagales	f__Chitinophagaceae	g__Edaphobaculum	0	0	0	0,000500454959053685	2,27582921828857e-08	0,000150858517104225	9,48233883446346e-05	5,11039991283318e-05	***	PgM_I
586	CN_AN - PgM_I	d__Bacteria	p__Proteobacteria	c__Alphaproteobacteria	o__Caulobacterales	f__Caulobacteraceae	g__Caulobacter	0	0	0	0,000500454959053685	2,27582921828857e-08	0,000150858517104225	9,48233883446346e-05	5,11039991283318e-05	***	PgM_I
587	CN_AN - PgM_I	d__Bacteria	p__Proteobacteria	c__Alphaproteobacteria	o__Rhodospirillales	f__Stellaceae	g__Constrictibacter	0	0	0	0,000500454959053685	2,27582921828857e-08	0,000150858517104225	9,48233883446346e-05	5,11039991283318e-05	***	PgM_I
588	CN_AN - PgM_I	d__Bacteria	p__Bacteroidetes	c__Bacteroidia	o__Bacteroidales	f__Dysgonomonadaceae	g__Proteiniphilum	0	0	0	0,000500454959053685	2,27582921828857e-08	0,000150858517104225	9,48233883446346e-05	5,11039991283318e-05	***	PgM_I
589	CN_AN - PgM_I	d__Bacteria	p__Acidobacteria	c__Acidobacteria_Gp6	o__	f__	g__Gp6	0,260951921752307	6,64219102070209e-06	0,00257724485074703	0,162966333030027	6,20630180302896e-06	0,00249124503070833	9,5420932011211e-155	5,75971631981198e-153	***	CN_AN
590	CN_AN - PgM_I	d__Bacteria	p__Proteobacteria	c__Betaproteobacteria	o__Burkholderiales	f__Oxalobacteraceae	g__Massilia	0,00268632042981127	9,22715382248888e-08	0,000303762305470723	0,0051410373066424	2,32704265073666e-07	0,000482394304561804	9,76380439832689e-06	6,40602579119461e-06	***	PgM_I
591	CN_AN - GM_I	d__Bacteria	p__Proteobacteria	c__Alphaproteobacteria	o__Rhizobiales	f__Rhizobiaceae	g__Neopararhizobium	0	0	0	0,000441072688779111	1,29643350975483e-08	0,000113861034149301	0,000104040096837252	3,5852609424619e-05	***	GM_I
592	CN_AN - GM_I	d__Bacteria	p__Proteobacteria	c__Alphaproteobacteria	o__Rhizobiales	f__Aurantimonadaceae	g__Aurantimonas	0	0	0	0,000441072688779111	1,29643350975483e-08	0,000113861034149301	0,000104040096837252	3,5852609424619e-05	***	GM_I
593	CN_AN - GM_I	d__Bacteria	p__Firmicutes	c__Bacilli	o__Bacillales	f__Bacillaceae 2	g__Oceanobacillus	0	0	0	0,000411667842860503	1,21004020480389e-08	0,000110001827475905	0,000195727630854576	6,29340071612634e-05	***	GM_I
594	CN_AN - GM_I	d__Bacteria	p__Bacteroidetes	c__Cytophagia	o__Cytophagales	f__Hymenobacteraceae	g__Pontibacter	0	0	0	0,000411667842860503	1,21004020480389e-08	0,000110001827475905	0,000195727630854576	6,29340071612634e-05	***	GM_I
595	CN_AN - GM_I	d__Bacteria	p__Planctomycetes	c__Planctomycetacia	o__Planctomycetales	f__Planctomycetaceae	g__Planctomicrobium	0	0	0	0,000411667842860503	1,21004020480389e-08	0,000110001827475905	0,000195727630854576	6,29340071612634e-05	***	GM_I
596	CN_AN - GM_I	d__Bacteria	p__Proteobacteria	c__Gammaproteobacteria	o__Pseudomonadales	f__Moraxellaceae	g__Acinetobacter	0	0	0	0,000411667842860503	1,21004020480389e-08	0,000110001827475905	0,000195727630854576	6,29340071612634e-05	***	GM_I
597	CN_AN - GM_I	d__Bacteria	p__Acidobacteria	c__Blastocatellia	o__Blastocatellales	f__Blastocatellaceae	g__Blastocatella	0	0	0	0,000411667842860503	1,21004020480389e-08	0,000110001827475905	0,000195727630854576	6,29340071612634e-05	***	GM_I
598	CN_AN - GM_I	d__Bacteria	p__Armatimonadetes	c__	o__	f__	g__Armatimonadetes_gp4	0	0	0	0,000411667842860503	1,21004020480389e-08	0,000110001827475905	0,000195727630854576	6,29340071612634e-05	***	GM_I
599	CN_AN - GM_I	d__Bacteria	p__Proteobacteria	c__Alphaproteobacteria	o__Sneathiellales	f__Sneathiellaceae	g__Ferrovibrio	0	0	0	0,000411667842860503	1,21004020480389e-08	0,000110001827475905	0,000195727630854576	6,29340071612634e-05	***	GM_I
600	CN_AN - GM_I	d__Bacteria	p__Proteobacteria	c__Alphaproteobacteria	o__Rhodospirillales	f__Acetobacteraceae	g__Roseomonas	0,00037884006061441	1,30427601454411e-08	0,000114204904209238	0	0	0	0,000197596598185623	6,29340071612634e-05	***	CN_AN
601	CN_AN - GM_I	d__Bacteria	p__Firmicutes	c__Bacilli	o__Bacillales	f__Bacillaceae 1	g__Alkalihalobacillus	0,00037884006061441	1,30427601454411e-08	0,000114204904209238	0	0	0	0,000197596598185623	6,29340071612634e-05	***	CN_AN
602	CN_AN - GM_I	d__Bacteria	p__Actinobacteria	c__Actinobacteria	o__Pseudonocardiales	f__Pseudonocardiaceae	g__Saccharothrix	0,00037884006061441	1,30427601454411e-08	0,000114204904209238	0	0	0	0,000197596598185623	6,29340071612634e-05	***	CN_AN
603	CN_AN - GM_I	d__Bacteria	p__Actinobacteria	c__Actinobacteria	o__Micromonosporales	f__Micromonosporaceae	g__Micromonospora	0,00037884006061441	1,30427601454411e-08	0,000114204904209238	0,0012055986826629	3,54087456841022e-08	0,000188172117180262	0,000242555347069329	7,66724012621784e-05	***	GM_I
604	CN_AN - GM_I	d__Bacteria	p__Proteobacteria	c__Betaproteobacteria	o__Burkholderiales	f__Oxalobacteraceae	g__Noviherbaspirillum	0,00106764017082243	3,67315417698665e-08	0,000191654746275344	0,000294048459186074	8,64416134001012e-09	9,29739820595532e-05	0,000271599779344717	8,52127276621278e-05	***	CN_AN
605	CN_AN - GM_I	d__Bacteria	p__Bacteroidetes	c__Flavobacteriia	o__Flavobacteriales	f__Flavobacteriaceae	g__Flavobacterium	0,00203196032511365	6,98409320596114e-08	0,000264274349984276	0,0035873912020701	1,05111354322152e-07	0,000324208812838503	0,000365804407788161	0,000112425275045857	***	GM_I
606	CN_AN - GM_I	d__Bacteria	p__Proteobacteria	c__Alphaproteobacteria	o__Rhizobiales	f__Alsobacteraceae	g__Alsobacter	0	0	0	0,000382262996941896	1,12364181475304e-08	0,000106001972375661	0,000369031290746332	0,000112425275045857	***	GM_I
607	CN_AN - GM_I	d__Bacteria	p__Actinobacteria	c__Thermoleophilia	o__Solirubrobacterales	f__Conexibacteraceae	g__Conexibacter	0	0	0	0,000382262996941896	1,12364181475304e-08	0,000106001972375661	0,000369031290746332	0,000112425275045857	***	GM_I
608	CN_AN - GM_I	d__Bacteria	p__Actinobacteria	c__Actinobacteria	o__Kineosporiales	f__Kineosporiaceae	g__Kineosporia	0	0	0	0,000382262996941896	1,12364181475304e-08	0,000106001972375661	0,000369031290746332	0,000112425275045857	***	GM_I
609	CN_AN - GM_I	d__Bacteria	p__Actinobacteria	c__Actinobacteria	o__Mycobacteriales	f__Nocardiaceae	g__Nocardia	0,000344400055104009	1,18574631894628e-08	0,000108891979454241	0	0	0	0,000429108522360386	0,000128860246325266	***	CN_AN
610	CN_AN - GM_I	d__Bacteria	p__Actinobacteria	c__Actinobacteria	o__Micromonosporales	f__Micromonosporaceae	g__Virgisporangium	0,000344400055104009	1,18574631894628e-08	0,000108891979454241	0	0	0	0,000429108522360386	0,000128860246325266	***	CN_AN
611	CN_AN - GM_I	d__Bacteria	p__Actinobacteria	c__Actinobacteria	o__Streptosporangiales	f__Streptosporangiaceae	g__Nonomuraea	0,00137760022041604	4,73808313431633e-08	0,000217671383840787	0,00267584097859327	7,8474456836844e-08	0,000280132927084347	0,000500834822602397	0,000149332816980195	***	GM_I
612	CN_AN - GM_I	d__Bacteria	p__Proteobacteria	c__Betaproteobacteria	o__Burkholderiales	f__Oxalobacteraceae	g__Massilia	0,00268632042981127	9,22715382248888e-08	0,000303762305470723	0,0043813220418725	1,28271416444788e-07	0,000358149991546542	0,000511045148893042	0,00015130412857662	***	GM_I
613	CN_AN - GM_I	d__Bacteria	p__Proteobacteria	c__Gammaproteobacteria	o__Xanthomonadales	f__Rhodanobacteraceae	g__Dokdonella	0,00168756027000964	5,80235030254771e-08	0,000240880682134282	0,00308750882145378	9,0510074712007e-08	0,000300848923401775	0,000523647084783791	0,000153950996913105	***	GM_I
614	CN_AN - GM_I	d__Bacteria	p__Proteobacteria	c__Alphaproteobacteria	o__Sphingomonadales	f__Sphingomonadaceae	g__Sphingopyxis	0	0	0	0,000352858151023289	1,03723833960227e-08	0,000101844898723612	0,000697528304299805	0,00020085786043423	***	GM_I
615	CN_AN - GM_I	d__Bacteria	p__Proteobacteria	c__Alphaproteobacteria	o__Sphingomonadales	f__Sphingosinicellaceae	g__Sphingosinicella	0	0	0	0,000352858151023289	1,03723833960227e-08	0,000101844898723612	0,000697528304299805	0,00020085786043423	***	GM_I
616	CN_AN - GM_I	d__Bacteria	p__Actinobacteria	c__Actinobacteria	o__Micrococcales	f__Jonesiaceae	g__Jonesia	0	0	0	0,000352858151023289	1,03723833960227e-08	0,000101844898723612	0,000697528304299805	0,00020085786043423	***	GM_I
617	CN_AN - GM_I	d__Bacteria	p__Proteobacteria	c__Betaproteobacteria	o__Burkholderiales	f__Burkholderiaceae	g__Limnobacter	0,00106764017082243	3,67315417698665e-08	0,000191654746275344	0,000352858151023289	1,03723833960227e-08	0,000101844898723612	0,00106247224434873	0,000303864602533989	***	CN_AN
618	CN_AN - GM_I	d__Bacteria	p__Bacteroidetes	c__Sphingobacteriia	o__Sphingobacteriales	f__Sphingobacteriaceae	g__Parapedobacter	0	0	0	0,000323453305104681	9,50829779351598e-09	9,75105009397244e-05	0,00132216818810802	0,000373061376335728	***	GM_I
619	CN_AN - GM_I	d__Bacteria	p__Actinobacteria	c__Actinobacteria	o__Micrococcales	f__Promicromonosporaceae	g__Cellulosimicrobium	0	0	0	0,000323453305104681	9,50829779351598e-09	9,75105009397244e-05	0,00132216818810802	0,000373061376335728	***	GM_I
620	CN_AN - GM_I	d__Bacteria	p__Bacteroidetes	c__Chitinophagia	o__Chitinophagales	f__Chitinophagaceae	g__Niastella	0,00206640033062405	7,10222256000568e-08	0,000266499954221491	0,00105857445306987	3,10951825564494e-08	0,000176338261748406	0,0017345218531123	0,000486147850318153	***	CN_AN
621	CN_AN - GM_I	d__Bacteria	p__Proteobacteria	c__Alphaproteobacteria	o__Rhizobiales	f__Boseaceae	g__Bosea	0	0	0	0,000294048459186074	8,64416134001012e-09	9,29739820595532e-05	0,00251412074658441	0,000677550057404978	***	GM_I
622	CN_AN - GM_I	d__Bacteria	p__Acidobacteria	c__Acidobacteria_Gp25	o__	f__	g__Gp25	0	0	0	0,000294048459186074	8,64416134001012e-09	9,29739820595532e-05	0,00251412074658441	0,000677550057404978	***	GM_I
623	CN_AN - GM_I	d__Bacteria	p__Planctomycetes	c__Planctomycetacia	o__Planctomycetales	f__Isosphaeraceae	g__Paludisphaera	0	0	0	0,000294048459186074	8,64416134001012e-09	9,29739820595532e-05	0,00251412074658441	0,000677550057404978	***	GM_I
624	CN_AN - GM_I	d__Bacteria	p__Proteobacteria	c__Alphaproteobacteria	o__Rhodospirillales	f__Rhodospirillaceae	g__Inquilinus	0	0	0	0,000294048459186074	8,64416134001012e-09	9,29739820595532e-05	0,00251412074658441	0,000677550057404978	***	GM_I
625	CN_AN - GM_I	d__Bacteria	p__Proteobacteria	c__Alphaproteobacteria	o__Rickettsiales	f__Rickettsiaceae	g__Rickettsia	0	0	0	0,000294048459186074	8,64416134001012e-09	9,29739820595532e-05	0,00251412074658441	0,000677550057404978	***	GM_I
626	CN_AN - GM_I	d__Bacteria	p__Proteobacteria	c__Betaproteobacteria	o__Burkholderiales	f__Alcaligenaceae	g__Oligella	0	0	0	0,000294048459186074	8,64416134001012e-09	9,29739820595532e-05	0,00251412074658441	0,000677550057404978	***	GM_I
627	CN_AN - GM_I	d__Bacteria	p__Proteobacteria	c__Alphaproteobacteria	o__Caulobacterales	f__Caulobacteraceae	g__Phenylobacterium	0,000964320154291225	3,31803079363269e-08	0,000182154626447771	0,00191131498470948	5,6096152549143e-08	0,000236846263532155	0,00284540832014682	0,000757409175068956	***	GM_I
628	CN_AN - GM_I	d__Bacteria	p__Actinobacteria	c__Actinobacteria	o__Micrococcales	f__Microbacteriaceae	g__Agromyces	0,00185976029756165	6,39332388220169e-08	0,000252850230021681	0,00308750882145378	9,0510074712007e-08	0,000300848923401775	0,00284647776565813	0,000757409175068956	***	GM_I
629	CN_AN - GM_I	d__Bacteria	p__Firmicutes	c__Bacilli	o__Bacillales	f__Planococcaceae	g__Psychrobacillus	0,00134316021490563	4,61979037555615e-08	0,000214936976240854	0,000588096918372148	1,72832375801085e-08	0,000131465727777655	0,00307860680769569	0,000814023521134267	***	CN_AN
630	CN_AN - GM_I	d__Bacteria	p__Actinobacteria	c__Actinobacteria	o__Geodermatophilales	f__Geodermatophilaceae	g__Modestobacter	0,00161868025898884	5,56590367903565e-08	0,000235921675117732	0,000793930839802399	2,33275653137298e-08	0,000152733641722215	0,00375725126067702	0,000987256743951055	***	CN_AN
631	CN_AN - GM_I	d__Bacteria	p__Proteobacteria	c__Betaproteobacteria	o__Burkholderiales	f__Burkholderiaceae	g__Cupriavidus	0,00168756027000964	5,80235030254771e-08	0,000240880682134282	0,000852740531639614	2,50540584357724e-08	0,000158284738480286	0,00425629029543842	0,00111143793990691	**	CN_AN
632	CN_AN - GM_I	d__Bacteria	p__Proteobacteria	c__Alphaproteobacteria	o__Caulobacterales	f__Hyphomonadaceae	g__Asprobacter	0,000826560132249621	2,84441856585981e-08	0,000168654041334912	0,00167607621736062	4,92036047247396e-08	0,000221818855656456	0,00428349850034553	0,00111163818776333	**	GM_I
633	CN_AN - GM_I	d__Bacteria	p__Acidobacteria	c__Acidobacteria_Gp7	o__	f__	g__Gp7	0,0103320016531203	3,52169843119001e-07	0,000593438996965148	0,00814514231945425	2,37562824596409e-07	0,000487404169654312	0,00462494540555653	0,00119288577314952	**	CN_AN
634	CN_AN - GM_I	d__Bacteria	p__Proteobacteria	c__Gammaproteobacteria	o__Nevskiales	f__Steroidobacteraceae	g__Povalibacter	0,0038572806171649	1,32336903854153e-07	0,000363781395695483	0,00535168195718654	1,56527816549995e-07	0,000395635964682174	0,00722008596539911	0,00185088047194613	**	GM_I
635	CN_AN - GM_I	d__Bacteria	p__Proteobacteria	c__Alphaproteobacteria	o__Rhodospirillales	f__Reyranellaceae	g__Reyranella	0,0079212012673922	2,70654583704965e-07	0,000520244734432714	0,00990943307457069	2,88506372532458e-07	0,000537127892156475	0,0095036729435461	0,00242151626730162	**	GM_I
636	CN_AN - GM_I	d__Bacteria	p__Actinobacteria	c__Thermoleophilia	o__Solirubrobacterales	f__Solirubrobacteraceae	g__Solirubrobacter	0,00420168067226891	1,44102860402865e-07	0,000379608825507081	0,00296988943777935	8,7072343767657e-08	0,000295080232763323	0,0114272490434778	0,00289305405464846	**	CN_AN
637	CN_AN - GM_I	d__Bacteria	p__Firmicutes	c__Bacilli	o__Bacillales	f__Planococcaceae	g__Sporosarcina	0,00234192037470726	8,04696326387391e-08	0,000283671698691884	0,00144083745001176	4,23078024363927e-08	0,000205688605509378	0,0114919351471011	0,00289305405464846	**	CN_AN
638	CN_AN - GM_I	d__Bacteria	p__Verrucomicrobia	c__Verrucomicrobiae	o__Verrucomicrobiales	f__Verrucomicrobiaceae	g__Luteolibacter	0,00223860035817606	7,69274677669169e-08	0,000277358013705962	0,00326393789696542	9,56651455985583e-08	0,000309297826695498	0,0184553503215344	0,00461841403850189	**	GM_I
639	CN_AN - GM_I	d__Bacteria	p__Acidobacteria	c__Acidobacteria_Gp10	o__	f__	g__Gp10	0,000998760159801626	3,43641342498646e-08	0,000185375657112428	0,000470477534697718	1,38282172960585e-08	0,000117593440701676	0,0200199864052582	0,00495977418543751	**	CN_AN
640	CN_AN - GM_I	d__Bacteria	p__Proteobacteria	c__Alphaproteobacteria	o__Rhizobiales	f__Methylobacteriaceae	g__Microvirga	0,00895440143270423	3,05638716297097e-07	0,000552846014996126	0,00726299694189602	2,12022401779576e-07	0,000460458903464333	0,0200553835619803	0,00495977418543751	**	CN_AN
641	CN_AN - GM_I	d__Bacteria	p__Acidobacteria	c__Acidobacteria_Gp3	o__	f__	g__Gp3	0,0260710841713735	8,74509479645346e-07	0,000935152115778682	0,0232298282756998	6,6722155303265e-07	0,000816836307366813	0,0230537711836596	0,00566794622024666	**	CN_AN
642	CN_AN - GM_I	d__Bacteria	p__Firmicutes	c__Bacilli	o__Bacillales	f__Bacillaceae 1	g__Peribacillus	0,00654360104697617	2,23894690281184e-07	0,000473175115872743	0,00514584803575629	1,50538662150416e-07	0,00038799312126688	0,0242562051021325	0,00592890186810373	**	CN_AN
643	CN_AN - GM_I	d__Bacteria	p__Proteobacteria	c__Gammaproteobacteria	o__Legionellales	f__Legionellaceae	g__Legionella	0,00123984019837443	4,26486307786095e-08	0,000206515449249226	0,0019995295224653	5,86800189418088e-08	0,0002422395899555	0,0248090620772401	0,00602898350371238	**	GM_I
644	CN_AN - GM_I	d__Bacteria	p__Acidobacteria	c__Vicinamibacteria	o__Vicinamibacterales	f__Vicinamibacteraceae	g__Luteitalea	0,000654360104697617	2,25221945083863e-08	0,00015007396345931	0,0012055986826629	3,54087456841022e-08	0,000188172117180262	0,0273870084301722	0,00661721430759616	**	GM_I
645	CN_AN - GM_I	d__Bacteria	p__Actinobacteria	c__Actinobacteria	o__Propionibacteriales	f__Propionibacteriaceae	g__Microlunatus	0,00685356109656978	2,3442706378045e-07	0,000484176686531322	0,00552811103269819	1,61659394274954e-07	0,000402068892448736	0,0382091842779422	0,00917930013761509	**	CN_AN
646	CN_AN - GM_I	d__Bacteria	p__Proteobacteria	c__Oligoflexia	o__Bacteriovoracales	f__Bacteriovoracaceae	g__Peredibacter	0,000964320154291225	3,31803079363269e-08	0,000182154626447771	0,00155845683368619	4,57561103885591e-08	0,00021390677966946	0,0495007429401778	0,01182439426826	*	GM_I
647	CN_AN - GM_I	d__Bacteria	p__Firmicutes	c__Bacilli	o__Bacillales	f__Bacillaceae 1	g__Bacillus	0,0160146025623364	5,42728950132833e-07	0,000736701398215609	0,0140849211950129	4,08343464285095e-07	0,00063901757744611	0,0505069628982571	0,0119965906684052	*	CN_AN
648	CN_AN - GM_I	d__Bacteria	p__Actinobacteria	c__Actinobacteria	o__Frankiales	f__Frankiaceae	g__Jatrophihabitans	0,000895440143270423	3,08124102021782e-08	0,000175534641031843	0,000470477534697718	1,38282172960585e-08	0,000117593440701676	0,0565972301261395	0,0133676488246316	*	CN_AN
649	CN_AN - GM_I	d__Bacteria	p__Proteobacteria	c__Deltaproteobacteria	o__Myxococcales	f__Cystobacteraceae	g__Cystobacter	0,00199752031960325	6,86595568168081e-08	0,000262029686899802	0,00135262291225594	3,97210375367771e-08	0,000199301373644983	0,0587104044274792	0,01378928964088	*	CN_AN
650	CN_AN - GM_I	d__Bacteria	p__Bacteroidetes	c__Cytophagia	o__Cytophagales	f__Fulvivirgaceae	g__Ohtaekwangia	0,00268632042981127	9,22715382248888e-08	0,000303762305470723	0,00349917666431428	1,02535725791343e-07	0,000320212001323097	0,0799226392728696	0,0186671133625585	*	GM_I
651	CN_AN - GM_I	d__Bacteria	p__Proteobacteria	c__Alphaproteobacteria	o__Rhizobiales	f__Xanthobacteraceae	g__Labrys	0,00337512054001929	1,15850838689844e-07	0,000340368680536039	0,00258762644083745	7,58940991631173e-08	0,000275488836730488	0,0812478664574836	0,0188717964399159	*	CN_AN
652	CN_AN - GM_I	d__Bacteria	p__Proteobacteria	c__Alphaproteobacteria	o__Rhizobiales	f__Phyllobacteriaceae	g__Mesorhizobium	0,00540708086513294	1,85219367716578e-07	0,000430371197591775	0,00441072688779111	1,29128484609416e-07	0,000359344520772777	0,0829378670252477	0,0191584922222144	*	CN_AN
653	CN_AN - GM_I	d__Bacteria	p__Proteobacteria	c__Alphaproteobacteria	o__Rhizobiales	f__Bradyrhizobiaceae	g__Pseudorhodoplanes	0,00123984019837443	4,26486307786095e-08	0,000206515449249226	0,000793930839802399	2,33275653137298e-08	0,000152733641722215	0,10104556417788	0,0232137881239308	*	CN_AN
654	CN_AN - GM_I	d__Bacteria	p__Proteobacteria	c__Alphaproteobacteria	o__Rhizobiales	f__Rhizobiaceae	g__Rhizobium	0,00313404050144648	1,0760180098439e-07	0,000328027134524555	0,00244060221124441	7,15924860202571e-08	0,000267567722306442	0,114550809805701	0,0261734030868076	*	CN_AN
655	CN_AN - GM_I	d__Bacteria	p__Acidobacteria	c__Acidobacteria_Gp18	o__	f__	g__Gp18	0,00110208017633283	3,79151229763307e-08	0,000194718060221261	0,000705716302046577	2,07374442481725e-08	0,000144005014663284	0,125760270207357	0,0285792999349609	*	CN_AN
656	CN_AN - GM_I	d__Bacteria	p__Proteobacteria	c__Alphaproteobacteria	o__Rhizobiales	f__Phyllobacteriaceae	g__Phyllobacterium	0,00117096018735363	4,02820402821857e-08	0,000200703862150647	0,000764525993883792	2,24642424762098e-08	0,000149880760860792	0,128500458786141	0,0290450137838754	*	CN_AN
657	CN_AN - GM_I	d__Bacteria	p__Proteobacteria	c__Betaproteobacteria	o__Nitrosomonadales	f__Nitrosomonadaceae	g__Nitrosospira	0,00285852045736327	9,81694271795457e-08	0,000313320007627259	0,00355798635615149	1,04252862329548e-07	0,000322882118318045	0,141277808233585	0,0317623184040528	*	GM_I
658	CN_AN - GM_I	d__Bacteria	p__Acidobacteria	c__Acidobacteria_Gp22	o__	f__	g__Gp22	0,00127428020388483	4,38318034732847e-08	0,000209360463013637	0,000882145377558222	2,59172287202951e-08	0,000160988287525196	0,16648044053472	0,0372293299634791	*	CN_AN
659	CN_AN - GM_I	d__Bacteria	p__Planctomycetes	c__Planctomycetacia	o__Planctomycetales	f__Isosphaeraceae	g__Singulisphaera	0,000929880148780824	3,19963999204315e-08	0,000178875375388653	0,000617501764290755	1,81468655236232e-08	0,000134710302217845	0,203184501273844	0,0451968977012796	*	CN_AN
660	CN_AN - GM_I	d__Bacteria	p__Planctomycetes	c__Planctomycetacia	o__Planctomycetales	f__Gemmataceae	g__Gemmata	0,00223860035817606	7,69274677669169e-08	0,000277358013705962	0,00276405551634909	8,10543568515786e-08	0,000284700468653598	0,218146228905744	0,0482696290929347	*	GM_I
661	CN_AN - GM_I	d__Bacteria	p__Actinobacteria	c__Actinobacteria	o__Micromonosporales	f__Micromonosporaceae	g__Catellatospora	0,00127428020388483	4,38318034732847e-08	0,000209360463013637	0,000940955069395436	2,7643416736343e-08	0,000166263094931927	0,253942418193722	0,0558961295153671	ns	CN_AN
662	CN_AN - GM_I	d__Bacteria	p__Proteobacteria	c__Alphaproteobacteria	o__Rhizobiales	f__Bradyrhizobiaceae	g__Rhodoplanes	0,000482160077145612	1,65981607992292e-08	0,000128833849586315	0,000735121147965185	2,16008687876907e-08	0,000146972340213017	0,260518610531207	0,0570449728022155	ns	GM_I
663	CN_AN - GM_I	d__Bacteria	p__Actinobacteria	c__Thermoleophilia	o__Gaiellales	f__Gaiellaceae	g__Gaiella	0,00671580107452817	2,29746825915465e-07	0,000479319127425002	0,00749823570924488	2,1883765608532e-07	0,000467800872257973	0,264530177564651	0,0576232524053934	ns	GM_I
664	CN_AN - GM_I	d__Bacteria	p__Bacteroidetes	c__Cytophagia	o__Cytophagales	f__Hymenobacteraceae	g__Adhaeribacter	0,00144648023143684	4,97464414112933e-08	0,000223039102875019	0,00179369560103505	5,26502854449342e-08	0,000229456500114802	0,328552361689589	0,0712004463637877	ns	GM_I
665	CN_AN - GM_I	d__Bacteria	p__Firmicutes	c__Bacilli	o__Bacillales	f__Bacillaceae 1	g__Neobacillus	0,00888552142168343	3,03308728456974e-07	0,000550734716952703	0,00829216654904728	2,41815112270125e-07	0,000491747000265508	0,445774532604425	0,0961082113708779	ns	CN_AN
666	CN_AN - GM_I	d__Bacteria	p__Proteobacteria	c__Betaproteobacteria	o__Burkholderiales	f__Burkholderiaceae	g__Caballeronia	0,00154980024796804	5,32942437458046e-08	0,000230855460723381	0,00129381322041872	3,79962733487045e-08	0,000194926328002927	0,455143138287669	0,0976274130083026	ns	CN_AN
667	CN_AN - GM_I	d__Bacteria	p__Actinobacteria	c__Actinobacteria	o__Glycomycetales	f__Glycomycetaceae	g__Glycomyces	0,00141204022592644	4,85636772284072e-08	0,000220371679733143	0,0011761938367443	3,45461347605699e-08	0,000185865905320395	0,476176538855192	0,101620568625947	ns	CN_AN
668	CN_AN - GM_I	d__Bacteria	p__Proteobacteria	c__Alphaproteobacteria	o__Rhizobiales	f__Kaistiaceae	g__Kaistia	0,000447720071635211	1,54131089503243e-08	0,000124149542690758	0,000588096918372148	1,72832375801085e-08	0,000131465727777655	0,488282998656592	0,103677917590159	ns	GM_I
669	CN_AN - GM_I	d__Bacteria	p__Bacteroidetes	c__Chitinophagia	o__Chitinophagales	f__Chitinophagaceae	g__Flavisolibacter	0,000826560132249621	2,84441856585981e-08	0,000168654041334912	0,000646906610209362	1,90104426161387e-08	0,00013787836166759	0,493523182798206	0,104263988550103	ns	CN_AN
670	CN_AN - GM_I	d__Bacteria	p__Actinobacteria	c__Actinobacteria	o__Nakamurellales	f__Nakamurellaceae	g__Nakamurella	0,00261744041879047	8,99118107265214e-08	0,000299852981853643	0,00291107974594213	8,53531731894874e-08	0,000292152653914845	0,533579285841085	0,111657012869223	ns	GM_I
671	CN_AN - GM_I	d__Bacteria	p__Armatimonadetes	c__Chthonomonadetes	o__Chthonomonadales	f__Chthonomonadaceae	g__Chthonomonas/Armatimonadetes_gp3	0,00216972034715526	7,45656160072463e-08	0,000273067054049452	0,00244060221124441	7,15924860202571e-08	0,000267567722306442	0,533829057400004	0,111657012869223	ns	GM_I
672	CN_AN - GM_I	d__Bacteria	p__Proteobacteria	c__Betaproteobacteria	o__Burkholderiales	f__Oxalobacteraceae	g__Pseudoduganella	0,000516600082656013	1,77831309457762e-08	0,000133353406202377	0,000411667842860503	1,21004020480389e-08	0,000110001827475905	0,579630203857536	0,120636711888393	ns	CN_AN
673	CN_AN - GM_I	d__Bacteria	p__Actinobacteria	c__Actinobacteria	o__Micrococcales	f__Intrasporangiaceae	g__Terrabacter	0,00120540019286403	4,14653763815765e-08	0,000203630489813231	0,00138202775817455	4,05833433543148e-08	0,000201453079783643	0,615330070029808	0,127435947919104	ns	GM_I
674	CN_AN - GM_I	d__Bacteria	p__Proteobacteria	c__Gammaproteobacteria	o__Pseudomonadales	f__Pseudomonadaceae	g__Pseudomonas	0,00334068053450889	1,14672649838996e-07	0,000338633503716032	0,00355798635615149	1,04252862329548e-07	0,000322882118318045	0,692670602886028	0,142750106830764	ns	GM_I
675	CN_AN - GM_I	d__Bacteria	p__Actinobacteria	c__Actinobacteria	o__Streptosporangiales	f__Streptosporangiaceae	g__Sphaerisporangium	0,000723240115718419	2,48912360755445e-08	0,000157769566379402	0,000617501764290755	1,81468655236232e-08	0,000134710302217845	0,720314904078043	0,14772309315972	ns	CN_AN
676	CN_AN - GM_I	d__Bacteria	p__Actinobacteria	c__Actinobacteria	o__Sporichthyales	f__Sporichthyaceae	g__Sporichthya	0,000551040088166414	1,89680193899655e-08	0,000137724432799578	0,000470477534697718	1,38282172960585e-08	0,000117593440701676	0,724048392942647	0,147767942554392	ns	CN_AN
677	CN_AN - GM_I	d__Bacteria	p__Actinobacteria	c__Actinobacteria	o__Micrococcales	f__Cellulomonadaceae	g__Cellulomonas	0,000551040088166414	1,89680193899655e-08	0,000137724432799578	0,000617501764290755	1,81468655236232e-08	0,000134710302217845	0,745240189894281	0,151358137597936	ns	GM_I
678	CN_AN - GM_I	d__Bacteria	p__Actinobacteria	c__Actinobacteria	o__Micromonosporales	f__Micromonosporaceae	g__Dactylosporangium	0,00134316021490563	4,61979037555615e-08	0,000214936976240854	0,00144083745001176	4,23078024363927e-08	0,000205688605509378	0,825545080204889	0,166861948827377	ns	GM_I
679	CN_AN - GM_I	d__Bacteria	p__Proteobacteria	c__Oligoflexia	o__Oligoflexales	f__Oligoflexaceae	g__Oligoflexus	0,00037884006061441	1,30427601454411e-08	0,000114204904209238	0,000323453305104681	9,50829779351598e-09	9,75105009397244e-05	0,831375665418601	0,167236425051161	ns	CN_AN
680	CN_AN - GM_I	d__Bacteria	p__Actinobacteria	c__Actinobacteria	o__Geodermatophilales	f__Geodermatophilaceae	g__Blastococcus	0,00230748036919686	7,92889927171562e-08	0,000281583012124589	0,00220536344389555	6,47072607397266e-08	0,000254376218895805	0,852983001222965	0,170765814739585	ns	CN_AN
681	CN_AN - GM_I	d__Bacteria	p__Proteobacteria	c__Betaproteobacteria	o__Burkholderiales	f__Comamonadaceae	g__Ramlibacter	0,000585480093676815	2,01528261317969e-08	0,000141960649941443	0,000646906610209362	1,90104426161387e-08	0,00013787836166759	0,872651746354343	0,172792343376705	ns	GM_I
682	CN_AN - GM_I	d__Bacteria	p__Actinobacteria	c__Actinobacteria	o__Streptosporangiales	f__Thermomonosporaceae	g__Actinoallomurus	0,000585480093676815	2,01528261317969e-08	0,000141960649941443	0,000646906610209362	1,90104426161387e-08	0,00013787836166759	0,872651746354343	0,172792343376705	ns	GM_I
683	CN_AN - GM_I	d__Bacteria	p__Proteobacteria	c__Alphaproteobacteria	o__Rhizobiales	f__Hyphomicrobiaceae	g__Hyphomicrobium	0,0149125223860036	5,05945895026366e-07	0,000711298738243198	0,0147318278052223	4,26818039072532e-07	0,000653313124828004	0,877518120950011	0,172792343376705	ns	CN_AN
684	CN_AN - GM_I	d__Bacteria	p__Actinobacteria	c__Actinobacteria	o__Mycobacteriales	f__Nocardiaceae	g__Rhodococcus	0,00165312026449924	5,68413107590957e-08	0,00023841415805085	0,00173488590919784	5,09270467868351e-08	0,000225670216880374	0,879545710554578	0,172792343376705	ns	GM_I
685	CN_AN - GM_I	d__Bacteria	p__Firmicutes	c__Bacilli	o__Bacillales	f__Paenibacillaceae 1	g__Paenibacillus	0,0170478027276484	5,77137081102381e-07	0,000759695387048244	0,0172312397083039	4,97965833105505e-07	0,000705666942052343	0,88386743519447	0,172833739345973	ns	GM_I
686	CN_AN - GM_I	d__Bacteria	p__Bacteroidetes	c__Chitinophagia	o__Chitinophagales	f__Chitinophagaceae	g__Parasegetibacter	0,00172200027552004	5,92056135895007e-08	0,000243322036793836	0,00179369560103505	5,26502854449342e-08	0,000229456500114802	0,905487773235635	0,176241707660277	ns	GM_I
687	CN_AN - GM_I	d__Bacteria	p__Actinobacteria	c__Actinobacteria	o__Propionibacteriales	f__Kribbellaceae	g__Kribbella	0,00409836065573771	1,40573931313009e-07	0,000374931902234271	0,00402846389084921	1,17982632091315e-07	0,000343485999847613	0,940427106903605	0,182198693234935	ns	CN_AN
688	CN_AN - GM_I	d__Bacteria	p__Bacteroidetes	c__Chitinophagia	o__Chitinophagales	f__Chitinophagaceae	g__Terrimonas	0,00168756027000964	5,80235030254771e-08	0,000240880682134282	0,00167607621736062	4,92036047247396e-08	0,000221818855656456	0,999999999999994	0,192851650150643	ns	CN_AN
689	CN_AN - GM_I	d__Bacteria	p__Acidobacteria	c__Acidobacteria_Gp5	o__	f__	g__Gp5	0,0172888827662212	5,85155064539938e-07	0,000764954289183307	0,00870383439190779	2,53714754573647e-07	0,000503701056752562	1,01645965881607e-21	1,64360196569632e-21	***	CN_AN
690	CN_AN - GM_I	d__Bacteria	p__Actinobacteria	c__Actinobacteria	o__Mycobacteriales	f__Gordoniaceae	g__Gordonia	0	0	0	0,00252881674900024	7,41736064589705e-08	0,000272348318259854	1,01802265079555e-23	1,78330674521127e-23	***	GM_I
691	CN_AN - GM_I	d__Bacteria	p__Firmicutes	c__Bacilli	o__Bacillales	f__Planococcaceae	g__Paenisporosarcina	0,000895440143270423	3,08124102021782e-08	0,000175534641031843	0	0	0	1,02230686277051e-07	5,9693718426591e-08	***	CN_AN
692	CN_AN - GM_I	d__Bacteria	p__Bacteroidetes	c__Chitinophagia	o__Chitinophagales	f__Chitinophagaceae	g__Parafilimonas	0,000895440143270423	3,08124102021782e-08	0,000175534641031843	0	0	0	1,02230686277051e-07	5,9693718426591e-08	***	CN_AN
693	CN_AN - GM_I	d__Bacteria	p__Proteobacteria	c__Alphaproteobacteria	o__Rhodospirillales	f__Azospirillaceae	g__Skermanella	0,00437388069982091	1,49982774838803e-07	0,000387276096394811	0,00214655375205834	6,29854459096028e-08	0,000250969013843548	1,02934562905073e-06	5,09122337459262e-07	***	CN_AN
694	CN_AN - GM_I	d__Bacteria	p__Proteobacteria	c__Gammaproteobacteria	o__Xanthomonadales	f__Xanthomonadaceae	g__Lysobacter	0,00857556137208982	2,92819738909707e-07	0,000541128209308762	0,0159962361797224	4,62856370976709e-07	0,000680335484137576	1,06412116995877e-16	1,54266966006616e-16	***	GM_I
695	CN_AN - GM_I	d__Bacteria	p__Actinobacteria	c__Actinobacteria	o__Propionibacteriales	f__Nocardioidaceae	g__Aeromicrobium	0,00578592092574735	1,98121027890076e-07	0,000445107883428361	0,011085626911315	3,22367035824922e-07	0,000567773754082488	1,0672725191166e-12	1,0197706384298e-12	***	GM_I
696	CN_AN - GM_I	d__Bacteria	p__Proteobacteria	c__Alphaproteobacteria	o__Caulobacterales	f__Caulobacteraceae	g__Brevundimonas	0	0	0	0,00329334274288403	9,65241461011533e-08	0,000310683353434254	1,08373825357007e-30	2,53123082755865e-30	***	GM_I
697	CN_AN - GM_I	d__Bacteria	p__Proteobacteria	c__Gammaproteobacteria	o__Xanthomonadales	f__Xanthomonadaceae	g__Arenimonas	0,00344400055104009	1,18206971284468e-07	0,000343812407112466	0,0371677252411197	1,05232115274856e-06	0,00102582705791403	1,11514664141243e-184	2,34413078252406e-183	***	GM_I
698	CN_AN - GM_I	d__Bacteria	p__Bacteroidetes	c__Chitinophagia	o__Chitinophagales	f__Chitinophagaceae	g__Chitinophaga	0,000447720071635211	1,54131089503243e-08	0,000124149542690758	0,00314631851329099	9,22286350781872e-08	0,000303691677657105	1,14582933686973e-16	1,60575223641945e-16	***	GM_I
699	CN_AN - GM_I	d__Bacteria	p__Actinobacteria	c__Actinobacteria	o__Mycobacteriales	f__Nocardiaceae	g__Smaragdicoccus	0,000757680121228819	2,60756343055868e-08	0,000161479516674985	0	0	0	1,15549403023918e-06	5,64870777240047e-07	***	CN_AN
700	CN_AN - GM_I	d__Bacteria	p__Proteobacteria	c__Alphaproteobacteria	o__Rhizobiales	f__Rhizobiaceae	g__Pararhizobium	0	0	0	0,00067631145612797	1,98739688576552e-08	0,000140975064666256	1,18231673450774e-06	5,71339745386406e-07	***	GM_I
701	CN_AN - GM_I	d__Bacteria	p__Acidobacteria	c__Blastocatellia	o__Blastocatellales	f__Blastocatellaceae	g__Aridibacter	0	0	0	0,000882145377558222	2,59172287202951e-08	0,000160988287525196	1,18695481862038e-08	8,1805820660153e-09	***	GM_I
702	CN_AN - GM_I	d__Bacteria	p__Bacteroidetes	c__Flavobacteriia	o__Flavobacteriales	f__Flavobacteriaceae	g__Aequorivita	0	0	0	0,00164667137144201	4,83418074171931e-08	0,000219867704352397	1,25011339841549e-15	1,50162406067568e-15	***	GM_I
703	CN_AN - GM_I	d__Bacteria	p__Proteobacteria	c__Gammaproteobacteria	o__Legionellales	f__Coxiellaceae	g__Aquicella	0	0	0	0,00164667137144201	4,83418074171931e-08	0,000219867704352397	1,25011339841549e-15	1,50162406067568e-15	***	GM_I
704	CN_AN - GM_I	d__Bacteria	p__Actinobacteria	c__Actinobacteria	o__Micrococcales	f__Intrasporangiaceae	g__Oryzihumus	0,00365064058410249	1,25273408211751e-07	0,000353939836994582	0,00126440837450012	3,71338149781695e-08	0,000192701362159611	1,29539262040088e-09	9,90190104860476e-10	***	CN_AN
705	CN_AN - GM_I	d__Bacteria	p__Proteobacteria	c__Alphaproteobacteria	o__Sphingomonadales	f__Sphingomonadaceae	g__Sphingomonas	0,0183220829315333	6,19472505892312e-07	0,000787065757031973	0,0517819336626676	1,44383700440564e-06	0,00120159768824913	1,30283110650536e-110	1,82577273563528e-109	***	GM_I
706	CN_AN - GM_I	d__Bacteria	p__Bacteroidetes	c__Sphingobacteriia	o__Sphingobacteriales	f__Sphingobacteriaceae	g__Pedobacter	0	0	0	0,00220536344389555	6,47072607397266e-08	0,000254376218895805	1,35721974239361e-20	2,11332483675575e-20	***	GM_I
707	CN_AN - GM_I	d__Bacteria	p__Proteobacteria	c__Alphaproteobacteria	o__Rhizobiales	f__Methylobacteriaceae	g__Methylobacterium	0,00127428020388483	4,38318034732847e-08	0,000209360463013637	0	0	0	1,36311238189469e-10	1,12367660661251e-10	***	CN_AN
708	CN_AN - GM_I	d__Bacteria	p__Acidobacteria	c__Acidobacteria_Gp15	o__	f__	g__Gp15	0,00127428020388483	4,38318034732847e-08	0,000209360463013637	0	0	0	1,36311238189469e-10	1,12367660661251e-10	***	CN_AN
709	CN_AN - GM_I	d__Bacteria	p__Proteobacteria	c__Alphaproteobacteria	o__Rhodospirillales	f__Rhodospirillaceae	g__Dongia	0,000619920099187216	2,13375511712705e-08	0,000146073786735576	0,00529287226534933	1,54816883833682e-07	0,000393467767210584	1,42620181679292e-29	3,1557837627351e-29	***	GM_I
710	CN_AN - GM_I	d__Bacteria	p__Actinobacteria	c__Actinobacteria	o__Mycobacteriales	f__Mycobacteriaceae	g__Mycobacterium	0,0226615236258438	7,62802788799694e-07	0,000873385818982478	0,0153199247235944	4,43591749641481e-07	0,00066602683852941	1,44775242282684e-11	1,29501946250811e-11	***	CN_AN
711	CN_AN - GM_I	d__Bacteria	p__Proteobacteria	c__Deltaproteobacteria	o__Myxococcales	f__Sandaracinaceae	g__Sandaracinus	0,00134316021490563	4,61979037555615e-08	0,000214936976240854	0,0132909903552105	3,85636484564597e-07	0,000620996364373091	1,50167389405047e-64	9,01898041190845e-64	***	GM_I
712	CN_AN - GM_I	d__Bacteria	p__Acidobacteria	c__Acidobacteria_Gp17	o__	f__	g__Gp17	0,00816228130596501	2,78824125016267e-07	0,000528037995807373	0,00417548812044225	1,22270515464413e-07	0,000349672011268293	1,5239018227029e-10	1,23206465185251e-10	***	CN_AN
713	CN_AN - GM_I	d__Bacteria	p__Proteobacteria	c__Alphaproteobacteria	o__Rhodospirillales	f__Geminicoccaceae	g__Geminicoccus	0	0	0	0,000529287226534933	1,55558291400817e-08	0,000124723009665746	1,57940174225029e-05	6,3238733932516e-06	***	GM_I
714	CN_AN - GM_I	d__Bacteria	p__Proteobacteria	c__Gammaproteobacteria	o__Oceanospirillales	f__Halomonadaceae	g__Halomonas	0	0	0	0,000529287226534933	1,55558291400817e-08	0,000124723009665746	1,57940174225029e-05	6,3238733932516e-06	***	GM_I
715	CN_AN - GM_I	d__Bacteria	p__Actinobacteria	c__Actinobacteria	o__Micromonosporales	f__Micromonosporaceae	g__Allocatelliglobosispora	0	0	0	0,000529287226534933	1,55558291400817e-08	0,000124723009665746	1,57940174225029e-05	6,3238733932516e-06	***	GM_I
716	CN_AN - GM_I	d__Bacteria	p__Actinobacteria	c__Actinobacteria	o__Streptomycetales	f__Streptomycetaceae	g__Streptomyces	0,0330624052899848	1,10106019102551e-06	0,00104931415268522	0,0241119736532581	6,91933613073857e-07	0,000831825470320461	1,60078300381209e-11	1,40207446567463e-11	***	CN_AN
717	CN_AN - GM_I	d__Bacteria	p__Actinobacteria	c__Actinobacteria	o__Streptosporangiales	f__Thermomonosporaceae	g__Actinocorallia	0	0	0	0,000764525993883792	2,24642424762098e-08	0,000149880760860792	1,61853977477851e-07	9,3213833527817e-08	***	GM_I
718	CN_AN - GM_I	d__Bacteria	p__Bacteroidetes	c__Bacteroidia	o__Bacteroidales	f__Dysgonomonadaceae	g__Fermentimonas	0	0	0	0,000970359915314044	2,85064344678683e-08	0,000168838486334924	1,7193999230739e-09	1,26818292123763e-09	***	GM_I
719	CN_AN - GM_I	d__Bacteria	p__Proteobacteria	c__Deltaproteobacteria	o__Myxococcales	f__Myxococcaceae	g__Aggregicoccus	0	0	0	0,000970359915314044	2,85064344678683e-08	0,000168838486334924	1,7193999230739e-09	1,26818292123763e-09	***	GM_I
720	CN_AN - GM_I	d__Bacteria	p__Acidobacteria	c__Acidobacteria_Gp3	o__	f__	g__Candidatus Solibacter	0,00285852045736327	9,81694271795457e-08	0,000313320007627259	0	0	0	1,73946785368983e-22	2,92520462484168e-22	***	CN_AN
721	CN_AN - GM_I	d__Bacteria	p__Actinobacteria	c__Acidimicrobiia	o__Acidimicrobiales	f__Ilumatobacteraceae	g__Desertimonas	0,00179088028654085	6,15695896104744e-08	0,000248132201881325	0	0	0	1,74463899855932e-14	1,88070561882242e-14	***	CN_AN
722	CN_AN - GM_I	d__Bacteria	p__Firmicutes	c__Bacilli	o__Bacillales	f__Thermoactinomycetaceae 1	g__Shimazuella	0,000688800110208018	2,37067561431443e-08	0,000153969984552653	0	0	0	1,8379219266505e-07	1,04417957102388e-07	***	CN_AN
723	CN_AN - GM_I	d__Bacteria	p__Proteobacteria	c__Deltaproteobacteria	o__Myxococcales	f__Polyangiaceae	g__Sorangium	0	0	0	0,00282286520818631	8,27740359397395e-08	0,000287704772187983	1,83810787739614e-26	3,67986218732105e-26	***	GM_I
724	CN_AN - GM_I	d__Bacteria	p__Bacteroidetes	c__Cytophagia	o__Cytophagales	f__Hymenobacteraceae	g__Hymenobacter	0,000585480093676815	2,01528261317969e-08	0,000141960649941443	0	0	0	1,88314545170343e-06	8,79672892310683e-07	***	CN_AN
725	CN_AN - GM_I	d__Bacteria	p__Actinobacteria	c__Actinobacteria	o__Micrococcales	f__Micrococcaceae	g__Arthrobacter	0,000585480093676815	2,01528261317969e-08	0,000141960649941443	0	0	0	1,88314545170343e-06	8,79672892310683e-07	***	CN_AN
726	CN_AN - GM_I	d__Bacteria	p__Proteobacteria	c__Deltaproteobacteria	o__Myxococcales	f__Labilitrichaceae	g__Labilithrix	0,000585480093676815	2,01528261317969e-08	0,000141960649941443	0	0	0	1,88314545170343e-06	8,79672892310683e-07	***	CN_AN
727	CN_AN - GM_I	d__Bacteria	p__Bacteroidetes	c__Cytophagia	o__Cytophagales	f__Fulvivirgaceae	g__Chryseolinea	0,00103320016531203	3,55478788610444e-08	0,000188541451307251	0,00429310750411668	1,25699906844908e-07	0,000354541826650831	1,90783897205629e-14	2,00521792220606e-14	***	GM_I
728	CN_AN - GM_I	d__Bacteria	p__Actinobacteria	c__Actinobacteria	o__Streptosporangiales	f__Thermomonosporaceae	g__Actinomadura	0,000482160077145612	1,65981607992292e-08	0,000128833849586315	0	0	0	1,92915888210924e-05	7,6514189898324e-06	***	CN_AN
729	CN_AN - GM_I	d__Bacteria	p__Planctomycetes	c__Planctomycetacia	o__Pirellulales	f__Pirellulaceae	g__Roseimaritima	0	0	0	0,00305810397553517	8,96507182524181e-08	0,00029941729785104	2,01912508740248e-28	4,24436849413084e-28	***	GM_I
730	CN_AN - GM_I	d__Bacteria	p__Firmicutes	c__Bacilli	o__Bacillales	f__Paenibacillaceae 2	g__Ammoniphilus	0,000723240115718419	2,48912360755445e-08	0,000157769566379402	0	0	0	2,12329808239222e-06	9,80955774629959e-07	***	CN_AN
731	CN_AN - GM_I	d__Bacteria	p__Proteobacteria	c__Gammaproteobacteria	o__Xanthomonadales	f__Xanthomonadaceae	g__Pseudoxanthomonas	0,000447720071635211	1,54131089503243e-08	0,000124149542690758	0,00514584803575629	1,50538662150416e-07	0,00038799312126688	2,16508200153786e-32	5,68897755014698e-32	***	GM_I
732	CN_AN - GM_I	d__Bacteria	p__Proteobacteria	c__Gammaproteobacteria	o__Cellvibrionales	f__Cellvibrionaceae	g__Cellvibrio	0,000344400055104009	1,18574631894628e-08	0,000108891979454241	0,00285227005410492	8,36337992073212e-08	0,000289195088491007	2,18690435457472e-16	2,96584157236443e-16	***	GM_I
733	CN_AN - GM_I	d__Bacteria	p__Actinobacteria	c__Actinobacteria	o__Streptomycetales	f__Streptomycetaceae	g__Kitasatospora	0,00137760022041604	4,73808313431633e-08	0,000217671383840787	0	0	0	2,25965570901038e-11	1,93876890676704e-11	***	CN_AN
734	CN_AN - GM_I	d__Bacteria	p__Proteobacteria	c__Betaproteobacteria	o__Burkholderiales	f__Comamonadaceae	g__Hydrogenophaga	0	0	0	0,000852740531639614	2,50540584357724e-08	0,000158284738480286	2,27155577210989e-08	1,46923038208021e-08	***	GM_I
735	CN_AN - GM_I	d__Bacteria	p__Proteobacteria	c__Deltaproteobacteria	o__Myxococcales	f__Myxococcaceae	g__Corallococcus	0	0	0	0,000852740531639614	2,50540584357724e-08	0,000158284738480286	2,27155577210989e-08	1,46923038208021e-08	***	GM_I
736	CN_AN - GM_I	d__Bacteria	p__Bacteroidetes	c__Chitinophagia	o__Chitinophagales	f__Chitinophagaceae	g__Edaphobaculum	0	0	0	0,000852740531639614	2,50540584357724e-08	0,000158284738480286	2,27155577210989e-08	1,46923038208021e-08	***	GM_I
737	CN_AN - GM_I	d__Bacteria	p__Firmicutes	c__Clostridia	o__Clostridiales	f__Lachnospiraceae	g__Lacrimispora	0	0	0	0,000852740531639614	2,50540584357724e-08	0,000158284738480286	2,27155577210989e-08	1,46923038208021e-08	***	GM_I
738	CN_AN - GM_I	d__Bacteria	p__Candidatus Saccharibacteria	c__	o__	f__	g__Saccharibacteria_genera_incertae_sedis	0	0	0	0,000646906610209362	1,90104426161387e-08	0,00013787836166759	2,30607726988266e-06	1,03139697763877e-06	***	GM_I
739	CN_AN - GM_I	d__Bacteria	p__Proteobacteria	c__Alphaproteobacteria	o__Rhizobiales	f__Phyllobacteriaceae	g__Aquamicrobium	0	0	0	0,000646906610209362	1,90104426161387e-08	0,00013787836166759	2,30607726988266e-06	1,03139697763877e-06	***	GM_I
740	CN_AN - GM_I	d__Bacteria	p__Proteobacteria	c__Deltaproteobacteria	o__Bdellovibrionales	f__Bdellovibrionaceae	g__Bdellovibrio	0	0	0	0,000646906610209362	1,90104426161387e-08	0,00013787836166759	2,30607726988266e-06	1,03139697763877e-06	***	GM_I
741	CN_AN - GM_I	d__Bacteria	p__Acidobacteria	c__Blastocatellia	o__Blastocatellales	f__Blastocatellaceae	g__Stenotrophobacter	0,0162212425953988	5,49616458896505e-07	0,000741361220254004	0,0321100917431193	9,1390107187837e-07	0,000955981731979419	2,64127475564448e-37	8,54181342598049e-37	***	GM_I
742	CN_AN - GM_I	d__Bacteria	p__Proteobacteria	c__Gammaproteobacteria	o__Xanthomonadales	f__Rhodanobacteraceae	g__Tahibacter	0	0	0	0,00217595859797695	6,38463787501643e-08	0,000252678409742828	2,65809180672192e-20	3,99109254560193e-20	***	GM_I
743	CN_AN - GM_I	d__Bacteria	p__Acidobacteria	c__Acidobacteria_Gp4	o__	f__	g__Gp4	0,0955021352803416	2,97508102074176e-06	0,00172484231764581	0,0593389790637497	1,64136397292974e-06	0,00128115727876391	2,73116196233221e-65	1,91370969826079e-64	***	CN_AN
744	CN_AN - GM_I	d__Bacteria	p__Proteobacteria	c__Alphaproteobacteria	o__Rhodospirillales	f__Acetobacteraceae	g__Dankookia	0	0	0	0,000499882380616326	1,46920486435697e-08	0,000121210761253156	2,95611348672872e-05	1,16149455458607e-05	***	GM_I
745	CN_AN - GM_I	d__Bacteria	p__Proteobacteria	c__Alphaproteobacteria	o__Rhodobacterales	f__Rhodobacteraceae	g__Paracoccus	0	0	0	0,00391084450717478	1,14551410074852e-07	0,000338454443130611	3,02699557971056e-36	8,48399454500022e-36	***	GM_I
746	CN_AN - GM_I	d__Bacteria	p__Acidobacteria	c__Acidobacteria_Gp16	o__	f__	g__Gp16	0,0395371263259402	1,30786781359831e-06	0,00114362048495045	0,032580569277817	9,26840820517845e-07	0,000962725724450035	3,07851184767281e-06	1,36237629035135e-06	***	CN_AN
747	CN_AN - GM_I	d__Bacteria	p__Proteobacteria	c__Betaproteobacteria	o__Burkholderiales	f__Comamonadaceae	g__Variovorax	0	0	0	0,00126440837450012	3,71338149781695e-08	0,000192701362159611	3,1056907998763e-12	2,83844338790896e-12	***	GM_I
748	CN_AN - GM_I	d__Bacteria	p__Bacteroidetes	c__Flavobacteriia	o__Flavobacteriales	f__Flavobacteriaceae	g__Salegentibacter	0	0	0	0,00126440837450012	3,71338149781695e-08	0,000192701362159611	3,1056907998763e-12	2,83844338790896e-12	***	GM_I
749	CN_AN - GM_I	d__Bacteria	p__Proteobacteria	c__Gammaproteobacteria	o__Gammaproteobacteria_incertae_sedis	f__	g__Acidibacter	0,00192864030858245	6,62965612241281e-08	0,000257481186155665	0,00426370265819807	1,24842635276283e-07	0,000353330773180433	3,17104684873608e-07	1,77754763481944e-07	***	GM_I
750	CN_AN - GM_I	d__Bacteria	p__Proteobacteria	c__Alphaproteobacteria	o__Sphingomonadales	f__Sphingomonadaceae	g__Rhizorhabdus	0	0	0	0,000940955069395436	2,7643416736343e-08	0,000166263094931927	3,26596771578054e-09	2,36735695526358e-09	***	GM_I
751	CN_AN - GM_I	d__Bacteria	p__Proteobacteria	c__Gammaproteobacteria	o__Xanthomonadales	f__Rhodanobacteraceae	g__Pseudofulvimonas	0	0	0	0,0027934603622677	8,19142218211586e-08	0,000286206606878944	3,4379674968287e-26	6,56990271246534e-26	***	GM_I
752	CN_AN - GM_I	d__Bacteria	p__Firmicutes	c__Clostridia	o__Clostridiales	f__Peptostreptococcaceae	g__Paraclostridium	0,00161868025898884	5,56590367903565e-08	0,000235921675117732	0	0	0	3,44294179162095e-13	3,36620900658846e-13	***	CN_AN
753	CN_AN - GM_I	d__Bacteria	p__Actinobacteria	c__Actinobacteria	o__Micrococcales	f__Intrasporangiaceae	g__Ornithinimicrobium	0	0	0	0,00170548106327923	5,00653511812869e-08	0,000223752879716188	3,44375741414953e-16	4,52441491900378e-16	***	GM_I
754	CN_AN - GM_I	d__Bacteria	p__Firmicutes	c__Bacilli	o__Bacillales	f__Paenibacillaceae 1	g__Cohnella	0,00206640033062405	7,10222256000568e-08	0,000266499954221491	0,000588096918372148	1,72832375801085e-08	0,000131465727777655	3,6804770589442e-07	2,03596531798233e-07	***	CN_AN
755	CN_AN - GM_I	d__Bacteria	p__Firmicutes	c__Clostridia	o__Clostridiales	f__Peptostreptococcaceae	g__Romboutsia	0	0	0	0,00432251235003529	1,26557127562534e-07	0,000355748685960375	3,72531188842754e-40	1,42380268010887e-39	***	GM_I
756	CN_AN - GM_I	d__Bacteria	p__Latescibacteria	c__	o__	f__	g__Latescibacteria_genera_incertae_sedis	0,00120540019286403	4,14653763815765e-08	0,000203630489813231	0,000294048459186074	8,64416134001012e-09	9,29739820595532e-05	3,77137338298863e-05	1,46809996752869e-05	***	CN_AN
757	CN_AN - GM_I	d__Bacteria	p__Actinobacteria	c__Actinobacteria	o__Propionibacteriales	f__Nocardioidaceae	g__Marmoricola	0,00199752031960325	6,86595568168081e-08	0,000262029686899802	0,00382262996941896	1,11977459627014e-07	0,000334630332795779	3,85840384011283e-05	1,48819909502668e-05	***	GM_I
758	CN_AN - GM_I	d__Bacteria	p__Proteobacteria	c__Alphaproteobacteria	o__Sphingomonadales	f__Erythrobacteraceae	g__Erythrobacter	0,00037884006061441	1,30427601454411e-08	0,000114204904209238	0,00264643613267466	7,76143884632675e-08	0,000278593590133132	3,95581676820958e-14	4,05631957401297e-14	***	GM_I
759	CN_AN - GM_I	d__Bacteria	p__Acidobacteria	c__Acidobacteria_Gp2	o__	f__	g__Gp2	0,00320292051246728	1,09959077412023e-07	0,000331600780174027	0,0015878616796048	4,66180602491029e-08	0,0002159121586412	3,99180371846597e-05	1,5256550332003e-05	***	CN_AN
760	CN_AN - GM_I	d__Bacteria	p__Proteobacteria	c__Alphaproteobacteria	o__Rhizobiales	f__Devosiaceae	g__Devosia	0,0109519217523075	3,73066201558079e-07	0,000610791455046711	0,0295518701482004	8,43313350749679e-07	0,000918320941038414	4,11442108210693e-59	2,16221363914456e-58	***	GM_I
761	CN_AN - GM_I	d__Bacteria	p__Actinobacteria	c__Actinobacteria	o__Micrococcales	f__Intrasporangiaceae	g__Pedococcus	0,000447720071635211	1,54131089503243e-08	0,000124149542690758	0	0	0	4,18967072660399e-05	1,58685325297772e-05	***	CN_AN
762	CN_AN - GM_I	d__Bacteria	p__Proteobacteria	c__Alphaproteobacteria	o__Sphingomonadales	f__Erythrobacteraceae	g__Altererythrobacter	0,00134316021490563	4,61979037555615e-08	0,000214936976240854	0,00496941896024465	1,45403118047526e-07	0,000381317607838303	4,34786326796618e-15	5,07753855768749e-15	***	GM_I
763	CN_AN - GM_I	d__Bacteria	p__Proteobacteria	c__Deltaproteobacteria	o__Myxococcales	f__Myxococcaceae	g__Myxococcus	0	0	0	0,000823335685721007	2,41908373002507e-08	0,000155534039040496	4,35898593296374e-08	2,73520900558059e-08	***	GM_I
764	CN_AN - GM_I	d__Bacteria	p__Proteobacteria	c__Deltaproteobacteria	o__Myxococcales	f__Nannocystaceae	g__Nannocystis	0	0	0	0,000823335685721007	2,41908373002507e-08	0,000155534039040496	4,35898593296374e-08	2,73520900558059e-08	***	GM_I
765	CN_AN - GM_I	d__Bacteria	p__Proteobacteria	c__Gammaproteobacteria	o__Nevskiales	f__Nevskiaceae	g__Panacagrimonas	0	0	0	0,000617501764290755	1,81468655236232e-08	0,000134710302217845	4,50854561268682e-06	1,93415041365887e-06	***	GM_I
766	CN_AN - GM_I	d__Bacteria	p__Bacteroidetes	c__Bacteroidia	o__Bacteroidales	f__Marinilabiliaceae	g__Geofilum	0	0	0	0,000617501764290755	1,81468655236232e-08	0,000134710302217845	4,50854561268682e-06	1,93415041365887e-06	***	GM_I
767	CN_AN - GM_I	d__Bacteria	p__Proteobacteria	c__Gammaproteobacteria	o__Alteromonadales	f__Alteromonadaceae	g__Marinobacter	0	0	0	0,000617501764290755	1,81468655236232e-08	0,000134710302217845	4,50854561268682e-06	1,93415041365887e-06	***	GM_I
768	CN_AN - GM_I	d__Bacteria	p__Verrucomicrobia	c__Spartobacteria	o__	f__	g__Spartobacteria_genera_incertae_sedis	0,100599256095881	3,11620615701176e-06	0,0017652779262801	0,0697188896730181	1,90720046154555e-06	0,00138101428723441	4,61731382626896e-44	1,94119536763739e-43	***	CN_AN
769	CN_AN - GM_I	d__Bacteria	p__Firmicutes	c__Clostridia	o__Clostridiales	f__Clostridiaceae 1	g__Clostridium sensu stricto	0,00199752031960325	6,86595568168081e-08	0,000262029686899802	0,00432251235003529	1,26557127562534e-07	0,000355748685960375	4,63392176855424e-07	2,53010080807999e-07	***	GM_I
770	CN_AN - GM_I	d__Bacteria	p__Actinobacteria	c__Actinobacteria	o__Mycobacteriales	f__Corynebacteriaceae	g__Corynebacterium	0	0	0	0,00988002822865208	2,87658813504664e-07	0,000536338338648902	4,68165286895392e-91	3,93648913807674e-90	***	GM_I
771	CN_AN - GM_I	d__Bacteria	p__Proteobacteria	c__Gammaproteobacteria	o__Xanthomonadales	f__Xanthomonadaceae	g__Luteimonas	0	0	0	0,00420489296636086	1,23127939586035e-07	0,000350895909902118	4,68227869368191e-39	1,64042306345086e-38	***	GM_I
772	CN_AN - GM_I	d__Bacteria	p__Actinobacteria	c__Actinobacteria	o__Propionibacteriales	f__Nocardioidaceae	g__Nocardioides	0,0040294806447169	1,38220903407982e-07	0,000371780719521578	0,00738061632557045	2,15430435740441e-07	0,000464144843492245	4,9506316349063e-08	3,06077603907891e-08	***	GM_I
773	CN_AN - GM_I	d__Bacteria	p__candidate division WPS-1	c__	o__	f__	g__WPS-1_genera_incertae_sedis	0,0038917206226753	1,33513867169635e-07	0,000365395494183542	0,00161726652552341	4,74799592586476e-08	0,000217898965712661	5,2081832632405e-08	3,17334302289031e-08	***	CN_AN
774	CN_AN - GM_I	d__Bacteria	p__Firmicutes	c__Bacilli	o__Bacillales	f__Planococcaceae	g__Solibacillus	0	0	0	0,000470477534697718	1,38282172960585e-08	0,000117593440701676	5,54105240282154e-05	2,06154902372797e-05	***	GM_I
775	CN_AN - GM_I	d__Bacteria	p__Actinobacteria	c__Actinobacteria	o__Pseudonocardiales	f__Pseudonocardiaceae	g__Amycolatopsis	0	0	0	0,000470477534697718	1,38282172960585e-08	0,000117593440701676	5,54105240282154e-05	2,06154902372797e-05	***	GM_I
776	CN_AN - GM_I	d__Bacteria	p__Verrucomicrobia	c__Subdivision3	o__	f__	g__Subdivision3_genera_incertae_sedis	0,0114340818294531	3,89300623460323e-07	0,000623939599208387	0,0075570454010821	2,20540961151765e-07	0,000469617888449498	5,67213027009479e-07	3,05725347148294e-07	***	CN_AN
777	CN_AN - GM_I	d__Bacteria	p__Proteobacteria	c__Gammaproteobacteria	o__Chromatiales	f__Chromatiaceae	g__Rheinheimera	0	0	0	0,000705716302046577	2,07374442481725e-08	0,000144005014663284	6,07706930661184e-07	3,19362599951829e-07	***	GM_I
778	CN_AN - GM_I	d__Bacteria	p__Actinobacteria	c__Actinobacteria	o__Micrococcales	f__Micrococcaceae	g__Enteractinococcus	0	0	0	0,000705716302046577	2,07374442481725e-08	0,000144005014663284	6,07706930661184e-07	3,19362599951829e-07	***	GM_I
779	CN_AN - GM_I	d__Bacteria	p__Bacteroidetes	c__Chitinophagia	o__Chitinophagales	f__Chitinophagaceae	g__Paraflavitalea	0	0	0	0,000911550223476829	2,67803481538186e-08	0,000163647023052112	6,21841198635571e-09	4,43105696286412e-09	***	GM_I
780	CN_AN - GM_I	d__Bacteria	p__Proteobacteria	c__Alphaproteobacteria	o__Rhizobiales	f__Bradyrhizobiaceae	g__Bradyrhizobium	0,00079212012673922	2,72599508332714e-08	0,000165105877646047	0	0	0	6,29413111070615e-07	3,22702095695357e-07	***	CN_AN
781	CN_AN - GM_I	d__Bacteria	p__Actinobacteria	c__Actinobacteria	o__Micromonosporales	f__Micromonosporaceae	g__Rhizocola	0,00079212012673922	2,72599508332714e-08	0,000165105877646047	0	0	0	6,29413111070615e-07	3,22702095695357e-07	***	CN_AN
782	CN_AN - GM_I	d__Bacteria	p__Actinobacteria	c__Acidimicrobiia	o__Acidimicrobiales	f__Iamiaceae	g__Aquihabitans	0	0	0	0,00147024229593037	4,31699557009329e-08	0,00020777380898692	6,38039138108805e-14	6,38672008109646e-14	***	GM_I
783	CN_AN - GM_I	d__Bacteria	p__Acidobacteria	c__Vicinamibacteria	o__Vicinamibacterales	f__Vicinamibacteraceae	g__Vicinamibacter	0,000723240115718419	2,48912360755445e-08	0,000157769566379402	0,00214655375205834	6,29854459096028e-08	0,000250969013843548	6,39077866412269e-06	2,71392870732265e-06	***	GM_I
784	CN_AN - GM_I	d__Bacteria	p__Actinobacteria	c__Actinobacteria	o__Pseudonocardiales	f__Pseudonocardiaceae	g__Pseudonocardia	0	0	0	0,00167607621736062	4,92036047247396e-08	0,000221818855656456	6,55335155709116e-16	8,3489023113002e-16	***	GM_I
785	CN_AN - GM_I	d__Bacteria	p__Bacteroidetes	c__Cytophagia	o__Cytophagales	f__Cytophagaceae	g__Chryseotalea	0,0130872020939523	4,44839925445303e-07	0,000666963211463199	0	0	0	6,58516421983613e-99	6,92128083538065e-98	***	CN_AN
786	CN_AN - GM_I	d__Bacteria	p__Planctomycetes	c__Planctomycetacia	o__Pirellulales	f__Lacipirellulaceae	g__Lacipirellula	0,00144648023143684	4,97464414112933e-08	0,000223039102875019	0,00299929428369795	8,79318527802432e-08	0,000296533055122432	6,6846027675512e-05	2,46519118423325e-05	***	GM_I
787	CN_AN - GM_I	d__Bacteria	p__Acidobacteria	c__Acidobacteria_Gp6	o__	f__	g__Gp6	0,260951921752307	6,64219102070209e-06	0,00257724485074703	0,165137614678899	4,05408247999125e-06	0,00201347522457845	7,29954615999991e-191	3,06885035862878e-189	***	CN_AN
788	CN_AN - GM_I	d__Bacteria	p__Proteobacteria	c__Gammaproteobacteria	o__Nevskiales	f__Steroidobacteraceae	g__Steroidobacter	0,000826560132249621	2,84441856585981e-08	0,000168654041334912	0,00208774406022112	6,12634276754826e-08	0,000247514499929767	7,30436170276639e-05	2,67032599368083e-05	***	GM_I
789	CN_AN - GM_I	d__Bacteria	p__Acidobacteria	c__Acidobacteria_Gp11	o__	f__	g__Gp11	0,00564816090370574	1,93430658932722e-07	0,000439807524870508	0,00252881674900024	7,41736064589705e-08	0,000272348318259854	7,8369200251408e-10	6,21654952925382e-10	***	CN_AN
790	CN_AN - GM_I	d__Bacteria	p__Acidobacteria	c__Acidobacteria_Gp1	o__	f__	g__Gp1	0,0123295219727235	4,19407778909855e-07	0,000647617000170514	0,00802752293577982	2,34160079139452e-07	0,00048390089805605	7,9332620843422e-08	4,76467864459085e-08	***	CN_AN
791	CN_AN - GM_I	d__Bacteria	p__Proteobacteria	c__Betaproteobacteria	o__Burkholderiales	f__Comamonadaceae	g__Rhizobacter	0	0	0	0,00264643613267466	7,76143884632675e-08	0,000278593590133132	7,9967130448017e-25	1,46171777743791e-24	***	GM_I
792	CN_AN - GM_I	d__Bacteria	p__Actinobacteria	c__Actinobacteria	o__Micromonosporales	f__Micromonosporaceae	g__Actinoplanes	0	0	0	0,00341096212655846	9,99596396015421e-08	0,000316163944183302	8,42565268147865e-32	2,083696606246e-31	***	GM_I
793	CN_AN - GM_I	d__Bacteria	p__Firmicutes	c__Bacilli	o__Bacillales	f__Planococcaceae	g__Ureibacillus	0	0	0	0,00055869207245354	1,64195587855947e-08	0,000128138826222167	8,44933398857115e-06	3,51706954966962e-06	***	GM_I
794	CN_AN - GM_I	d__Bacteria	p__Proteobacteria	c__Deltaproteobacteria	o__Myxococcales	f__Polyangiaceae	g__Polyangium	0	0	0	0,00055869207245354	1,64195587855947e-08	0,000128138826222167	8,44933398857115e-06	3,51706954966962e-06	***	GM_I
795	CN_AN - GM_I	d__Bacteria	p__Proteobacteria	c__Betaproteobacteria	o__Burkholderiales	f__Burkholderiaceae	g__Paraburkholderia	0,000619920099187216	2,13375511712705e-08	0,000146073786735576	0	0	0	8,67041075459435e-07	4,33950546057876e-07	***	CN_AN
796	CN_AN - GM_I	d__Bacteria	p__Proteobacteria	c__Betaproteobacteria	o__Nitrosomonadales	f__Methylophilaceae	g__Methylotenera	0,000619920099187216	2,13375511712705e-08	0,000146073786735576	0	0	0	8,67041075459435e-07	4,33950546057876e-07	***	CN_AN
797	CN_AN - GM_I	d__Bacteria	p__Actinobacteria	c__Actinobacteria	o__Streptosporangiales	f__Streptosporangiaceae	g__Streptosporangium	0,00241080038572806	8,28306673748316e-08	0,000287803174712913	0,00108797929898847	3,19579968839782e-08	0,000178767997370833	8,67675115438173e-05	3,14469844499178e-05	***	CN_AN
798	CN_AN - GM_I	d__Bacteria	p__Verrucomicrobia	c__Terrimicrobia	o__Terrimicrobiales	f__Terrimicrobiaceae	g__Terrimicrobium	0	0	0	0,00155845683368619	4,57561103885591e-08	0,00021390677966946	8,8163898073868e-15	9,75409632511154e-15	***	GM_I
799	CN_AN - GM_I	d__Bacteria	p__Proteobacteria	c__Betaproteobacteria	o__Nitrosomonadales	f__Nitrosomonadaceae	g__Nitrosomonas	0	0	0	0,00155845683368619	4,57561103885591e-08	0,00021390677966946	8,8163898073868e-15	9,75409632511154e-15	***	GM_I
800	CN_AN - GM_I	d__Bacteria	p__Proteobacteria	c__Gammaproteobacteria	o__Thiotrichales	f__Piscirickettsiaceae	g__Methylophaga	0	0	0	0,000588096918372148	1,72832375801085e-08	0,000131465727777655	8,83328077103743e-06	3,64084102451566e-06	***	GM_I
801	CN_AN - GM_I	d__Bacteria	p__Firmicutes	c__Bacilli	o__Bacillales	f__Alicyclobacillaceae	g__Tumebacillus	0,00661248105799697	2,2623578964197e-07	0,000475642501929727	0,00429310750411668	1,25699906844908e-07	0,000354541826650831	8,84373406566814e-05	3,17782272099615e-05	***	CN_AN
802	CN_AN - GM_I	d__Bacteria	p__Bacteroidetes	c__Flavobacteriia	o__Flavobacteriales	f__Flavobacteriaceae	g__Salinimicrobium	0	0	0	0,000999764761232651	2,93694013483944e-08	0,000171375031286341	9,07224937890347e-10	7,06319298887653e-10	***	GM_I
803	CN_AN - GM_I	d__Bacteria	p__Actinobacteria	c__Actinobacteria	o__Micrococcales	f__Promicromonosporaceae	g__Promicromonospora	0,000413280066124811	1,42279753990616e-08	0,000119281077288318	0	0	0	9,09879152560994e-05	3,21452350672055e-05	***	CN_AN
804	CN_AN - GM_I	d__Bacteria	p__Proteobacteria	c__Alphaproteobacteria	o__Rhizobiales	f__Hyphomicrobiaceae	g__Rhodomicrobium	0,000413280066124811	1,42279753990616e-08	0,000119281077288318	0	0	0	9,09879152560994e-05	3,21452350672055e-05	***	CN_AN
805	CN_AN - GM_I	d__Bacteria	p__Proteobacteria	c__Deltaproteobacteria	o__Myxococcales	f__Polyangiaceae	g__Aetherobacter	0,00103320016531203	3,55478788610444e-08	0,000188541451307251	0	0	0	9,14464485034153e-09	6,40760078626216e-09	***	CN_AN
806	CN_AN - GM_I	d__Bacteria	p__Bacteroidetes	c__Chitinophagia	o__Chitinophagales	f__Chitinophagaceae	g__Flavitalea	0,00251412040225926	8,63716067112867e-08	0,000293890467200429	0,0110562220653964	3,21521510837093e-07	0,000567028668443751	9,16902922808264e-37	2,7534371920537e-36	***	GM_I
807	CN_AN - GM_I	d__Bacteria	p__Nitrospirae	c__Nitrospira	o__Nitrospirales	f__Nitrospiraceae	g__Nitrospira	0,0150502824080452	5,10548352246712e-07	0,000714526663076132	0,0114678899082569	3,33354233225776e-07	0,000577368368743713	9,40911120168033e-05	3,29645542941251e-05	***	CN_AN
808	CN_AN - GM_I	d__Bacteria	p__Planctomycetes	c__Planctomycetacia	o__Pirellulales	f__Pirellulaceae	g__Blastopirellula	0	0	0	0,00570454010820983	1,66789141363944e-07	0,000408398263174495	9,70396872786423e-53	4,53301057016658e-52	***	GM_I
809	CN_AN - PuM_I	d__Bacteria	p__Acidobacteria	c__Acidobacteria_Gp6	o__	f__	g__Gp6	0,260951921752307	6,64219102070209e-06	0,00257724485074703	0,0935971860790986	2,4261253957096e-06	0,00155760245111184	0	0	***	CN_AN
810	CN_AN - PuM_I	d__Bacteria	p__Proteobacteria	c__Gammaproteobacteria	o__Xanthomonadales	f__Rhodanobacteraceae	g__Rhodanobacter	0	0	0	0,0575366753410163	1,55073799850488e-06	0,0012452863118596	0	0	***	PuM_I
811	CN_AN - PuM_I	d__Bacteria	p__Planctomycetes	c__Planctomycetacia	o__Planctomycetales	f__Gemmataceae	g__Zavarzinella	0	0	0	0,000428951356916126	1,22617066360537e-08	0,000110732590668031	0,000122278015616011	4,89298800278225e-05	***	PuM_I
812	CN_AN - PuM_I	d__Bacteria	p__Proteobacteria	c__Alphaproteobacteria	o__Rhizobiales	f__Hyphomicrobiaceae	g__Pedomicrobium	0	0	0	0,000428951356916126	1,22617066360537e-08	0,000110732590668031	0,000122278015616011	4,89298800278225e-05	***	PuM_I
813	CN_AN - PuM_I	d__Bacteria	p__Firmicutes	c__Bacilli	o__Bacillales	f__Planococcaceae	g__Lysinibacillus	0	0	0	0,000457548114043867	1,3078779563235e-08	0,000114362491942223	0,000128034901443	5,04855790218475e-05	***	PuM_I
814	CN_AN - PuM_I	d__Bacteria	p__Actinobacteria	c__Thermoleophilia	o__Solirubrobacterales	f__Patulibacteraceae	g__Patulibacter	0	0	0	0,000457548114043867	1,3078779563235e-08	0,000114362491942223	0,000128034901443	5,04855790218475e-05	***	PuM_I
815	CN_AN - PuM_I	d__Bacteria	p__Proteobacteria	c__Alphaproteobacteria	o__Sphingomonadales	f__Erythrobacteraceae	g__Erythrobacter	0,00037884006061441	1,30427601454411e-08	0,000114204904209238	0	0	0	0,000167302417740063	6,45555697846612e-05	***	CN_AN
816	CN_AN - PuM_I	d__Bacteria	p__Actinobacteria	c__Actinobacteria	o__Micromonosporales	f__Micromonosporaceae	g__Micromonospora	0,00037884006061441	1,30427601454411e-08	0,000114204904209238	0	0	0	0,000167302417740063	6,45555697846612e-05	***	CN_AN
817	CN_AN - PuM_I	d__Bacteria	p__Actinobacteria	c__Actinobacteria	o__Pseudonocardiales	f__Pseudonocardiaceae	g__Saccharothrix	0,00037884006061441	1,30427601454411e-08	0,000114204904209238	0	0	0	0,000167302417740063	6,45555697846612e-05	***	CN_AN
818	CN_AN - PuM_I	d__Bacteria	p__Bacteroidetes	c__Chitinophagia	o__Chitinophagales	f__Chitinophagaceae	g__Terrimonas	0,00168756027000964	5,80235030254771e-08	0,000240880682134282	0,000657725413938059	1,87969804168931e-08	0,000137102080279233	0,000176074062152679	6,74583646090284e-05	***	CN_AN
819	CN_AN - PuM_I	d__Bacteria	p__Actinobacteria	c__Actinobacteria	o__Mycobacteriales	f__Gordoniaceae	g__Gordonia	0	0	0	0,000400354599788384	1,14445869361362e-08	0,000106979376218672	0,000226499814579125	8,61666172530597e-05	***	PuM_I
820	CN_AN - PuM_I	d__Bacteria	p__Actinobacteria	c__Actinobacteria	o__Mycobacteriales	f__Nocardiaceae	g__Nocardia	0,000344400055104009	1,18574631894628e-08	0,000108891979454241	0	0	0	0,00036885958186713	0,000139342811622402	***	CN_AN
821	CN_AN - PuM_I	d__Bacteria	p__Firmicutes	c__Clostridia	o__Clostridiales	f__Peptostreptococcaceae	g__Paraclostridium	0,00161868025898884	5,56590367903565e-08	0,000235921675117732	0,000657725413938059	1,87969804168931e-08	0,000137102080279233	0,000397477074950312	0,00014911081031066	***	CN_AN
822	CN_AN - PuM_I	d__Bacteria	p__Proteobacteria	c__Deltaproteobacteria	o__Myxococcales	f__Myxococcaceae	g__Myxococcus	0	0	0	0,000371757842660642	1,06274204634827e-08	0,000103089380944318	0,00042048192213093	0,000154521719148909	***	PuM_I
823	CN_AN - PuM_I	d__Bacteria	p__Actinobacteria	c__Actinobacteria	o__Mycobacteriales	f__Dietziaceae	g__Dietzia	0	0	0	0,000371757842660642	1,06274204634827e-08	0,000103089380944318	0,00042048192213093	0,000154521719148909	***	PuM_I
824	CN_AN - PuM_I	d__Bacteria	p__Actinobacteria	c__Actinobacteria	o__Streptosporangiales	f__Streptosporangiaceae	g__Microbispora	0	0	0	0,000371757842660642	1,06274204634827e-08	0,000103089380944318	0,00042048192213093	0,000154521719148909	***	PuM_I
825	CN_AN - PuM_I	d__Bacteria	p__Proteobacteria	c__Betaproteobacteria	o__Burkholderiales	f__Burkholderiaceae	g__Paraburkholderia	0,000619920099187216	2,13375511712705e-08	0,000146073786735576	0,00154422488489805	4,40928921986649e-08	0,00020998307598153	0,00050808320113108	0,000185452485297115	***	PuM_I
826	CN_AN - PuM_I	d__Bacteria	p__Proteobacteria	c__Betaproteobacteria	o__Burkholderiales	f__Burkholderiaceae	g__Cupriavidus	0,00168756027000964	5,80235030254771e-08	0,000240880682134282	0,000743515685321285	2,12469363345621e-08	0,000145763288706595	0,000780734514860527	0,000278142778251175	***	CN_AN
827	CN_AN - PuM_I	d__Bacteria	p__Bacteroidetes	c__Chitinophagia	o__Chitinophagales	f__Chitinophagaceae	g__Edaphobaculum	0	0	0	0,000343161085532901	9,81020721809301e-09	9,90464901856346e-05	0,000782621616196574	0,000278142778251175	***	PuM_I
828	CN_AN - PuM_I	d__Bacteria	p__Proteobacteria	c__Alphaproteobacteria	o__Rhizobiales	f__Chelatococcaceae	g__Camelimonas	0	0	0	0,000343161085532901	9,81020721809301e-09	9,90464901856346e-05	0,000782621616196574	0,000278142778251175	***	PuM_I
829	CN_AN - PuM_I	d__Bacteria	p__Proteobacteria	c__Gammaproteobacteria	o__Aeromonadales	f__Aeromonadaceae	g__Oceanisphaera	0	0	0	0,000343161085532901	9,81020721809301e-09	9,90464901856346e-05	0,000782621616196574	0,000278142778251175	***	PuM_I
830	CN_AN - PuM_I	d__Bacteria	p__Proteobacteria	c__Betaproteobacteria	o__Burkholderiales	f__Burkholderiaceae	g__Caballeronia	0,00154980024796804	5,32942437458046e-08	0,000230855460723381	0,000657725413938059	1,87969804168931e-08	0,000137102080279233	0,000877551682799058	0,000309842372736494	***	CN_AN
831	CN_AN - PuM_I	d__Bacteria	p__candidate division WPS-1	c__	o__	f__	g__WPS-1_genera_incertae_sedis	0,0038917206226753	1,33513867169635e-07	0,000365395494183542	0,00243072435585805	6,93438553810308e-08	0,000263332214856122	0,00118648563474116	0,000416199257209426	***	CN_AN
832	CN_AN - PuM_I	d__Bacteria	p__Actinobacteria	c__Actinobacteria	o__Streptosporangiales	f__Nocardiopsaceae	g__Nocardiopsis	0	0	0	0,000314564328405159	8,99294719996722e-09	9,48311509999073e-05	0,00146105878343542	0,000505944207772442	***	PuM_I
833	CN_AN - PuM_I	d__Bacteria	p__Bacteroidetes	c__Chitinophagia	o__Chitinophagales	f__Chitinophagaceae	g__Niabella	0	0	0	0,000314564328405159	8,99294719996722e-09	9,48311509999073e-05	0,00146105878343542	0,000505944207772442	***	PuM_I
834	CN_AN - PuM_I	d__Bacteria	p__Proteobacteria	c__Gammaproteobacteria	o__Legionellales	f__Legionellaceae	g__Legionella	0,00123984019837443	4,26486307786095e-08	0,000206515449249226	0,000486144871171609	1,38958057176802e-08	0,000117880472164308	0,00156557562657009	0,000538683826285092	***	CN_AN
835	CN_AN - PuM_I	d__Bacteria	p__Proteobacteria	c__Oligoflexia	o__Bacteriovoracales	f__Bacteriovoracaceae	g__Peredibacter	0,000964320154291225	3,31803079363269e-08	0,000182154626447771	0,00191598272755869	5,46874782013953e-08	0,000233853540065989	0,0026088941133408	0,000891987776725457	***	PuM_I
836	CN_AN - PuM_I	d__Bacteria	p__Firmicutes	c__Bacilli	o__Bacillales	f__Bacillaceae 2	g__Pullulanibacillus	0	0	0	0,000285967571277417	8,17564040910532e-09	9,04192480012155e-05	0,00273717499771639	0,000924149257489463	***	PuM_I
837	CN_AN - PuM_I	d__Bacteria	p__Bacteroidetes	c__Sphingobacteriia	o__Sphingobacteriales	f__Sphingobacteriaceae	g__Sphingobacterium	0	0	0	0,000285967571277417	8,17564040910532e-09	9,04192480012155e-05	0,00273717499771639	0,000924149257489463	***	PuM_I
838	CN_AN - PuM_I	d__Bacteria	p__Actinobacteria	c__Actinobacteria	o__Propionibacteriales	f__Nocardioidaceae	g__Marmoricola	0,00199752031960325	6,86595568168081e-08	0,000262029686899802	0,00323143355543481	9,21125426850727e-08	0,000303500482182603	0,00334770877853471	0,00112326268640371	**	PuM_I
839	CN_AN - PuM_I	d__Bacteria	p__Acidobacteria	c__Acidobacteria_Gp10	o__	f__	g__Gp10	0,000998760159801626	3,43641342498646e-08	0,000185375657112428	0,000371757842660642	1,06274204634827e-08	0,000103089380944318	0,0034021255404249	0,00113447481199545	**	CN_AN
840	CN_AN - PuM_I	d__Bacteria	p__Bacteroidetes	c__Chitinophagia	o__Chitinophagales	f__Chitinophagaceae	g__Niastella	0,00206640033062405	7,10222256000568e-08	0,000266499954221491	0,00114387028510967	3,26744979947527e-08	0,000180760886241335	0,00449154337347345	0,0014885640653451	**	CN_AN
841	CN_AN - PuM_I	d__Bacteria	p__Actinobacteria	c__Actinobacteria	o__Geodermatophilales	f__Geodermatophilaceae	g__Modestobacter	0,00161868025898884	5,56590367903565e-08	0,000235921675117732	0,000857902713832251	2,45128894064817e-08	0,000156565926709746	0,00805469529138781	0,00265316833170756	**	CN_AN
842	CN_AN - PuM_I	d__Bacteria	p__Firmicutes	c__Bacilli	o__Bacillales	f__Paenibacillaceae 1	g__Paenibacillus	0,0170478027276484	5,77137081102381e-07	0,000759695387048244	0,014498555863765	4,08612095104963e-07	0,00063922773336657	0,0106330616948687	0,00348123969340459	**	CN_AN
843	CN_AN - PuM_I	d__Bacteria	p__Actinobacteria	c__Actinobacteria	o__Streptosporangiales	f__Streptosporangiaceae	g__Streptosporangium	0,00241080038572806	8,28306673748316e-08	0,000287803174712913	0,00154422488489805	4,40928921986649e-08	0,00020998307598153	0,0167630635096213	0,00545512667097598	**	CN_AN
844	CN_AN - PuM_I	d__Bacteria	p__Actinobacteria	c__Actinobacteria	o__Nakamurellales	f__Nakamurellaceae	g__Nakamurella	0,00261744041879047	8,99118107265214e-08	0,000299852981853643	0,0017158054276645	4,89836833504604e-08	0,000221322577588597	0,0173118808601405	0,00559999089265745	**	CN_AN
845	CN_AN - PuM_I	d__Bacteria	p__Proteobacteria	c__Alphaproteobacteria	o__Rhodospirillales	f__Acetobacteraceae	g__Roseomonas	0,00037884006061441	1,30427601454411e-08	0,000114204904209238	0,000857902713832251	2,45128894064817e-08	0,000156565926709746	0,0182359902418618	0,00586380617682789	**	PuM_I
846	CN_AN - PuM_I	d__Bacteria	p__Actinobacteria	c__Thermoleophilia	o__Solirubrobacterales	f__Solirubrobacteraceae	g__Solirubrobacter	0,00420168067226891	1,44102860402865e-07	0,000379608825507081	0,00305985301266836	8,72366252633616e-08	0,000295358469090293	0,0191730531356824	0,0061286399588846	**	CN_AN
847	CN_AN - PuM_I	d__Bacteria	p__Armatimonadetes	c__Chthonomonadetes	o__Chthonomonadales	f__Chthonomonadaceae	g__Chthonomonas/Armatimonadetes_gp3	0,00216972034715526	7,45656160072463e-08	0,000273067054049452	0,0013726443421316	3,92004172283693e-08	0,000197990952390177	0,0204812825892829	0,00650830302839592	**	CN_AN
848	CN_AN - PuM_I	d__Bacteria	p__Latescibacteria	c__	o__	f__	g__Latescibacteria_genera_incertae_sedis	0,00120540019286403	4,14653763815765e-08	0,000203630489813231	0,000629128656810318	1,79802348988646e-08	0,000134090398235163	0,0214368332749674	0,00674163481856419	**	CN_AN
849	CN_AN - PuM_I	d__Bacteria	p__Proteobacteria	c__Gammaproteobacteria	o__Pseudomonadales	f__Pseudomonadaceae	g__Pseudomonas	0,00334068053450889	1,14672649838996e-07	0,000338633503716032	0,00234493408447482	6,69021782376541e-08	0,000258654553869933	0,02146516017681	0,00674163481856419	**	CN_AN
850	CN_AN - PuM_I	d__Bacteria	p__Verrucomicrobia	c__Verrucomicrobiae	o__Verrucomicrobiales	f__Verrucomicrobiaceae	g__Luteolibacter	0,00223860035817606	7,69274677669169e-08	0,000277358013705962	0,00145843461351483	4,16468651908296e-08	0,00020407563595596	0,0266277949361105	0,00831473931746318	**	CN_AN
851	CN_AN - PuM_I	d__Bacteria	p__Actinobacteria	c__Actinobacteria	o__Streptomycetales	f__Streptomycetaceae	g__Streptomyces	0,0330624052899848	1,10106019102551e-06	0,00104931415268522	0,0299979982270011	8,32135619119592e-07	0,000912214678197842	0,0284666753617818	0,00883785837024724	**	CN_AN
852	CN_AN - PuM_I	d__Bacteria	p__Actinobacteria	c__Actinobacteria	o__Frankiales	f__Frankiaceae	g__Jatrophihabitans	0,000895440143270423	3,08124102021782e-08	0,000175534641031843	0,000428951356916126	1,22617066360537e-08	0,000110732590668031	0,0303651576460309	0,00937339737187156	**	CN_AN
853	CN_AN - PuM_I	d__Bacteria	p__Firmicutes	c__Bacilli	o__Bacillales	f__Paenibacillaceae 2	g__Ammoniphilus	0,000723240115718419	2,48912360755445e-08	0,000157769566379402	0,000314564328405159	8,99294719996722e-09	9,48311509999073e-05	0,0335836287628487	0,0103080019000618	*	CN_AN
854	CN_AN - PuM_I	d__Bacteria	p__Actinobacteria	c__Actinobacteria	o__Micrococcales	f__Intrasporangiaceae	g__Terrabacter	0,00120540019286403	4,14653763815765e-08	0,000203630489813231	0,00188738597043095	5,38727906837558e-08	0,000232105128516704	0,0390140742619822	0,0119071432138114	*	PuM_I
855	CN_AN - PuM_I	d__Bacteria	p__Firmicutes	c__Bacilli	o__Bacillales	f__Planococcaceae	g__Paenisporosarcina	0,000895440143270423	3,08124102021782e-08	0,000175534641031843	0,00148703137064257	4,24622542995108e-08	0,000206063714174793	0,0431807510997896	0,0131047797804329	*	PuM_I
856	CN_AN - PuM_I	d__Bacteria	p__Actinobacteria	c__Actinobacteria	o__Streptosporangiales	f__Streptosporangiaceae	g__Sphaerisporangium	0,000723240115718419	2,48912360755445e-08	0,000157769566379402	0,000343161085532901	9,81020721809301e-09	9,90464901856346e-05	0,0531202992042528	0,0160312364163936	*	CN_AN
857	CN_AN - PuM_I	d__Bacteria	p__Actinobacteria	c__Actinobacteria	o__Micrococcales	f__Micrococcaceae	g__Arthrobacter	0,000585480093676815	2,01528261317969e-08	0,000141960649941443	0,0010294832565987	2,94104158322776e-08	0,000171494652488868	0,0541071764949563	0,0162383502128638	*	PuM_I
858	CN_AN - PuM_I	d__Bacteria	p__Proteobacteria	c__Alphaproteobacteria	o__Rhizobiales	f__Phyllobacteriaceae	g__Mesorhizobium	0,00540708086513294	1,85219367716578e-07	0,000430371197591775	0,00451828762618319	1,28628251633215e-07	0,000358647810021496	0,122847835536955	0,0366647283273642	*	CN_AN
859	CN_AN - PuM_I	d__Bacteria	p__Proteobacteria	c__Oligoflexia	o__Oligoflexales	f__Oligoflexaceae	g__Oligoflexus	0,00037884006061441	1,30427601454411e-08	0,000114204904209238	0,000686322171065801	1,96136791621856e-08	0,000140048845629607	0,125591866660566	0,037277747695603	*	PuM_I
860	CN_AN - PuM_I	d__Bacteria	p__Acidobacteria	c__Vicinamibacteria	o__Vicinamibacterales	f__Vicinamibacteraceae	g__Luteitalea	0,000654360104697617	2,25221945083863e-08	0,00015007396345931	0,0010294832565987	2,94104158322776e-08	0,000171494652488868	0,135453333394143	0,0399850961443426	*	PuM_I
861	CN_AN - PuM_I	d__Bacteria	p__Actinobacteria	c__Actinobacteria	o__Propionibacteriales	f__Propionibacteriaceae	g__Microlunatus	0,00685356109656978	2,3442706378045e-07	0,000484176686531322	0,00589093196831479	1,67473944430893e-07	0,000409235805411615	0,139145732917771	0,0408518385517496	*	CN_AN
862	CN_AN - PuM_I	d__Bacteria	p__Bacteroidetes	c__Chitinophagia	o__Chitinophagales	f__Chitinophagaceae	g__Parasegetibacter	0,00172200027552004	5,92056135895007e-08	0,000243322036793836	0,00125825731362064	3,59378317934499e-08	0,000189572761211757	0,155145005378798	0,045302858689098	*	CN_AN
863	CN_AN - PuM_I	d__Bacteria	p__Actinobacteria	c__Actinobacteria	o__Micromonosporales	f__Micromonosporaceae	g__Catellatospora	0,00127428020388483	4,38318034732847e-08	0,000209360463013637	0,000886499470959993	2,53292607426213e-08	0,000159151690982601	0,16839231817215	0,0489067573293451	*	CN_AN
864	CN_AN - PuM_I	d__Bacteria	p__Proteobacteria	c__Alphaproteobacteria	o__Rhizobiales	f__Rhizobiaceae	g__Rhizobium	0,00313404050144648	1,0760180098439e-07	0,000328027134524555	0,00380336869798965	1,08353439846054e-07	0,000329170836870543	0,17373126287759	0,050187539830987	ns	PuM_I
865	CN_AN - PuM_I	d__Bacteria	p__Actinobacteria	c__Actinobacteria	o__Micrococcales	f__Intrasporangiaceae	g__Oryzihumus	0,00365064058410249	1,25273408211751e-07	0,000353939836994582	0,00300265949841288	8,56109452742356e-08	0,000292593481257248	0,175563385896491	0,0504470338490206	ns	CN_AN
866	CN_AN - PuM_I	d__Bacteria	p__Actinobacteria	c__Actinobacteria	o__Sporichthyales	f__Sporichthyaceae	g__Sporichthya	0,000551040088166414	1,89680193899655e-08	0,000137724432799578	0,000314564328405159	8,99294719996722e-09	9,48311509999073e-05	0,176551504059614	0,0504625455877788	ns	CN_AN
867	CN_AN - PuM_I	d__Bacteria	p__Actinobacteria	c__Actinobacteria	o__Mycobacteriales	f__Mycobacteriaceae	g__Mycobacterium	0,0226615236258438	7,62802788799694e-07	0,000873385818982478	0,0211330035174011	5,91580864783077e-07	0,000769142941710497	0,196909976730478	0,0559852545441913	ns	CN_AN
868	CN_AN - PuM_I	d__Bacteria	p__Proteobacteria	c__Alphaproteobacteria	o__Caulobacterales	f__Hyphomonadaceae	g__Asprobacter	0,000826560132249621	2,84441856585981e-08	0,000168654041334912	0,000543338385427093	1,55297177083623e-08	0,000124618288017298	0,221133721031251	0,0625433506156492	ns	CN_AN
869	CN_AN - PuM_I	d__Bacteria	p__Proteobacteria	c__Gammaproteobacteria	o__Nevskiales	f__Steroidobacteraceae	g__Povalibacter	0,0038572806171649	1,32336903854153e-07	0,000363781395695483	0,00326003031256256	9,29250318841149e-08	0,000304836073790677	0,229652990567449	0,0646145633393942	ns	CN_AN
870	CN_AN - PuM_I	d__Bacteria	p__Proteobacteria	c__Betaproteobacteria	o__Burkholderiales	f__Oxalobacteraceae	g__Noviherbaspirillum	0,00106764017082243	3,67315417698665e-08	0,000191654746275344	0,000772112442449026	2,20634947616461e-08	0,000148537856325067	0,269104584096599	0,0753222568425277	ns	CN_AN
871	CN_AN - PuM_I	d__Bacteria	p__Proteobacteria	c__Deltaproteobacteria	o__Myxococcales	f__Polyangiaceae	g__Aetherobacter	0,00103320016531203	3,55478788610444e-08	0,000188541451307251	0,000743515685321285	2,12469363345621e-08	0,000145763288706595	0,271428591732503	0,0755811334853093	ns	CN_AN
872	CN_AN - PuM_I	d__Bacteria	p__Actinobacteria	c__Actinobacteria	o__Micrococcales	f__Cellulomonadaceae	g__Cellulomonas	0,000551040088166414	1,89680193899655e-08	0,000137724432799578	0,000743515685321285	2,12469363345621e-08	0,000145763288706595	0,3577117469871	0,0990964571677189	ns	PuM_I
873	CN_AN - PuM_I	d__Bacteria	p__Proteobacteria	c__Alphaproteobacteria	o__Sphingomonadales	f__Erythrobacteraceae	g__Altererythrobacter	0,00134316021490563	4,61979037555615e-08	0,000214936976240854	0,00163001515628128	4,65384982518752e-08	0,000215727833743991	0,405960330225914	0,111888915131352	ns	PuM_I
874	CN_AN - PuM_I	d__Bacteria	p__Actinobacteria	c__Acidimicrobiia	o__Acidimicrobiales	f__Ilumatobacteraceae	g__Desertimonas	0,00179088028654085	6,15695896104744e-08	0,000248132201881325	0,00154422488489805	4,40928921986649e-08	0,00020998307598153	0,505158258164544	0,138522642646273	ns	CN_AN
875	CN_AN - PuM_I	d__Bacteria	p__Actinobacteria	c__Actinobacteria	o__Geodermatophilales	f__Geodermatophilaceae	g__Blastococcus	0,00230748036919686	7,92889927171562e-08	0,000281583012124589	0,00257370814149675	7,34123818319363e-08	0,000270947193807089	0,550094600212173	0,150083078322139	ns	PuM_I
876	CN_AN - PuM_I	d__Bacteria	p__Actinobacteria	c__Actinobacteria	o__Propionibacteriales	f__Kribbellaceae	g__Kribbella	0,00409836065573771	1,40573931313009e-07	0,000374931902234271	0,00440390059767222	1,25386246202186e-07	0,000354099203899396	0,596394695535768	0,161897533704266	ns	PuM_I
877	CN_AN - PuM_I	d__Bacteria	p__Firmicutes	c__Bacilli	o__Bacillales	f__Planococcaceae	g__Sporosarcina	0,00234192037470726	8,04696326387391e-08	0,000283671698691884	0,00254511138436901	7,25987700872274e-08	0,00026944158937927	0,662028808828918	0,178816022395736	ns	PuM_I
878	CN_AN - PuM_I	d__Bacteria	p__Firmicutes	c__Bacilli	o__Bacillales	f__Bacillaceae 1	g__Neobacillus	0,00888552142168343	3,03308728456974e-07	0,000550734716952703	0,00855043038119477	2,42430808782061e-07	0,000492372632040065	0,680585610383329	0,182913703192934	ns	CN_AN
879	CN_AN - PuM_I	d__Bacteria	p__Bacteroidetes	c__Chitinophagia	o__Chitinophagales	f__Chitinophagaceae	g__Parafilimonas	0,000895440143270423	3,08124102021782e-08	0,000175534641031843	0,000772112442449026	2,20634947616461e-08	0,000148537856325067	0,687675397515825	0,183904203041812	ns	CN_AN
880	CN_AN - PuM_I	d__Bacteria	p__Firmicutes	c__Bacilli	o__Bacillales	f__Bacillaceae 1	g__Alkalihalobacillus	0,00037884006061441	1,30427601454411e-08	0,000114204904209238	0,000457548114043867	1,3078779563235e-08	0,000114362491942223	0,701613952376354	0,186707479521822	ns	PuM_I
881	CN_AN - PuM_I	d__Bacteria	p__Bacteroidetes	c__Flavobacteriia	o__Flavobacteriales	f__Flavobacteriaceae	g__Flavobacterium	0,00203196032511365	6,98409320596114e-08	0,000264274349984276	0,00188738597043095	5,38727906837558e-08	0,000232105128516704	0,747049589744105	0,197823919070935	ns	CN_AN
882	CN_AN - PuM_I	d__Bacteria	p__Proteobacteria	c__Betaproteobacteria	o__Burkholderiales	f__Oxalobacteraceae	g__Massilia	0,00268632042981127	9,22715382248888e-08	0,000303762305470723	0,00254511138436901	7,25987700872274e-08	0,00026944158937927	0,786525633994125	0,20726146216065	ns	CN_AN
883	CN_AN - PuM_I	d__Bacteria	p__Acidobacteria	c__Blastocatellia	o__Blastocatellales	f__Blastocatellaceae	g__Stenotrophobacter	0,0162212425953988	5,49616458896505e-07	0,000741361220254004	0,0159283937201521	4,48257835553876e-07	0,000669520601291608	0,793452465640442	0,208071803202685	ns	CN_AN
884	CN_AN - PuM_I	d__Bacteria	p__Actinobacteria	c__Thermoleophilia	o__Gaiellales	f__Gaiellaceae	g__Gaiella	0,00671580107452817	2,29746825915465e-07	0,000479319127425002	0,00683462495353027	1,9411784646748e-07	0,000440588068911858	0,893407610382268	0,233146426315861	ns	PuM_I
885	CN_AN - PuM_I	d__Bacteria	p__Actinobacteria	c__Actinobacteria	o__Glycomycetales	f__Glycomycetaceae	g__Glycomyces	0,00141204022592644	4,85636772284072e-08	0,000220371679733143	0,00134404758500386	3,83848410287436e-08	0,000195920496704004	0,901330595950079	0,233146426315861	ns	CN_AN
886	CN_AN - PuM_I	d__Bacteria	p__Planctomycetes	c__Planctomycetacia	o__Pirellulales	f__Lacipirellulaceae	g__Lacipirellula	0,00144648023143684	4,97464414112933e-08	0,000223039102875019	0,00151562812777031	4,32775966354559e-08	0,000208032681652321	0,90201863919104	0,233146426315861	ns	PuM_I
887	CN_AN - PuM_I	d__Bacteria	p__Proteobacteria	c__Alphaproteobacteria	o__Rhodospirillales	f__Azospirillaceae	g__Skermanella	0,00437388069982091	1,49982774838803e-07	0,000387276096394811	0,00434670708341674	1,23764962850255e-07	0,000351802448613217	0,999999999999996	0,25361791844634	ns	CN_AN
888	CN_AN - PuM_I	d__Bacteria	p__Proteobacteria	c__Gammaproteobacteria	o__Cellvibrionales	f__Cellvibrionaceae	g__Cellvibrio	0,000344400055104009	1,18574631894628e-08	0,000108891979454241	0,000371757842660642	1,06274204634827e-08	0,000103089380944318	1	0,25361791844634	ns	PuM_I
889	CN_AN - PuM_I	d__Bacteria	p__Bacteroidetes	c__Cytophagia	o__Cytophagales	f__Hymenobacteraceae	g__Hymenobacter	0,000585480093676815	2,01528261317969e-08	0,000141960649941443	0,000571935142554834	1,63466035445992e-08	0,000127853836644034	1	0,25361791844634	ns	CN_AN
890	CN_AN - PuM_I	d__Bacteria	p__Proteobacteria	c__Alphaproteobacteria	o__Rhizobiales	f__Bradyrhizobiaceae	g__Rhodoplanes	0,000482160077145612	1,65981607992292e-08	0,000128833849586315	0,000457548114043867	1,3078779563235e-08	0,000114362491942223	1	0,25361791844634	ns	CN_AN
891	CN_AN - PuM_I	d__Bacteria	p__Actinobacteria	c__Actinobacteria	o__Micrococcales	f__Ruaniaceae	g__Ruania	0	0	0	0,00228774057021934	6,52741596117224e-08	0,00025548808115394	1,00293363436271e-21	1,32144130161727e-21	***	PuM_I
892	CN_AN - PuM_I	d__Bacteria	p__Acidobacteria	c__Acidobacteria_Gp7	o__	f__	g__Gp7	0,0103320016531203	3,52169843119001e-07	0,000593438996965148	0,00486144871171609	1,38349777743635e-07	0,000371953999499448	1,02473376360288e-15	1,08542646647952e-15	***	CN_AN
893	CN_AN - PuM_I	d__Bacteria	p__Proteobacteria	c__Deltaproteobacteria	o__Myxococcales	f__Polyangiaceae	g__Sorangium	0	0	0	0,00111527352798193	3,18585476132381e-08	0,000178489628867445	1,02610294733257e-10	7,80714280842424e-11	***	PuM_I
894	CN_AN - PuM_I	d__Bacteria	p__Proteobacteria	c__Alphaproteobacteria	o__Sphingomonadales	f__Sphingomonadaceae	g__Sphingobium	0	0	0	0,00111527352798193	3,18585476132381e-08	0,000178489628867445	1,02610294733257e-10	7,80714280842424e-11	***	PuM_I
895	CN_AN - PuM_I	d__Bacteria	p__Bacteroidetes	c__Chitinophagia	o__Chitinophagales	f__Chitinophagaceae	g__Segetibacter	0	0	0	0,00111527352798193	3,18585476132381e-08	0,000178489628867445	1,02610294733257e-10	7,80714280842424e-11	***	PuM_I
896	CN_AN - PuM_I	d__Bacteria	p__Bacteroidetes	c__Flavobacteriia	o__Flavobacteriales	f__Flavobacteriaceae	g__Aequorivita	0	0	0	0,0213045840601676	5,96279419989443e-07	0,000772191310485583	1,02718028333188e-197	1,10977824589623e-196	***	PuM_I
897	CN_AN - PuM_I	d__Bacteria	p__Candidatus Saccharibacteria	c__	o__	f__	g__Saccharibacteria_genera_incertae_sedis	0	0	0	0,00131545082787612	3,75692180563818e-08	0,000193827805168355	1,07551925795057e-12	9,84749381541192e-13	***	PuM_I
898	CN_AN - PuM_I	d__Bacteria	p__Proteobacteria	c__Gammaproteobacteria	o__Nevskiales	f__Nevskiaceae	g__Solimonas	0	0	0	0,00337441734107352	9,61745209529222e-08	0,000310120171793004	1,08852348952504e-31	2,1000967899775e-31	***	PuM_I
899	CN_AN - PuM_I	d__Bacteria	p__Proteobacteria	c__Alphaproteobacteria	o__Caulobacterales	f__Caulobacteraceae	g__Phenylobacterium	0,000964320154291225	3,31803079363269e-08	0,000182154626447771	0,00437530384054448	1,24575627912589e-07	0,000352952727589105	1,0963999679712e-15	1,13900389119033e-15	***	PuM_I
900	CN_AN - PuM_I	d__Bacteria	p__Proteobacteria	c__Alphaproteobacteria	o__Rhizobiales	f__Rhizobiaceae	g__Neopararhizobium	0	0	0	0,00163001515628128	4,65384982518752e-08	0,000215727833743991	1,12650961841039e-15	1,14820272122845e-15	***	PuM_I
901	CN_AN - PuM_I	d__Bacteria	p__Proteobacteria	c__Alphaproteobacteria	o__Rhizobiales	f__Xanthobacteraceae	g__Labrys	0,00337512054001929	1,15850838689844e-07	0,000340368680536039	0,00163001515628128	4,65384982518752e-08	0,000215727833743991	1,127603854583e-05	5,39060668476906e-06	***	CN_AN
902	CN_AN - PuM_I	d__Bacteria	p__Acidobacteria	c__Acidobacteria_Gp1	o__	f__	g__Gp1	0,0123295219727235	4,19407778909855e-07	0,000647617000170514	0,00666304441076382	1,89277289234272e-07	0,000435060098416611	1,1685613872331e-13	1,08838632253886e-13	***	CN_AN
903	CN_AN - PuM_I	d__Bacteria	p__Actinobacteria	c__Actinobacteria	o__Streptomycetales	f__Streptomycetaceae	g__Kitasatospora	0,00137760022041604	4,73808313431633e-08	0,000217671383840787	0	0	0	1,16875887377255e-11	1,00217579447446e-11	***	CN_AN
904	CN_AN - PuM_I	d__Bacteria	p__Bacteroidetes	c__Cytophagia	o__Cytophagales	f__Cytophagaceae	g__Chryseotalea	0,0130872020939523	4,44839925445303e-07	0,000666963211463199	0	0	0	1,20574926777036e-101	7,23725766055611e-101	***	CN_AN
905	CN_AN - PuM_I	d__Bacteria	p__Actinobacteria	c__Actinobacteria	o__Micrococcales	f__Intrasporangiaceae	g__Ornithinicoccus	0	0	0	0,000972289742343218	2,77780941146234e-08	0,000166667615674502	1,26559603586585e-09	8,87899717672472e-10	***	PuM_I
906	CN_AN - PuM_I	d__Bacteria	p__Proteobacteria	c__Alphaproteobacteria	o__Sphingomonadales	f__Sphingomonadaceae	g__Rhizorhabdus	0	0	0	0,000657725413938059	1,87969804168931e-08	0,000137102080279233	1,27649215029188e-06	7,03641766131996e-07	***	PuM_I
907	CN_AN - PuM_I	d__Bacteria	p__Verrucomicrobia	c__Verrucomicrobiae	o__Verrucomicrobiales	f__Verrucomicrobiaceae	g__Prosthecobacter	0	0	0	0,000657725413938059	1,87969804168931e-08	0,000137102080279233	1,27649215029188e-06	7,03641766131996e-07	***	PuM_I
908	CN_AN - PuM_I	d__Bacteria	p__Verrucomicrobia	c__Verrucomicrobiae	o__Verrucomicrobiales	f__Verrucomicrobiaceae	g__Roseimicrobium	0	0	0	0,000657725413938059	1,87969804168931e-08	0,000137102080279233	1,27649215029188e-06	7,03641766131996e-07	***	PuM_I
909	CN_AN - PuM_I	d__Bacteria	p__Firmicutes	c__Bacilli	o__Bacillales	f__Thermoactinomycetaceae 1	g__Shimazuella	0,000688800110208018	2,37067561431443e-08	0,000153969984552653	0	0	0	1,35801501592321e-07	8,53032657578011e-08	***	CN_AN
910	CN_AN - PuM_I	d__Bacteria	p__Planctomycetes	c__Planctomycetacia	o__Planctomycetales	f__Gemmataceae	g__Gemmata	0,00223860035817606	7,69274677669169e-08	0,000277358013705962	0,000486144871171609	1,38958057176802e-08	0,000117880472164308	1,36430970118554e-09	9,44882709372638e-10	***	CN_AN
911	CN_AN - PuM_I	d__Bacteria	p__Proteobacteria	c__Alphaproteobacteria	o__Rhizobiales	f__Bradyrhizobiaceae	g__Pseudorhodoplanes	0,00123984019837443	4,26486307786095e-08	0,000206515449249226	0	0	0	1,37223532736731e-10	1,02956942423023e-10	***	CN_AN
912	CN_AN - PuM_I	d__Bacteria	p__Proteobacteria	c__Alphaproteobacteria	o__Sphingomonadales	f__Erythrobacteraceae	g__Novosphingobium	0	0	0	0,0020589665131974	5,87602141985511e-08	0,000242405062237881	1,41094959829388e-19	1,73228107573579e-19	***	PuM_I
913	CN_AN - PuM_I	d__Bacteria	p__Proteobacteria	c__Betaproteobacteria	o__Burkholderiales	f__Alcaligenaceae	g__Achromobacter	0	0	0	0,00120106379936515	3,43062584395735e-08	0,000185219487202544	1,42122438072996e-11	1,19961589711408e-11	***	PuM_I
914	CN_AN - PuM_I	d__Bacteria	p__Proteobacteria	c__Alphaproteobacteria	o__Rhizobiales	f__Devosiaceae	g__Devosia	0,0109519217523075	3,73066201558079e-07	0,000610791455046711	0,044181989762361	1,20767391738159e-06	0,00109894218109125	1,44007360424685e-136	1,11133805846661e-135	***	PuM_I
915	CN_AN - PuM_I	d__Bacteria	p__Actinobacteria	c__Actinobacteria	o__Streptosporangiales	f__Thermomonosporaceae	g__Actinoallomurus	0,000585480093676815	2,01528261317969e-08	0,000141960649941443	0	0	0	1,45605369321994e-06	7,86569183527764e-07	***	CN_AN
916	CN_AN - PuM_I	d__Bacteria	p__Proteobacteria	c__Deltaproteobacteria	o__Myxococcales	f__Labilitrichaceae	g__Labilithrix	0,000585480093676815	2,01528261317969e-08	0,000141960649941443	0	0	0	1,45605369321994e-06	7,86569183527764e-07	***	CN_AN
917	CN_AN - PuM_I	d__Bacteria	p__Proteobacteria	c__Alphaproteobacteria	o__Rhodospirillales	f__Reyranellaceae	g__Reyranella	0,0079212012673922	2,70654583704965e-07	0,000520244734432714	0,00514741628299351	1,46445904501346e-07	0,000382682511360718	1,49546608731634e-05	7,08649124427123e-06	***	CN_AN
918	CN_AN - PuM_I	d__Bacteria	p__Acidobacteria	c__Vicinamibacteria	o__Vicinamibacterales	f__Vicinamibacteraceae	g__Vicinamibacter	0,000723240115718419	2,48912360755445e-08	0,000157769566379402	0	0	0	1,50446327071067e-06	8,04673599797806e-07	***	CN_AN
919	CN_AN - PuM_I	d__Bacteria	p__Bacteroidetes	c__Chitinophagia	o__Chitinophagales	f__Chitinophagaceae	g__Taibaiella	0	0	0	0,00360319139809546	1,02671253999203e-07	0,000320423554064309	1,52615254736364e-33	3,05347043254113e-33	***	PuM_I
920	CN_AN - PuM_I	d__Bacteria	p__Actinobacteria	c__Actinobacteria	o__Streptosporangiales	f__Thermomonosporaceae	g__Actinomadura	0,000482160077145612	1,65981607992292e-08	0,000128833849586315	0	0	0	1,56090546652889e-05	7,33226746100674e-06	***	CN_AN
921	CN_AN - PuM_I	d__Bacteria	p__Acidobacteria	c__Acidobacteria_Gp5	o__	f__	g__Gp5	0,0172888827662212	5,85155064539938e-07	0,000764954289183307	0,00420372329777803	1,19710935947545e-07	0,000345992681927732	1,59819066438772e-60	6,16680322721776e-60	***	CN_AN
922	CN_AN - PuM_I	d__Bacteria	p__Proteobacteria	c__Alphaproteobacteria	o__Sphingomonadales	f__Sphingomonadaceae	g__Sphingomonas	0,0183220829315333	6,19472505892312e-07	0,000787065757031973	0,0563356115416512	1,52030171625141e-06	0,00123300515661996	1,61668575756479e-134	1,09167951898857e-133	***	PuM_I
923	CN_AN - PuM_I	d__Bacteria	p__Acidobacteria	c__Acidobacteria_Gp18	o__	f__	g__Gp18	0,00110208017633283	3,79151229763307e-08	0,000194718060221261	0	0	0	1,62026173886401e-09	1,1079435219484e-09	***	CN_AN
924	CN_AN - PuM_I	d__Bacteria	p__Proteobacteria	c__Deltaproteobacteria	o__Myxococcales	f__Myxococcaceae	g__Corallococcus	0	0	0	0,00520460979724899	1,48064568580055e-07	0,000384791591098422	1,63930647171543e-48	4,91979702478298e-48	***	PuM_I
925	CN_AN - PuM_I	d__Bacteria	p__Proteobacteria	c__Alphaproteobacteria	o__Rhizobiales	f__Kaistiaceae	g__Kaistia	0,000447720071635211	1,54131089503243e-08	0,000124149542690758	0,00228774057021934	6,52741596117224e-08	0,00025548808115394	1,71760162698851e-10	1,27103971250704e-10	***	PuM_I
926	CN_AN - PuM_I	d__Bacteria	p__Firmicutes	c__Clostridia	o__Clostridiales	f__Peptostreptococcaceae	g__Romboutsia	0	0	0	0,00835025308130058	2,36802972854576e-07	0,000486624057003531	1,73226062400009e-77	9,3577787070743e-77	***	PuM_I
927	CN_AN - PuM_I	d__Bacteria	p__Verrucomicrobia	c__Subdivision3	o__	f__	g__Subdivision3_genera_incertae_sedis	0,0114340818294531	3,89300623460323e-07	0,000623939599208387	0,00163001515628128	4,65384982518752e-08	0,000215727833743991	1,73488408343444e-56	6,24796719780587e-56	***	CN_AN
928	CN_AN - PuM_I	d__Bacteria	p__Bacteroidetes	c__Cytophagia	o__Cytophagales	f__Cytophagaceae	g__Sporocytophaga	0	0	0	0,000543338385427093	1,55297177083623e-08	0,000124618288017298	1,74114345655208e-05	8,1084175140185e-06	***	PuM_I
929	CN_AN - PuM_I	d__Bacteria	p__Acidobacteria	c__Acidobacteria_Gp4	o__	f__	g__Gp4	0,0955021352803416	2,97508102074176e-06	0,00172484231764581	0,0426949583917184	1,16884291122306e-06	0,00108113038585688	1,74912314036321e-156	1,57481184337662e-155	***	CN_AN
930	CN_AN - PuM_I	d__Bacteria	p__Bacteroidetes	c__Sphingobacteriia	o__Sphingobacteriales	f__Sphingobacteriaceae	g__Pedobacter	0	0	0	0,00400354599788384	1,14033333828834e-07	0,000337688219854993	1,77364782637912e-37	4,16580648973089e-37	***	PuM_I
931	CN_AN - PuM_I	d__Bacteria	p__Bacteroidetes	c__Flavobacteriia	o__Flavobacteriales	f__Flavobacteriaceae	g__Galbibacter	0	0	0	0,025136549515285	7,00775091333522e-07	0,000837123104049531	1,80058391533224e-233	2,43171633496584e-232	***	PuM_I
932	CN_AN - PuM_I	d__Bacteria	p__Proteobacteria	c__Gammaproteobacteria	o__Xanthomonadales	f__Xanthomonadaceae	g__Luteimonas	0	0	0	0,0260802425005004	7,26380217673746e-07	0,000852279424645313	1,81964560174892e-242	3,27661258176175e-241	***	PuM_I
933	CN_AN - PuM_I	d__Bacteria	p__Proteobacteria	c__Alphaproteobacteria	o__Rhodospirillales	f__Rhodospirillaceae	g__Dongia	0,000619920099187216	2,13375511712705e-08	0,000146073786735576	0,00214475678458063	6,12032945240112e-08	0,000247392996109452	1,85782547773876e-07	1,15357330915684e-07	***	PuM_I
934	CN_AN - PuM_I	d__Bacteria	p__Proteobacteria	c__Deltaproteobacteria	o__Myxococcales	f__Cystobacteraceae	g__Cystobacter	0,00199752031960325	6,86595568168081e-08	0,000262029686899802	0	0	0	1,87896627221221e-16	2,1146440968777e-16	***	CN_AN
935	CN_AN - PuM_I	d__Bacteria	p__Acidobacteria	c__Acidobacteria_Gp3	o__	f__	g__Gp3	0,0260710841713735	8,74509479645346e-07	0,000935152115778682	0,017272441305156	4,85418213123883e-07	0,000696719608683352	1,94372272313319e-14	1,87501964392127e-14	***	CN_AN
936	CN_AN - PuM_I	d__Bacteria	p__Actinobacteria	c__Actinobacteria	o__Mycobacteriales	f__Nocardiaceae	g__Rhodococcus	0,00165312026449924	5,68413107590957e-08	0,00023841415805085	0,00574794818267608	1,63432546166934e-07	0,000404267913847901	2,0143112757695e-16	2,22070075918282e-16	***	PuM_I
937	CN_AN - PuM_I	d__Bacteria	p__Proteobacteria	c__Gammaproteobacteria	o__Xanthomonadales	f__Rhodanobacteraceae	g__Dokdonella	0,00168756027000964	5,80235030254771e-08	0,000240880682134282	0,00394635248362836	1,12410740840292e-07	0,000335277110522463	2,01938837548063e-07	1,23964324155728e-07	***	PuM_I
938	CN_AN - PuM_I	d__Bacteria	p__Actinobacteria	c__Actinobacteria	o__Micrococcales	f__Brevibacteriaceae	g__Brevibacterium	0	0	0	0,00334582058394578	9,53622188448246e-08	0,000308807737669937	2,03165165950787e-31	3,78451984214101e-31	***	PuM_I
939	CN_AN - PuM_I	d__Bacteria	p__Proteobacteria	c__Alphaproteobacteria	o__Sphingomonadales	f__Sphingomonadaceae	g__Sphingopyxis	0	0	0	0,00128685407074838	3,67535483112839e-08	0,000191712149618338	2,03928823053022e-12	1,83606012829414e-12	***	PuM_I
940	CN_AN - PuM_I	d__Bacteria	p__Bacteroidetes	c__Chitinophagia	o__Chitinophagales	f__Chitinophagaceae	g__Flavitalea	0,00251412040225926	8,63716067112867e-08	0,000293890467200429	0,00586233521118705	1,66665758323574e-07	0,000408247177973803	2,11967072133835e-10	1,54737728942276e-10	***	PuM_I
941	CN_AN - PuM_I	d__Bacteria	p__Proteobacteria	c__Alphaproteobacteria	o__Caulobacterales	f__Caulobacteraceae	g__Brevundimonas	0	0	0	0,00749235036746833	2,12657717153953e-07	0,000461148259406834	2,15375385522104e-69	9,69559261052317e-69	***	PuM_I
942	CN_AN - PuM_I	d__Bacteria	p__Firmicutes	c__Bacilli	o__Bacillales	f__Planococcaceae	g__Psychrobacillus	0,00134316021490563	4,61979037555615e-08	0,000214936976240854	0	0	0	2,1624691562061e-11	1,79719872707076e-11	***	CN_AN
943	CN_AN - PuM_I	d__Bacteria	p__Bacteroidetes	c__Chitinophagia	o__Chitinophagales	f__Chitinophagaceae	g__Flavisolibacter	0,000826560132249621	2,84441856585981e-08	0,000168654041334912	0,00440390059767222	1,25386246202186e-07	0,000354099203899396	2,24220099285053e-17	2,57712936681063e-17	***	PuM_I
944	CN_AN - PuM_I	d__Bacteria	p__Proteobacteria	c__Alphaproteobacteria	o__Rhodobacterales	f__Rhodobacteraceae	g__Paracoccus	0	0	0	0,000943692985215477	2,69618630966922e-08	0,000164200679342968	2,34501239047892e-09	1,58348769170602e-09	***	PuM_I
945	CN_AN - PuM_I	d__Bacteria	p__Actinobacteria	c__Actinobacteria	o__Streptosporangiales	f__Thermomonosporaceae	g__Actinocorallia	0	0	0	0,000629128656810318	1,79802348988646e-08	0,000134090398235163	2,43955998469069e-06	1,2671782180442e-06	***	PuM_I
946	CN_AN - PuM_I	d__Bacteria	p__Proteobacteria	c__Alphaproteobacteria	o__Rhodospirillales	f__Acetobacteraceae	g__Dankookia	0	0	0	0,000629128656810318	1,79802348988646e-08	0,000134090398235163	2,43955998469069e-06	1,2671782180442e-06	***	PuM_I
947	CN_AN - PuM_I	d__Bacteria	p__Proteobacteria	c__Alphaproteobacteria	o__Rhodobacterales	f__Rhodobacteraceae	g__Rubellimicrobium	0	0	0	0,000629128656810318	1,79802348988646e-08	0,000134090398235163	2,43955998469069e-06	1,2671782180442e-06	***	PuM_I
948	CN_AN - PuM_I	d__Bacteria	p__Proteobacteria	c__Gammaproteobacteria	o__Nevskiales	f__Steroidobacteraceae	g__Steroidobacter	0,000826560132249621	2,84441856585981e-08	0,000168654041334912	0,00883639795247219	2,50466598710185e-07	0,000500466381198762	2,4463847479186e-44	6,60776062972578e-44	***	PuM_I
949	CN_AN - PuM_I	d__Bacteria	p__Proteobacteria	c__Betaproteobacteria	o__Burkholderiales	f__Comamonadaceae	g__Rhizobacter	0	0	0	0,00082930595670451	2,36964712976059e-08	0,000153936582064193	2,81860483713479e-08	1,83449122091207e-08	***	PuM_I
950	CN_AN - PuM_I	d__Bacteria	p__Bacteroidetes	c__Sphingobacteriia	o__Sphingobacteriales	f__Sphingobacteriaceae	g__Anseongella	0	0	0	0,00377477194086191	1,07541839328998e-07	0,000327935724386651	2,86465457680145e-35	6,44793361117096e-35	***	PuM_I
951	CN_AN - PuM_I	d__Bacteria	p__Proteobacteria	c__Betaproteobacteria	o__Burkholderiales	f__Burkholderiaceae	g__Limnobacter	0,00106764017082243	3,67315417698665e-08	0,000191654746275344	0	0	0	3,00663845813604e-09	2,00519090727391e-09	***	CN_AN
952	CN_AN - PuM_I	d__Bacteria	p__Actinobacteria	c__Actinobacteria	o__Micrococcales	f__Microbacteriaceae	g__Agromyces	0,00185976029756165	6,39332388220169e-08	0,000252850230021681	0,00586233521118705	1,66665758323574e-07	0,000408247177973803	3,3118396575359e-15	3,31310408290183e-15	***	PuM_I
953	CN_AN - PuM_I	d__Bacteria	p__Proteobacteria	c__Alphaproteobacteria	o__Caulobacterales	f__Caulobacteraceae	g__Caulobacter	0	0	0	0,000514741628299351	1,47127850993893e-08	0,000121296269931888	3,37585837134827e-05	1,51971625727203e-05	***	PuM_I
954	CN_AN - PuM_I	d__Bacteria	p__Proteobacteria	c__Alphaproteobacteria	o__Sphingomonadales	f__Sphingomonadaceae	g__Hephaestia	0	0	0	0,000514741628299351	1,47127850993893e-08	0,000121296269931888	3,37585837134827e-05	1,51971625727203e-05	***	PuM_I
955	CN_AN - PuM_I	d__Bacteria	p__Bacteroidetes	c__Cytophagia	o__Cytophagales	f__Cytophagaceae	g__Cytophaga	0	0	0	0,000514741628299351	1,47127850993893e-08	0,000121296269931888	3,37585837134827e-05	1,51971625727203e-05	***	PuM_I
956	CN_AN - PuM_I	d__Bacteria	p__Proteobacteria	c__Alphaproteobacteria	o__Rhizobiales	f__Bradyrhizobiaceae	g__Rhodopseudomonas	0	0	0	0,000514741628299351	1,47127850993893e-08	0,000121296269931888	3,37585837134827e-05	1,51971625727203e-05	***	PuM_I
957	CN_AN - PuM_I	d__Bacteria	p__Proteobacteria	c__Deltaproteobacteria	o__Myxococcales	f__Sandaracinaceae	g__Sandaracinus	0,00134316021490563	4,61979037555615e-08	0,000214936976240854	0,00291686922702965	8,31720744950258e-08	0,000288395690839905	3,42756799796556e-05	1,53024245279478e-05	***	PuM_I
958	CN_AN - PuM_I	d__Bacteria	p__Actinobacteria	c__Actinobacteria	o__Micromonosporales	f__Micromonosporaceae	g__Virgisporangium	0,000344400055104009	1,18574631894628e-08	0,000108891979454241	0,00142983785638709	4,08314293094123e-08	0,000202067882924062	3,44269895194918e-06	1,77120685954809e-06	***	PuM_I
959	CN_AN - PuM_I	d__Bacteria	p__Proteobacteria	c__Gammaproteobacteria	o__Chromatiales	f__Chromatiaceae	g__Nitrosococcus	0	0	0	0,000714918928193543	2,04303311347419e-08	0,000142934709342209	3,53363342914455e-07	2,14482086273579e-07	***	PuM_I
960	CN_AN - PuM_I	d__Bacteria	p__Planctomycetes	c__Planctomycetacia	o__Planctomycetales	f__Isosphaeraceae	g__Singulisphaera	0,000929880148780824	3,19963999204315e-08	0,000178875375388653	0	0	0	3,58332226398832e-08	2,3044437890634e-08	***	CN_AN
961	CN_AN - PuM_I	d__Bacteria	p__Actinobacteria	c__Actinobacteria	o__Micrococcales	f__Intrasporangiaceae	g__Ornithinimicrobium	0	0	0	0,00451828762618319	1,28628251633215e-07	0,000358647810021496	3,59196497469183e-42	9,24000775442267e-42	***	PuM_I
962	CN_AN - PuM_I	d__Bacteria	p__Actinobacteria	c__Actinobacteria	o__Propionibacteriales	f__Nocardioidaceae	g__Aeromicrobium	0,00578592092574735	1,98121027890076e-07	0,000445107883428361	0,0117246704223741	3,31365892411943e-07	0,000575643893750244	3,69034309098402e-15	3,62462926086885e-15	***	PuM_I
963	CN_AN - PuM_I	d__Bacteria	p__Proteobacteria	c__Betaproteobacteria	o__Nitrosomonadales	f__Nitrosomonadaceae	g__Nitrosospira	0,00285852045736327	9,81694271795457e-08	0,000313320007627259	0,00929394606651606	2,6331413386607e-07	0,000513141436512459	3,87312600210144e-24	5,50601723462122e-24	***	PuM_I
964	CN_AN - PuM_I	d__Bacteria	p__Proteobacteria	c__Alphaproteobacteria	o__Rhizobiales	f__Boseaceae	g__Bosea	0	0	0	0,00125825731362064	3,59378317934499e-08	0,000189572761211757	3,88057068461981e-12	3,43657084025994e-12	***	PuM_I
965	CN_AN - PuM_I	d__Bacteria	p__Proteobacteria	c__Alphaproteobacteria	o__Rhizobiales	f__Phyllobacteriaceae	g__Pseudaminobacter	0	0	0	0,00366038491235094	1,04294969533413e-07	0,000322947316962709	3,98350950417079e-34	8,60766559052274e-34	***	PuM_I
966	CN_AN - PuM_I	d__Bacteria	p__Proteobacteria	c__Gammaproteobacteria	o__Gammaproteobacteria_incertae_sedis	f__	g__Acidibacter	0,00192864030858245	6,62965612241281e-08	0,000257481186155665	0,00491864222597157	1,39969377277067e-07	0,000374124815104621	3,99010667942414e-10	2,87397364317687e-10	***	PuM_I
967	CN_AN - PuM_I	d__Bacteria	p__Proteobacteria	c__Gammaproteobacteria	o__Xanthomonadales	f__Xanthomonadaceae	g__Arenimonas	0,00344400055104009	1,18206971284468e-07	0,000343812407112466	0,000915096228087735	2,61455853060248e-08	0,000161695965645482	4,10346700364286e-12	3,57535190086825e-12	***	CN_AN
968	CN_AN - PuM_I	d__Bacteria	p__Verrucomicrobia	c__Spartobacteria	o__	f__	g__Spartobacteria_genera_incertae_sedis	0,100599256095881	3,11620615701176e-06	0,0017652779262801	0,0607967056535789	1,63293486145193e-06	0,0012778633970233	4,13884942418582e-77	2,03257452753992e-76	***	CN_AN
969	CN_AN - PuM_I	d__Bacteria	p__Actinobacteria	c__Actinobacteria	o__Streptosporangiales	f__Streptosporangiaceae	g__Nonomuraea	0,00137760022041604	4,73808313431633e-08	0,000217671383840787	0,0029454659841574	8,39850781941652e-08	0,000289801791219732	4,15969151237334e-05	1,84102911055665e-05	***	PuM_I
970	CN_AN - PuM_I	d__Bacteria	p__Bacteroidetes	c__Chitinophagia	o__Chitinophagales	f__Chitinophagaceae	g__Chitinophaga	0,000447720071635211	1,54131089503243e-08	0,000124149542690758	0,00700620549629672	1,98956719882189e-07	0,000446045647756134	4,17451051952323e-48	1,18689280204835e-47	***	PuM_I
971	CN_AN - PuM_I	d__Bacteria	p__Proteobacteria	c__Alphaproteobacteria	o__Rhizobiales	f__Methylobacteriaceae	g__Methylobacterium	0,00127428020388483	4,38318034732847e-08	0,000209360463013637	0,000343161085532901	9,81020721809301e-09	9,90464901856346e-05	4,19185479042844e-05	1,84102911055665e-05	***	CN_AN
972	CN_AN - PuM_I	d__Bacteria	p__Proteobacteria	c__Alphaproteobacteria	o__Rhizobiales	f__Bradyrhizobiaceae	g__Bradyrhizobium	0,00079212012673922	2,72599508332714e-08	0,000165105877646047	0	0	0	4,31434397669412e-07	2,56113760407618e-07	***	CN_AN
973	CN_AN - PuM_I	d__Bacteria	p__Actinobacteria	c__Actinobacteria	o__Micromonosporales	f__Micromonosporaceae	g__Rhizocola	0,00079212012673922	2,72599508332714e-08	0,000165105877646047	0	0	0	4,31434397669412e-07	2,56113760407618e-07	***	CN_AN
974	CN_AN - PuM_I	d__Bacteria	p__Acidobacteria	c__Acidobacteria_Gp3	o__	f__	g__Candidatus Solibacter	0,00285852045736327	9,81694271795457e-08	0,000313320007627259	0	0	0	4,41306912830316e-23	6,1127362958372e-23	***	CN_AN
975	CN_AN - PuM_I	d__Bacteria	p__Firmicutes	c__Bacilli	o__Bacillales	f__Paenibacillaceae 1	g__Cohnella	0,00206640033062405	7,10222256000568e-08	0,000266499954221491	0,0080928822671509	2,29563816167952e-07	0,0004791281834415	4,53613724856586e-25	6,6228359805844e-25	***	PuM_I
976	CN_AN - PuM_I	d__Bacteria	p__Acidobacteria	c__Acidobacteria_Gp17	o__	f__	g__Gp17	0,00816228130596501	2,78824125016267e-07	0,000528037995807373	0,00120106379936515	3,43062584395735e-08	0,000185219487202544	4,59528653001835e-40	1,12836459972206e-39	***	CN_AN
977	CN_AN - PuM_I	d__Bacteria	p__Bacteroidetes	c__Sphingobacteriia	o__Sphingobacteriales	f__Sphingobacteriaceae	g__Parapedobacter	0	0	0	0,00145843461351483	4,16468651908296e-08	0,00020407563595596	4,59807198922259e-14	4,35773130109931e-14	***	PuM_I
978	CN_AN - PuM_I	d__Bacteria	p__Verrucomicrobia	c__Terrimicrobia	o__Terrimicrobiales	f__Terrimicrobiaceae	g__Terrimicrobium	0	0	0	0,000600531899682576	1,71634426081e-08	0,000131009322599958	4,67981463193852e-06	2,36267730959874e-06	***	PuM_I
979	CN_AN - PuM_I	d__Bacteria	p__Proteobacteria	c__Deltaproteobacteria	o__Myxococcales	f__Cystobacteraceae	g__Vitiosangium	0	0	0	0,000600531899682576	1,71634426081e-08	0,000131009322599958	4,67981463193852e-06	2,36267730959874e-06	***	PuM_I
980	CN_AN - PuM_I	d__Bacteria	p__Proteobacteria	c__Alphaproteobacteria	o__Rhizobiales	f__Phyllobacteriaceae	g__Phyllobacterium	0,00117096018735363	4,02820402821857e-08	0,000200703862150647	0	0	0	4,71154721433797e-10	3,34895639204626e-10	***	CN_AN
981	CN_AN - PuM_I	d__Bacteria	p__Actinobacteria	c__Actinobacteria	o__Propionibacteriales	f__Nocardioidaceae	g__Nocardioides	0,0040294806447169	1,38220903407982e-07	0,000371780719521578	0,0118104606937573	3,33761545182983e-07	0,000577720992506749	4,72717078330452e-27	7,51072590073635e-27	***	PuM_I
982	CN_AN - PuM_I	d__Bacteria	p__Nitrospirae	c__Nitrospira	o__Nitrospirales	f__Nitrospiraceae	g__Nitrospira	0,0150502824080452	5,10548352246712e-07	0,000714526663076132	0,00729217306757414	2,07017767087814e-07	0,000454992051675427	4,94528016834819e-21	6,36064485946864e-21	***	CN_AN
983	CN_AN - PuM_I	d__Bacteria	p__Acidobacteria	c__Acidobacteria_Gp2	o__	f__	g__Gp2	0,00320292051246728	1,09959077412023e-07	0,000331600780174027	0,00131545082787612	3,75692180563818e-08	0,000193827805168355	5,12454226623632e-07	3,00903188221544e-07	***	CN_AN
984	CN_AN - PuM_I	d__Bacteria	p__Proteobacteria	c__Betaproteobacteria	o__Burkholderiales	f__Alcaligenaceae	g__Pusillimonas	0	0	0	0,00114387028510967	3,26744979947527e-08	0,000180760886241335	5,28788821433545e-11	4,32810578793932e-11	***	PuM_I
985	CN_AN - PuM_I	d__Bacteria	p__Firmicutes	c__Clostridia	o__Clostridiales	f__Clostridiaceae 1	g__Clostridium sensu stricto	0,00199752031960325	6,86595568168081e-08	0,000262029686899802	0,00377477194086191	1,07541839328998e-07	0,000327935724386651	5,30807449703116e-05	2,31246336647311e-05	***	PuM_I
986	CN_AN - PuM_I	d__Bacteria	p__Proteobacteria	c__Gammaproteobacteria	o__Xanthomonadales	f__Xanthomonadaceae	g__Lysobacter	0,00857556137208982	2,92819738909707e-07	0,000541128209308762	0,0266521776430553	7,41873686511619e-07	0,000861320896363033	5,47701378137939e-64	2,27593585966178e-63	***	PuM_I
987	CN_AN - PuM_I	d__Bacteria	p__Acidobacteria	c__Acidobacteria_Gp11	o__	f__	g__Gp11	0,00564816090370574	1,93430658932722e-07	0,000439807524870508	0,000657725413938059	1,87969804168931e-08	0,000137102080279233	5,70822609387704e-31	1,02787297816463e-30	***	CN_AN
988	CN_AN - PuM_I	d__Bacteria	p__Planctomycetes	c__Planctomycetacia	o__Planctomycetales	f__Planctomycetaceae	g__Planctomicrobium	0	0	0	0,00220195029883611	6,2831780877304e-08	0,000250662683455883	6,33548378445748e-21	7,95922652743884e-21	***	PuM_I
989	CN_AN - PuM_I	d__Bacteria	p__Actinobacteria	c__Actinobacteria	o__Micromonosporales	f__Micromonosporaceae	g__Dactylosporangium	0,00134316021490563	4,61979037555615e-08	0,000214936976240854	0,0030884497697961	8,80493950988204e-08	0,0002967311832262	6,50599234060313e-06	3,25423812984621e-06	***	PuM_I
990	CN_AN - PuM_I	d__Bacteria	p__Proteobacteria	c__Deltaproteobacteria	o__Myxococcales	f__Nannocystaceae	g__Nannocystis	0	0	0	0,000486144871171609	1,38958057176802e-08	0,000117880472164308	6,56557873485328e-05	2,79272922664163e-05	***	PuM_I
991	CN_AN - PuM_I	d__Bacteria	p__Bacteroidetes	c__Sphingobacteriia	o__Sphingobacteriales	f__Sphingobacteriaceae	g__Daejeonella	0	0	0	0,000486144871171609	1,38958057176802e-08	0,000117880472164308	6,56557873485328e-05	2,79272922664163e-05	***	PuM_I
992	CN_AN - PuM_I	d__Bacteria	p__Actinobacteria	c__Actinobacteria	o__Kineosporiales	f__Kineosporiaceae	g__Kineosporia	0	0	0	0,000486144871171609	1,38958057176802e-08	0,000117880472164308	6,56557873485328e-05	2,79272922664163e-05	***	PuM_I
993	CN_AN - PuM_I	d__Bacteria	p__Proteobacteria	c__Betaproteobacteria	o__Nitrosomonadales	f__Methylophilaceae	g__Methylotenera	0,000619920099187216	2,13375511712705e-08	0,000146073786735576	0	0	0	6,60330407631892e-07	3,83564040851616e-07	***	CN_AN
994	CN_AN - PuM_I	d__Bacteria	p__Bacteroidetes	c__Sphingobacteriia	o__Sphingobacteriales	f__Sphingobacteriaceae	g__Albibacterium	0	0	0	0,000686322171065801	1,96136791621856e-08	0,000140048845629607	6,70401091825827e-07	3,85271067757801e-07	***	PuM_I
995	CN_AN - PuM_I	d__Bacteria	p__Firmicutes	c__Bacilli	o__Bacillales	f__Bacillaceae 1	g__Peribacillus	0,00654360104697617	2,23894690281184e-07	0,000473175115872743	0,00300265949841288	8,56109452742356e-08	0,000292593481257248	6,76115915301246e-11	5,45137293392563e-11	***	CN_AN
996	CN_AN - PuM_I	d__Bacteria	p__Proteobacteria	c__Betaproteobacteria	o__Burkholderiales	f__Oxalobacteraceae	g__Pseudoduganella	0,000516600082656013	1,77831309457762e-08	0,000133353406202377	0	0	0	7,07921402222207e-06	3,50847253880366e-06	***	CN_AN
997	CN_AN - PuM_I	d__Bacteria	p__Bacteroidetes	c__Sphingobacteriia	o__Sphingobacteriales	f__Sphingobacteriaceae	g__Mucilaginibacter	0	0	0	0,0032886270696903	9,37374743104209e-08	0,000306165762799208	7,12831270355101e-31	1,24218015409891e-30	***	PuM_I
998	CN_AN - PuM_I	d__Bacteria	p__Bacteroidetes	c__Chitinophagia	o__Chitinophagales	f__Chitinophagaceae	g__Arachidicoccus	0	0	0	0,0053475935828877	1,52110410253945e-07	0,000390013346251055	7,14496059206616e-50	2,38107935366969e-49	***	PuM_I
999	CN_AN - PuM_I	d__Bacteria	p__Bacteroidetes	c__Cytophagia	o__Cytophagales	f__Fulvivirgaceae	g__Chryseolinea	0,00103320016531203	3,55478788610444e-08	0,000188541451307251	0,00626268981097544	1,77976107507062e-07	0,000421872145924641	7,21570755026699e-26	1,11370563222989e-25	***	PuM_I
1000	CN_AN - PuM_I	d__Bacteria	p__Firmicutes	c__Bacilli	o__Bacillales	f__Bacillaceae 1	g__Bacillus	0,0160146025623364	5,42728950132833e-07	0,000736701398215609	0,0107523806800309	3,04185740955805e-07	0,000551530362678071	7,22777904070066e-09	4,76157415411367e-09	***	CN_AN
1001	CN_AN - PuM_I	d__Bacteria	p__Acidobacteria	c__Acidobacteria_Gp16	o__	f__	g__Gp16	0,0395371263259402	1,30786781359831e-06	0,00114362048495045	0,0280248219851869	7,78981678617178e-07	0,000882599387387719	7,28609360634721e-16	7,87198538864008e-16	***	CN_AN
1002	CN_AN - PuM_I	d__Bacteria	p__Acidobacteria	c__Acidobacteria_Gp15	o__	f__	g__Gp15	0,00127428020388483	4,38318034732847e-08	0,000209360463013637	0	0	0	7,40959189314888e-11	5,88633416231859e-11	***	CN_AN
1003	CN_AN - PuM_I	d__Bacteria	p__Proteobacteria	c__Alphaproteobacteria	o__Rhizobiales	f__Hyphomicrobiaceae	g__Hyphomicrobium	0,0149125223860036	5,05945895026366e-07	0,000711298738243198	0,0113243158225857	3,20180613524824e-07	0,000565845043739736	7,43389030801181e-05	3,13736983118491e-05	***	CN_AN
1004	CN_AN - PuM_I	d__Bacteria	p__Proteobacteria	c__Gammaproteobacteria	o__Xanthomonadales	f__Xanthomonadaceae	g__Pseudoxanthomonas	0,000447720071635211	1,54131089503243e-08	0,000124149542690758	0,00723497955331865	2,05405931828578e-07	0,000453217311925061	7,49312976012974e-50	2,38107935366969e-49	***	PuM_I
1005	CN_AN - PuM_I	d__Bacteria	p__Actinobacteria	c__Actinobacteria	o__Micrococcales	f__Promicromonosporaceae	g__Promicromonospora	0,000413280066124811	1,42279753990616e-08	0,000119281077288318	0	0	0	7,58813744242479e-05	3,15319895158404e-05	***	CN_AN
1006	CN_AN - PuM_I	d__Bacteria	p__Proteobacteria	c__Alphaproteobacteria	o__Rhizobiales	f__Hyphomicrobiaceae	g__Rhodomicrobium	0,000413280066124811	1,42279753990616e-08	0,000119281077288318	0	0	0	7,58813744242479e-05	3,15319895158404e-05	***	CN_AN
1007	CN_AN - PuM_I	d__Bacteria	p__Firmicutes	c__Bacilli	o__Bacillales	f__Alicyclobacillaceae	g__Tumebacillus	0,00661248105799697	2,2623578964197e-07	0,000475642501929727	0,00122966055649289	3,51220685028798e-08	0,000187408827174388	7,67506497350724e-29	1,29566169542825e-28	***	CN_AN
1008	CN_AN - PuM_I	d__Bacteria	p__Bacteroidetes	c__Cytophagia	o__Cytophagales	f__Hymenobacteraceae	g__Pontibacter	0	0	0	0,0036317881552232	1,03483135152676e-07	0,000321687946856385	7,7792131083223e-34	1,61629957307892e-33	***	PuM_I
1009	CN_AN - PuM_I	d__Bacteria	p__Actinobacteria	c__Actinobacteria	o__Mycobacteriales	f__Nocardiaceae	g__Smaragdicoccus	0,000757680121228819	2,60756343055868e-08	0,000161479516674985	0	0	0	8,05271448182878e-07	4,57908001943406e-07	***	CN_AN
1010	CN_AN - PuM_I	d__Bacteria	p__Proteobacteria	c__Betaproteobacteria	o__Burkholderiales	f__Comamonadaceae	g__Ramlibacter	0,000585480093676815	2,01528261317969e-08	0,000141960649941443	0,00180159569904773	5,14284474944206e-08	0,000226778410556253	8,59036878728745e-06	4,21870017236717e-06	***	PuM_I
1011	CN_AN - PuM_I	d__Bacteria	p__Acidobacteria	c__Acidobacteria_Gp22	o__	f__	g__Gp22	0,00127428020388483	4,38318034732847e-08	0,000209360463013637	0,000371757842660642	1,06274204634827e-08	0,000103089380944318	8,616099066094e-05	3,55303041593554e-05	***	CN_AN
1012	CN_AN - PuM_I	d__Bacteria	p__Firmicutes	c__Bacilli	o__Bacillales	f__Bacillaceae 2	g__Virgibacillus	0	0	0	0,000571935142554834	1,63466035445992e-08	0,000127853836644034	9,01058983471411e-06	4,34605017020438e-06	***	PuM_I
1013	CN_AN - PuM_I	d__Bacteria	p__Proteobacteria	c__Betaproteobacteria	o__Burkholderiales	f__Alcaligenaceae	g__Castellaniella	0	0	0	0,000571935142554834	1,63466035445992e-08	0,000127853836644034	9,01058983471411e-06	4,34605017020438e-06	***	PuM_I
1014	CN_AN - PuM_I	d__Bacteria	p__Planctomycetes	c__Planctomycetacia	o__Pirellulales	f__Pirellulaceae	g__Blastopirellula	0	0	0	0,00297406274128514	8,47980351205685e-08	0,000291201021839843	9,09021480691762e-28	1,48805760351635e-27	***	PuM_I
1015	CN_AN - PuM_I	d__Bacteria	p__Proteobacteria	c__Alphaproteobacteria	o__Rhizobiales	f__Methylobacteriaceae	g__Microvirga	0,00895440143270423	3,05638716297097e-07	0,000552846014996126	0,012182218536418	3,44137842826268e-07	0,000586632630209288	9,24390712836041e-05	3,78304214496886e-05	***	PuM_I
1016	CN_AN - PuM_I	d__Bacteria	p__Bacteroidetes	c__Cytophagia	o__Cytophagales	f__Hymenobacteraceae	g__Adhaeribacter	0,00144648023143684	4,97464414112933e-08	0,000223039102875019	0,0070633990105522	2,00569303505203e-07	0,000447849643859636	9,30645509941877e-26	1,39650123083711e-25	***	PuM_I
1017	CN_AN - PuM_I	d__Bacteria	p__Bacteroidetes	c__Cytophagia	o__Cytophagales	f__Fulvivirgaceae	g__Ohtaekwangia	0,00268632042981127	9,22715382248888e-08	0,000303762305470723	0	0	0	9,31019763022522e-22	1,25735654230819e-21	***	CN_AN
1018	CN_AN - PuM_I	d__Bacteria	p__Actinobacteria	c__Actinobacteria	o__Pseudonocardiales	f__Pseudonocardiaceae	g__Pseudonocardia	0	0	0	0,00197317624181418	5,6316712918466e-08	0,000237311426017514	9,33522433331717e-19	1,09629255403586e-18	***	PuM_I
1019	CN_AN - PuM_I	d__Bacteria	p__Proteobacteria	c__Alphaproteobacteria	o__Rhizobiales	f__Brucellaceae	g__Brucella	0	0	0	0,00197317624181418	5,6316712918466e-08	0,000237311426017514	9,33522433331717e-19	1,09629255403586e-18	***	PuM_I
1020	CN_AN - PuM_I	d__Bacteria	p__Actinobacteria	c__Actinobacteria	o__Micrococcales	f__Intrasporangiaceae	g__Pedococcus	0,000447720071635211	1,54131089503243e-08	0,000124149542690758	0,00140124109925934	4,00159466552588e-08	0,000200039862665567	9,5620128004217e-05	3,8838032157432e-05	***	PuM_I
1021	CN_AN - PuM_I	d__Bacteria	p__Proteobacteria	c__Gammaproteobacteria	o__Xanthomonadales	f__Rhodanobacteraceae	g__Luteibacter	0	0	0	0,000772112442449026	2,20634947616461e-08	0,000148537856325067	9,91849775219488e-08	6,30356899538373e-08	***	PuM_I
1022	CN_AN - R_M	d__Bacteria	p__Acidobacteria	c__Acidobacteria_Gp6	o__	f__	g__Gp6	0,260951921752307	6,64219102070209e-06	0,00257724485074703	0,0969990986692116	2,3220559774813e-06	0,00152382937938645	0	0	***	CN_AN
1023	CN_AN - R_M	d__Bacteria	p__Proteobacteria	c__Gammaproteobacteria	o__Xanthomonadales	f__Xanthomonadaceae	g__Pseudoxanthomonas	0,000447720071635211	1,54131089503243e-08	0,000124149542690758	0,0440326599862149	1,11592441453708e-06	0,00105637323637864	0	0	***	R_M
1024	CN_AN - R_M	d__Bacteria	p__Actinobacteria	c__Actinobacteria	o__Streptomycetales	f__Streptomycetaceae	g__Streptomyces	0,0330624052899848	1,10106019102551e-06	0,00104931415268522	0,0387572239011717	9,87648829475522e-07	0,00099380522713232	0,000104375207418338	4,54410530287424e-05	***	R_M
1025	CN_AN - R_M	d__Bacteria	p__Proteobacteria	c__Alphaproteobacteria	o__Sphingomonadales	f__Erythrobacteraceae	g__Erythrobacter	0,00037884006061441	1,30427601454411e-08	0,000114204904209238	0	0	0	0,000105269669034202	4,54410530287424e-05	***	CN_AN
1026	CN_AN - R_M	d__Bacteria	p__Actinobacteria	c__Actinobacteria	o__Micromonosporales	f__Micromonosporaceae	g__Micromonospora	0,00037884006061441	1,30427601454411e-08	0,000114204904209238	0	0	0	0,000105269669034202	4,54410530287424e-05	***	CN_AN
1027	CN_AN - R_M	d__Bacteria	p__Actinobacteria	c__Actinobacteria	o__Pseudonocardiales	f__Pseudonocardiaceae	g__Saccharothrix	0,00037884006061441	1,30427601454411e-08	0,000114204904209238	0	0	0	0,000105269669034202	4,54410530287424e-05	***	CN_AN
1028	CN_AN - R_M	d__Bacteria	p__Proteobacteria	c__Gammaproteobacteria	o__Nevskiales	f__Nevskiaceae	g__Panacagrimonas	0	0	0	0,000424155665129102	1,12397804167663e-08	0,000106017830654878	0,000143531545213585	6,11200400522161e-05	***	R_M
1029	CN_AN - R_M	d__Bacteria	p__Firmicutes	c__Clostridia	o__Clostridiales	f__Ruminococcaceae	g__Acetivibrio	0	0	0	0,000424155665129102	1,12397804167663e-08	0,000106017830654878	0,000143531545213585	6,11200400522161e-05	***	R_M
1030	CN_AN - R_M	d__Bacteria	p__Firmicutes	c__Bacilli	o__Bacillales	f__Planococcaceae	g__Sporosarcina	0,00234192037470726	8,04696326387391e-08	0,000283671698691884	0,00113991835003446	3,0185279716596e-08	0,000173739113951338	0,000230380473470704	9,74445116129994e-05	***	CN_AN
1031	CN_AN - R_M	d__Bacteria	p__Bacteroidetes	c__Chitinophagia	o__Chitinophagales	f__Chitinophagaceae	g__Paraflavitalea	0	0	0	0,000397645936058533	1,05375736000655e-08	0,000102652684329566	0,000268060088391893	0,000111144135897776	***	R_M
1032	CN_AN - R_M	d__Bacteria	p__Proteobacteria	c__Alphaproteobacteria	o__Rhizobiales	f__Bradyrhizobiaceae	g__Tardiphaga	0	0	0	0,000397645936058533	1,05375736000655e-08	0,000102652684329566	0,000268060088391893	0,000111144135897776	***	R_M
1033	CN_AN - R_M	d__Bacteria	p__Proteobacteria	c__Gammaproteobacteria	o__Chromatiales	f__Wenzhouxiangellaceae	g__Wenzhouxiangella	0	0	0	0,000397645936058533	1,05375736000655e-08	0,000102652684329566	0,000268060088391893	0,000111144135897776	***	R_M
1034	CN_AN - R_M	d__Bacteria	p__Proteobacteria	c__Alphaproteobacteria	o__Rhizobiales	f__Hyphomicrobiaceae	g__Hyphomicrobium	0,0149125223860036	5,05945895026366e-07	0,000711298738243198	0,0116907905201209	3,06304603195449e-07	0,00055344792274924	0,000323005862382421	0,000133050637263897	***	CN_AN
1035	CN_AN - R_M	d__Bacteria	p__Acidobacteria	c__Acidobacteria_Gp22	o__	f__	g__Gp22	0,00127428020388483	4,38318034732847e-08	0,000209360463013637	0,000450665394199671	1,19419499722208e-08	0,000109279229372378	0,00035223433309558	0,000144148109087609	***	CN_AN
1036	CN_AN - R_M	d__Bacteria	p__Bacteroidetes	c__Cytophagia	o__Cytophagales	f__Cytophagaceae	g__Sporocytophaga	0	0	0	0,000371136206987965	9,83532952211837e-09	9,91732298663222e-05	0,000504083014253343	0,00020234868964051	***	R_M
1037	CN_AN - R_M	d__Bacteria	p__Proteobacteria	c__Deltaproteobacteria	o__Myxococcales	f__Nannocystaceae	g__Nannocystis	0	0	0	0,000371136206987965	9,83532952211837e-09	9,91732298663222e-05	0,000504083014253343	0,00020234868964051	***	R_M
1038	CN_AN - R_M	d__Bacteria	p__Bacteroidetes	c__Flavobacteriia	o__Flavobacteriales	f__Flavobacteriaceae	g__Myroides	0	0	0	0,000371136206987965	9,83532952211837e-09	9,91732298663222e-05	0,000504083014253343	0,00020234868964051	***	R_M
1039	CN_AN - R_M	d__Bacteria	p__Proteobacteria	c__Gammaproteobacteria	o__Legionellales	f__Legionellaceae	g__Legionella	0,00123984019837443	4,26486307786095e-08	0,000206515449249226	0,000450665394199671	1,19419499722208e-08	0,000109279229372378	0,000559741977539579	0,000223269179335009	***	CN_AN
1040	CN_AN - R_M	d__Bacteria	p__Proteobacteria	c__Gammaproteobacteria	o__Xanthomonadales	f__Rhodanobacteraceae	g__Pseudofulvimonas	0	0	0	0,000344626477917396	9,133048182925e-09	9,55669827028404e-05	0,000954361194960329	0,000375915968823766	***	R_M
1041	CN_AN - R_M	d__Bacteria	p__Firmicutes	c__Bacilli	o__Bacillales	f__Planococcaceae	g__Ureibacillus	0	0	0	0,000344626477917396	9,133048182925e-09	9,55669827028404e-05	0,000954361194960329	0,000375915968823766	***	R_M
1042	CN_AN - R_M	d__Bacteria	p__Proteobacteria	c__Betaproteobacteria	o__Burkholderiales	f__Burkholderiaceae	g__Caballeronia	0,00154980024796804	5,32942437458046e-08	0,000230855460723381	0,000689252955834791	1,82597992152293e-08	0,000135128824516568	0,00110630101381586	0,000433057355544211	***	CN_AN
1043	CN_AN - R_M	d__Bacteria	p__Acidobacteria	c__Acidobacteria_Gp10	o__	f__	g__Gp10	0,000998760159801626	3,43641342498646e-08	0,000185375657112428	0,000344626477917396	9,133048182925e-09	9,55669827028404e-05	0,00144331224249298	0,000558866256091524	***	CN_AN
1044	CN_AN - R_M	d__Bacteria	p__Acidobacteria	c__Acidobacteria_Gp3	o__	f__	g__Gp3	0,0260710841713735	8,74509479645346e-07	0,000935152115778682	0,0222416626902073	5,76521596219144e-07	0,000759290192363331	0,00144543147425055	0,000558866256091524	***	CN_AN
1045	CN_AN - R_M	d__Bacteria	p__Actinobacteria	c__Actinobacteria	o__Streptosporangiales	f__Thermomonosporaceae	g__Actinocorallia	0	0	0	0,000318116748846827	8,43072958248535e-09	9,18190044733951e-05	0,00181837676409459	0,000690357059649484	***	R_M
1046	CN_AN - R_M	d__Bacteria	p__Proteobacteria	c__Gammaproteobacteria	o__Xanthomonadales	f__Rhodanobacteraceae	g__Tahibacter	0	0	0	0,000318116748846827	8,43072958248535e-09	9,18190044733951e-05	0,00181837676409459	0,000690357059649484	***	R_M
1047	CN_AN - R_M	d__Bacteria	p__Verrucomicrobia	c__Opitutae	o__Opitutales	f__Opitutaceae	g__Oleiharenicola	0	0	0	0,000318116748846827	8,43072958248535e-09	9,18190044733951e-05	0,00181837676409459	0,000690357059649484	***	R_M
1048	CN_AN - R_M	d__Bacteria	p__Firmicutes	c__Bacilli	o__Bacillales	f__Paenibacillaceae 1	g__Cohnella	0,00206640033062405	7,10222256000568e-08	0,000266499954221491	0,00113991835003446	3,0185279716596e-08	0,000173739113951338	0,00345441301078371	0,00129159155092519	**	CN_AN
1049	CN_AN - R_M	d__Bacteria	p__Candidatus Saccharibacteria	c__	o__	f__	g__Saccharibacteria_genera_incertae_sedis	0	0	0	0,000291607019776258	7,72837372079942e-09	8,79111694882933e-05	0,00348398383696217	0,00129159155092519	**	R_M
1050	CN_AN - R_M	d__Bacteria	p__Acidobacteria	c__Acidobacteria_Gp25	o__	f__	g__Gp25	0	0	0	0,000291607019776258	7,72837372079942e-09	8,79111694882933e-05	0,00348398383696217	0,00129159155092519	**	R_M
1051	CN_AN - R_M	d__Bacteria	p__Bacteroidetes	c__Flavobacteriia	o__Flavobacteriales	f__Flavobacteriaceae	g__Muricauda	0	0	0	0,000291607019776258	7,72837372079942e-09	8,79111694882933e-05	0,00348398383696217	0,00129159155092519	**	R_M
1052	CN_AN - R_M	d__Bacteria	p__Actinobacteria	c__Actinobacteria	o__Micromonosporales	f__Micromonosporaceae	g__Catellatospora	0,00127428020388483	4,38318034732847e-08	0,000209360463013637	0,000583214039552516	1,54522388307994e-08	0,000124307034518564	0,00440633175119411	0,00162397398086996	**	CN_AN
1053	CN_AN - R_M	d__Bacteria	p__Armatimonadetes	c__Chthonomonadetes	o__Chthonomonadales	f__Chthonomonadaceae	g__Chthonomonas/Armatimonadetes_gp3	0,00216972034715526	7,45656160072463e-08	0,000273067054049452	0,00124595726631674	3,29897101563387e-08	0,000181630697175171	0,00478586734233161	0,00175359861864108	**	CN_AN
1054	CN_AN - R_M	d__Bacteria	p__Bacteroidetes	c__Bacteroidia	o__Bacteroidales	f__Marinilabiliaceae	g__Geofilum	0	0	0	0,000265097290705689	7,02598059786722e-09	8,38211226235203e-05	0,00670455711268273	0,00241451568613769	**	R_M
1055	CN_AN - R_M	d__Bacteria	p__Actinobacteria	c__Actinobacteria	o__Glycomycetales	f__Glycomycetaceae	g__Stackebrandtia	0	0	0	0,000265097290705689	7,02598059786722e-09	8,38211226235203e-05	0,00670455711268273	0,00241451568613769	**	R_M
1056	CN_AN - R_M	d__Bacteria	p__Firmicutes	c__Bacilli	o__Bacillales	f__Bacillaceae 2	g__Gracilibacillus	0	0	0	0,000265097290705689	7,02598059786722e-09	8,38211226235203e-05	0,00670455711268273	0,00241451568613769	**	R_M
1057	CN_AN - R_M	d__Bacteria	p__Actinobacteria	c__Actinobacteria	o__Micrococcales	f__Intrasporangiaceae	g__Pedococcus	0,000447720071635211	1,54131089503243e-08	0,000124149542690758	0,00103387943375219	2,73802530969129e-08	0,000165469795119571	0,00743084221902321	0,00266086816328655	**	R_M
1058	CN_AN - R_M	d__Bacteria	p__Proteobacteria	c__Betaproteobacteria	o__Burkholderiales	f__Oxalobacteraceae	g__Massilia	0,00268632042981127	9,22715382248888e-08	0,000303762305470723	0,0039234399024442	1,03604001001461e-07	0,000321875753981969	0,00779339126926482	0,00277492467982584	**	R_M
1059	CN_AN - R_M	d__Bacteria	p__Actinobacteria	c__Actinobacteria	o__Micrococcales	f__Cellulomonadaceae	g__Cellulomonas	0,000551040088166414	1,89680193899655e-08	0,000137724432799578	0,00113991835003446	3,0185279716596e-08	0,000173739113951338	0,0121024329055518	0,00428499842413757	**	R_M
1060	CN_AN - R_M	d__Bacteria	p__Actinobacteria	c__Actinobacteria	o__Propionibacteriales	f__Kribbellaceae	g__Kribbella	0,00409836065573771	1,40573931313009e-07	0,000374931902234271	0,00294257992683315	7,77795167203241e-08	0,000278889793144755	0,0138966116787113	0,00489275958231024	**	CN_AN
1061	CN_AN - R_M	d__Bacteria	p__Proteobacteria	c__Gammaproteobacteria	o__Pseudomonadales	f__Pseudomonadaceae	g__Pseudomonas	0,00334068053450889	1,14672649838996e-07	0,000338633503716032	0,00230634642913949	6,10012246570422e-08	0,000246984259937839	0,0141822905971339	0,0049656014590841	**	CN_AN
1062	CN_AN - R_M	d__Bacteria	p__Bacteroidetes	c__Chitinophagia	o__Chitinophagales	f__Chitinophagaceae	g__Parasegetibacter	0,00172200027552004	5,92056135895007e-08	0,000243322036793836	0,00103387943375219	2,73802530969129e-08	0,000165469795119571	0,0209646339082278	0,00729972825977166	**	CN_AN
1063	CN_AN - R_M	d__Bacteria	p__Proteobacteria	c__Alphaproteobacteria	o__Rhizobiales	f__Methylobacteriaceae	g__Methylobacterium	0,00127428020388483	4,38318034732847e-08	0,000209360463013637	0,00071576268490536	1,89615961582211e-08	0,000137701111681137	0,0288513837789241	0,00999063850415292	**	CN_AN
1064	CN_AN - R_M	d__Bacteria	p__Acidobacteria	c__Vicinamibacteria	o__Vicinamibacterales	f__Vicinamibacteraceae	g__Vicinamibacter	0,000723240115718419	2,48912360755445e-08	0,000157769566379402	0,000318116748846827	8,43072958248535e-09	9,18190044733951e-05	0,0308549873946514	0,0106260601218753	*	CN_AN
1065	CN_AN - R_M	d__Bacteria	p__Actinobacteria	c__Actinobacteria	o__Frankiales	f__Frankiaceae	g__Jatrophihabitans	0,000895440143270423	3,08124102021782e-08	0,000175534641031843	0,000450665394199671	1,19419499722208e-08	0,000109279229372378	0,0364710308757555	0,0124918914376028	*	CN_AN
1066	CN_AN - R_M	d__Bacteria	p__Actinobacteria	c__Actinobacteria	o__Streptosporangiales	f__Streptosporangiaceae	g__Streptosporangium	0,00241080038572806	8,28306673748316e-08	0,000287803174712913	0,00167011293144584	4,42014701159051e-08	0,000210241456701349	0,0413357427135461	0,0140815999520134	*	CN_AN
1067	CN_AN - R_M	d__Bacteria	p__Actinobacteria	c__Actinobacteria	o__Mycobacteriales	f__Nocardiaceae	g__Nocardia	0,000344400055104009	1,18574631894628e-08	0,000108891979454241	0,00071576268490536	1,89615961582211e-08	0,000137701111681137	0,0468514234998564	0,0158747842530074	*	R_M
1068	CN_AN - R_M	d__Bacteria	p__Actinobacteria	c__Actinobacteria	o__Streptosporangiales	f__Streptosporangiaceae	g__Sphaerisporangium	0,000723240115718419	2,48912360755445e-08	0,000157769566379402	0,000344626477917396	9,133048182925e-09	9,55669827028404e-05	0,0481020455998814	0,016211377702392	*	CN_AN
1069	CN_AN - R_M	d__Bacteria	p__Planctomycetes	c__Planctomycetacia	o__Pirellulales	f__Lacipirellulaceae	g__Lacipirellula	0,00144648023143684	4,97464414112933e-08	0,000223039102875019	0,00209426859657494	5,54036911964249e-08	0,000235379886983627	0,063031150456343	0,0211054145293048	*	R_M
1070	CN_AN - R_M	d__Bacteria	p__Proteobacteria	c__Betaproteobacteria	o__Burkholderiales	f__Burkholderiaceae	g__Paraburkholderia	0,000619920099187216	2,13375511712705e-08	0,000146073786735576	0,00106038916282276	2,80815656437031e-08	0,000167575552046541	0,0632932950255178	0,0211054145293048	*	R_M
1071	CN_AN - R_M	d__Bacteria	p__Proteobacteria	c__Betaproteobacteria	o__Burkholderiales	f__Oxalobacteraceae	g__Pseudoduganella	0,000516600082656013	1,77831309457762e-08	0,000133353406202377	0,000901330788399343	2,38731314442678e-08	0,000154509324780959	0,0830506936211369	0,0275478461075114	*	R_M
1072	CN_AN - R_M	d__Bacteria	p__Bacteroidetes	c__Chitinophagia	o__Chitinophagales	f__Chitinophagaceae	g__Terrimonas	0,00168756027000964	5,80235030254771e-08	0,000240880682134282	0,00116642807910503	3,08864432184011e-08	0,000175745393164091	0,0919845501513186	0,0303514544028984	*	CN_AN
1073	CN_AN - R_M	d__Bacteria	p__Proteobacteria	c__Betaproteobacteria	o__Burkholderiales	f__Comamonadaceae	g__Ramlibacter	0,000585480093676815	2,01528261317969e-08	0,000141960649941443	0,000980859975611049	2,59775162195937e-08	0,000161175420643452	0,0984775639794952	0,0323246665467987	*	R_M
1074	CN_AN - R_M	d__Bacteria	p__Proteobacteria	c__Alphaproteobacteria	o__Rhizobiales	f__Phyllobacteriaceae	g__Phyllobacterium	0,00117096018735363	4,02820402821857e-08	0,000200703862150647	0,000768782143046498	2,03650782604658e-08	0,000142706265666458	0,121000150811497	0,0395117793435582	*	CN_AN
1075	CN_AN - R_M	d__Bacteria	p__Actinobacteria	c__Actinobacteria	o__Micrococcales	f__Intrasporangiaceae	g__Terrabacter	0,00120540019286403	4,14653763815765e-08	0,000203630489813231	0,00169662266051641	4,49018883927847e-08	0,000211900656895595	0,125109490479637	0,0406430705095068	*	R_M
1076	CN_AN - R_M	d__Bacteria	p__Firmicutes	c__Bacilli	o__Bacillales	f__Bacillaceae 1	g__Alkalihalobacillus	0,00037884006061441	1,30427601454411e-08	0,000114204904209238	0,000636233497693654	1,68560935455069e-08	0,000129831019196134	0,173852881319062	0,0561882190206797	ns	R_M
1077	CN_AN - R_M	d__Bacteria	p__Bacteroidetes	c__Cytophagia	o__Cytophagales	f__Hymenobacteraceae	g__Hymenobacter	0,000585480093676815	2,01528261317969e-08	0,000141960649941443	0,000371136206987965	9,83532952211837e-09	9,91732298663222e-05	0,209945590753078	0,0675069787807137	ns	CN_AN
1078	CN_AN - R_M	d__Bacteria	p__Actinobacteria	c__Actinobacteria	o__Nakamurellales	f__Nakamurellaceae	g__Nakamurella	0,00261744041879047	8,99118107265214e-08	0,000299852981853643	0,00212077832564551	5,6103513293364e-08	0,000236861802098532	0,216190566487716	0,0691621520884151	ns	CN_AN
1079	CN_AN - R_M	d__Bacteria	p__Actinobacteria	c__Actinobacteria	o__Micromonosporales	f__Micromonosporaceae	g__Rhizocola	0,00079212012673922	2,72599508332714e-08	0,000165105877646047	0,000530194581411378	1,40482350711068e-08	0,000118525250774284	0,24260386420842	0,0772201265464912	ns	CN_AN
1080	CN_AN - R_M	d__Bacteria	p__Actinobacteria	c__Actinobacteria	o__Mycobacteriales	f__Nocardiaceae	g__Rhodococcus	0,00165312026449924	5,68413107590957e-08	0,00023841415805085	0,00206775886750437	5,47038318382395e-08	0,000233888503005683	0,256910628014322	0,0813630048956651	ns	R_M
1081	CN_AN - R_M	d__Bacteria	p__Proteobacteria	c__Alphaproteobacteria	o__Rhodospirillales	f__Acetobacteraceae	g__Roseomonas	0,00037884006061441	1,30427601454411e-08	0,000114204904209238	0,000556704310481947	1,47502555815762e-08	0,000121450630223051	0,373296567589133	0,117468416842352	ns	R_M
1082	CN_AN - R_M	d__Bacteria	p__Proteobacteria	c__Alphaproteobacteria	o__Rhodospirillales	f__Reyranellaceae	g__Reyranella	0,0079212012673922	2,70654583704965e-07	0,000520244734432714	0,00729017549440645	1,91856759780154e-07	0,000438014565716888	0,374644350417059	0,117468416842352	ns	CN_AN
1083	CN_AN - R_M	d__Bacteria	p__Actinobacteria	c__Actinobacteria	o__Geodermatophilales	f__Geodermatophilaceae	g__Blastococcus	0,00230748036919686	7,92889927171562e-08	0,000281583012124589	0,00265097290705689	7,00921303704287e-08	0,000264749183890014	0,422183418848554	0,131718806902984	ns	R_M
1084	CN_AN - R_M	d__Bacteria	p__Actinobacteria	c__Actinobacteria	o__Micromonosporales	f__Micromonosporaceae	g__Virgisporangium	0,000344400055104009	1,18574631894628e-08	0,000108891979454241	0,00047717512327024	1,26440822664291e-08	0,000112445908180018	0,450829789807015	0,139963422224243	ns	R_M
1085	CN_AN - R_M	d__Bacteria	p__Acidobacteria	c__Blastocatellia	o__Blastocatellales	f__Blastocatellaceae	g__Stenotrophobacter	0,0162212425953988	5,49616458896505e-07	0,000741361220254004	0,0155081915062828	4,0475298911713e-07	0,000636202003389749	0,483474956610805	0,149362577981734	ns	CN_AN
1086	CN_AN - R_M	d__Bacteria	p__Proteobacteria	c__Alphaproteobacteria	o__Rhizobiales	f__Bradyrhizobiaceae	g__Rhodoplanes	0,000482160077145612	1,65981607992292e-08	0,000128833849586315	0,000636233497693654	1,68560935455069e-08	0,000129831019196134	0,513217323975903	0,157777631385378	ns	R_M
1087	CN_AN - R_M	d__Bacteria	p__Proteobacteria	c__Oligoflexia	o__Oligoflexales	f__Oligoflexaceae	g__Oligoflexus	0,00037884006061441	1,30427601454411e-08	0,000114204904209238	0,000503684852340809	1,33461772993911e-08	0,00011552565645514	0,581286191734023	0,177836446344091	ns	R_M
1088	CN_AN - R_M	d__Bacteria	p__Actinobacteria	c__Actinobacteria	o__Micromonosporales	f__Micromonosporaceae	g__Dactylosporangium	0,00134316021490563	4,61979037555615e-08	0,000214936976240854	0,00116642807910503	3,08864432184011e-08	0,000175745393164091	0,594978188853689	0,181145973531621	ns	CN_AN
1089	CN_AN - R_M	d__Bacteria	p__Actinobacteria	c__Actinobacteria	o__Sporichthyales	f__Sporichthyaceae	g__Sporichthya	0,000551040088166414	1,89680193899655e-08	0,000137724432799578	0,000450665394199671	1,19419499722208e-08	0,000109279229372378	0,600846238522201	0,182053065814658	ns	CN_AN
1090	CN_AN - R_M	d__Bacteria	p__Proteobacteria	c__Alphaproteobacteria	o__Caulobacterales	f__Hyphomonadaceae	g__Asprobacter	0,000826560132249621	2,84441856585981e-08	0,000168654041334912	0,00095435024654048	2,52760918890647e-08	0,000158984564939697	0,677428972795521	0,204275116116779	ns	R_M
1091	CN_AN - R_M	d__Bacteria	p__Proteobacteria	c__Alphaproteobacteria	o__Sphingomonadales	f__Erythrobacteraceae	g__Altererythrobacter	0,00134316021490563	4,61979037555615e-08	0,000214936976240854	0,00121944753724617	3,22886584382724e-08	0,000179690451717036	0,737694783471457	0,221388675933121	ns	CN_AN
1092	CN_AN - R_M	d__Bacteria	p__Acidobacteria	c__Vicinamibacteria	o__Vicinamibacterales	f__Vicinamibacteraceae	g__Luteitalea	0,000654360104697617	2,25221945083863e-08	0,00015007396345931	0,000742272413975929	1,96633558399666e-08	0,000140226088300168	0,768992549415617	0,229687659293474	ns	R_M
1093	CN_AN - R_M	d__Bacteria	p__Actinobacteria	c__Actinobacteria	o__Propionibacteriales	f__Nocardioidaceae	g__Marmoricola	0,00199752031960325	6,86595568168081e-08	0,000262029686899802	0,00188219076401039	4,98037730160459e-08	0,00022316758952869	0,804525020347522	0,239167233114084	ns	CN_AN
1094	CN_AN - R_M	d__Bacteria	p__Actinobacteria	c__Thermoleophilia	o__Solirubrobacterales	f__Solirubrobacteraceae	g__Solirubrobacter	0,00420168067226891	1,44102860402865e-07	0,000379608825507081	0,00405598854779704	1,07089883743728e-07	0,000327245907145878	0,817768258981884	0,241962816709548	ns	CN_AN
1095	CN_AN - R_M	d__Bacteria	p__Proteobacteria	c__Gammaproteobacteria	o__Nevskiales	f__Steroidobacteraceae	g__Povalibacter	0,0038572806171649	1,32336903854153e-07	0,000363781395695483	0,00373787179895021	9,87222001899427e-08	0,000314200891453132	0,852919374669885	0,251184126995466	ns	CN_AN
1096	CN_AN - R_M	d__Bacteria	p__Proteobacteria	c__Oligoflexia	o__Bacteriovoracales	f__Bacteriovoracaceae	g__Peredibacter	0,000964320154291225	3,31803079363269e-08	0,000182154626447771	0,00103387943375219	2,73802530969129e-08	0,000165469795119571	0,874372806640618	0,256304462489394	ns	R_M
1097	CN_AN - R_M	d__Bacteria	p__Proteobacteria	c__Alphaproteobacteria	o__Rhizobiales	f__Bradyrhizobiaceae	g__Bradyrhizobium	0,00079212012673922	2,72599508332714e-08	0,000165105877646047	0,000742272413975929	1,96633558399666e-08	0,000140226088300168	0,928435681685884	0,270891923514859	ns	CN_AN
1098	CN_AN - R_M	d__Bacteria	p__Firmicutes	c__Bacilli	o__Bacillales	f__Planococcaceae	g__Psychrobacillus	0,00134316021490563	4,61979037555615e-08	0,000214936976240854	0,00137850591166958	3,64944098279758e-08	0,000191035101036369	0,986508397258227	0,285171231769102	ns	R_M
1099	CN_AN - R_M	d__Bacteria	p__Actinobacteria	c__Thermoleophilia	o__Gaiellales	f__Gaiellaceae	g__Gaiella	0,00671580107452817	2,29746825915465e-07	0,000479319127425002	0,00670696145485393	1,76611917046129e-07	0,000420252206473838	0,99999999999999	0,285171231769102	ns	CN_AN
1100	CN_AN - R_M	d__Bacteria	p__Bacteroidetes	c__Chitinophagia	o__Chitinophagales	f__Chitinophagaceae	g__Niastella	0,00206640033062405	7,10222256000568e-08	0,000266499954221491	0,00206775886750437	5,47038318382395e-08	0,000233888503005683	0,999999999999999	0,285171231769102	ns	R_M
1101	CN_AN - R_M	d__Bacteria	p__Proteobacteria	c__Gammaproteobacteria	o__Cellvibrionales	f__Cellvibrionaceae	g__Cellvibrio	0,000344400055104009	1,18574631894628e-08	0,000108891979454241	0,000371136206987965	9,83532952211837e-09	9,91732298663222e-05	1	0,285171231769102	ns	R_M
1102	CN_AN - R_M	d__Bacteria	p__Firmicutes	c__Bacilli	o__Bacillales	f__Thermoactinomycetaceae 1	g__Shimazuella	0,000688800110208018	2,37067561431443e-08	0,000153969984552653	0,000662743226764222	1,75579650109912e-08	0,000132506471581547	1	0,285171231769102	ns	CN_AN
1103	CN_AN - R_M	d__Bacteria	p__Planctomycetes	c__Planctomycetacia	o__Planctomycetales	f__Isosphaeraceae	g__Singulisphaera	0,000929880148780824	3,19963999204315e-08	0,000178875375388653	0	0	0	1,00645505957466e-08	7,0477398246747e-09	***	CN_AN
1104	CN_AN - R_M	d__Bacteria	p__Actinobacteria	c__Actinobacteria	o__Micrococcales	f__Intrasporangiaceae	g__Oryzihumus	0,00365064058410249	1,25273408211751e-07	0,000353939836994582	0,00169662266051641	4,49018883927847e-08	0,000211900656895595	1,01483810724942e-06	5,7619803525234e-07	***	CN_AN
1105	CN_AN - R_M	d__Bacteria	p__Actinobacteria	c__Actinobacteria	o__Micrococcales	f__Microbacteriaceae	g__Agromyces	0,00185976029756165	6,39332388220169e-08	0,000252850230021681	0,00490429987805525	1,29377474636445e-07	0,00035969080421446	1,02002725570555e-10	9,28546349738293e-11	***	R_M
1106	CN_AN - R_M	d__Bacteria	p__Proteobacteria	c__Alphaproteobacteria	o__Rhizobiales	f__Boseaceae	g__Bosea	0	0	0	0,00278352155240973	7,35869558118026e-08	0,000271269157501922	1,02554010824232e-26	1,90095448332452e-26	***	R_M
1107	CN_AN - R_M	d__Bacteria	p__Proteobacteria	c__Betaproteobacteria	o__Burkholderiales	f__Alcaligenaceae	g__Achromobacter	0	0	0	0,00108689889189332	2,8782840929247e-08	0,000169655064555253	1,04607771576321e-10	9,28546349738293e-11	***	R_M
1108	CN_AN - R_M	d__Bacteria	p__Proteobacteria	c__Alphaproteobacteria	o__Rhizobiales	f__Parvibaculaceae	g__Parvibaculum	0	0	0	0,00108689889189332	2,8782840929247e-08	0,000169655064555253	1,04607771576321e-10	9,28546349738293e-11	***	R_M
1109	CN_AN - R_M	d__Bacteria	p__Firmicutes	c__Clostridia	o__Clostridiales	f__Peptostreptococcaceae	g__Paraclostridium	0,00161868025898884	5,56590367903565e-08	0,000235921675117732	0,000344626477917396	9,133048182925e-09	9,55669827028404e-05	1,06260479765374e-07	6,8335076026305e-08	***	CN_AN
1110	CN_AN - R_M	d__Bacteria	p__Actinobacteria	c__Actinobacteria	o__Streptosporangiales	f__Nocardiopsaceae	g__Nocardiopsis	0	0	0	0,00363183288266794	9,59317799787999e-08	0,000309728558545704	1,07782728802591e-34	2,34233583154189e-34	***	R_M
1111	CN_AN - R_M	d__Bacteria	p__Proteobacteria	c__Gammaproteobacteria	o__Nevskiales	f__Steroidobacteraceae	g__Steroidobacter	0,000826560132249621	2,84441856585981e-08	0,000168654041334912	0,00917236625841684	2,40933006962655e-07	0,000490849271123687	1,11766237177825e-46	3,20173905967716e-46	***	R_M
1112	CN_AN - R_M	d__Bacteria	p__Proteobacteria	c__Alphaproteobacteria	o__Rhizobiales	f__Rhizobiaceae	g__Neopararhizobium	0	0	0	0,000662743226764222	1,75579650109912e-08	0,000132506471581547	1,12324418611397e-06	6,20965272956879e-07	***	R_M
1113	CN_AN - R_M	d__Bacteria	p__Firmicutes	c__Clostridia	o__Clostridiales	f__Lachnospiraceae	g__Lacrimispora	0	0	0	0,000662743226764222	1,75579650109912e-08	0,000132506471581547	1,12324418611397e-06	6,20965272956879e-07	***	R_M
1114	CN_AN - R_M	d__Bacteria	p__Proteobacteria	c__Deltaproteobacteria	o__Myxococcales	f__Vulgatibacteraceae	g__Vulgatibacter	0	0	0	0,000662743226764222	1,75579650109912e-08	0,000132506471581547	1,12324418611397e-06	6,20965272956879e-07	***	R_M
1115	CN_AN - R_M	d__Bacteria	p__Firmicutes	c__Clostridia	o__Clostridiales	f__Clostridiaceae 1	g__Clostridium sensu stricto	0,00199752031960325	6,86595568168081e-08	0,000262029686899802	0,000742272413975929	1,96633558399666e-08	0,000140226088300168	1,22140931387065e-05	6,10926083137262e-06	***	CN_AN
1116	CN_AN - R_M	d__Bacteria	p__Acidobacteria	c__Blastocatellia	o__Blastocatellales	f__Blastocatellaceae	g__Blastocatella	0	0	0	0,000530194581411378	1,40482350711068e-08	0,000118525250774284	1,25660842103741e-05	6,23582946870746e-06	***	R_M
1117	CN_AN - R_M	d__Bacteria	p__Firmicutes	c__Bacilli	o__Bacillales	f__Bacillaceae 1	g__Neobacillus	0,00888552142168343	3,03308728456974e-07	0,000550734716952703	0,00479826096177297	1,26593612404647e-07	0,000355799961220694	1,28386198605948e-10	1,12378654695736e-10	***	CN_AN
1118	CN_AN - R_M	d__Bacteria	p__Bacteroidetes	c__Cytophagia	o__Cytophagales	f__Hymenobacteraceae	g__Pontibacter	0	0	0	0,00095435024654048	2,52760918890647e-08	0,000158984564939697	1,2866143785441e-09	1,02640626554706e-09	***	R_M
1119	CN_AN - R_M	d__Bacteria	p__Acidobacteria	c__Acidobacteria_Gp15	o__	f__	g__Gp15	0,00127428020388483	4,38318034732847e-08	0,000209360463013637	0	0	0	1,29491652488972e-11	1,29538602916593e-11	***	CN_AN
1120	CN_AN - R_M	d__Bacteria	p__Bacteroidetes	c__Sphingobacteriia	o__Sphingobacteriales	f__Sphingobacteriaceae	g__Pedobacter	0	0	0	0,0173108530830815	4,50973925628097e-07	0,000671545922203461	1,29597053839335e-163	1,1667963823456e-162	***	R_M
1121	CN_AN - R_M	d__Bacteria	p__Acidobacteria	c__Acidobacteria_Gp16	o__	f__	g__Gp16	0,0395371263259402	1,30786781359831e-06	0,00114362048495045	0,0257939663856635	6,66171036922637e-07	0,000816193014502475	1,3163470549421e-23	2,30444257643491e-23	***	CN_AN
1122	CN_AN - R_M	d__Bacteria	p__Actinobacteria	c__Actinobacteria	o__Mycobacteriales	f__Mycobacteriaceae	g__Mycobacterium	0,0226615236258438	7,62802788799694e-07	0,000873385818982478	0,016170934733047	4,2176600840133e-07	0,000649435145646838	1,34502977924825e-09	1,0579982142438e-09	***	CN_AN
1123	CN_AN - R_M	d__Bacteria	p__Proteobacteria	c__Deltaproteobacteria	o__Myxococcales	f__Polyangiaceae	g__Aetherobacter	0,00103320016531203	3,55478788610444e-08	0,000188541451307251	0	0	0	1,35979039239888e-09	1,0579982142438e-09	***	CN_AN
1124	CN_AN - R_M	d__Bacteria	p__Acidobacteria	c__Acidobacteria_Gp2	o__	f__	g__Gp2	0,00320292051246728	1,09959077412023e-07	0,000331600780174027	0,00116642807910503	3,08864432184011e-08	0,000175745393164091	1,36373569407979e-08	9,4446702724283e-09	***	CN_AN
1125	CN_AN - R_M	d__Bacteria	p__Proteobacteria	c__Betaproteobacteria	o__Burkholderiales	f__Comamonadaceae	g__Rhizobacter	0	0	0	0,000848311330258205	2,24700219544858e-08	0,000149900039874864	1,39485884509056e-08	9,45246977577084e-09	***	R_M
1126	CN_AN - R_M	d__Bacteria	p__Proteobacteria	c__Alphaproteobacteria	o__Sphingomonadales	f__Sphingomonadaceae	g__Allosphingosinicella	0	0	0	0,000848311330258205	2,24700219544858e-08	0,000149900039874864	1,39485884509056e-08	9,45246977577084e-09	***	R_M
1127	CN_AN - R_M	d__Bacteria	p__Bacteroidetes	c__Flavobacteriia	o__Flavobacteriales	f__Flavobacteriaceae	g__Flavobacterium	0,00203196032511365	6,98409320596114e-08	0,000264274349984276	0,0117173002491915	3,06990936721236e-07	0,000554067628292103	1,43294977422519e-46	3,92645945789438e-46	***	R_M
1128	CN_AN - R_M	d__Bacteria	p__Proteobacteria	c__Alphaproteobacteria	o__Rhizobiales	f__Methylobacteriaceae	g__Microvirga	0,00895440143270423	3,05638716297097e-07	0,000552846014996126	0,01444780234346	3,77483718642251e-07	0,000614397036648332	1,44543917657912e-10	1,24788609815831e-10	***	R_M
1129	CN_AN - R_M	d__Bacteria	p__Actinobacteria	c__Acidimicrobiia	o__Acidimicrobiales	f__Iamiaceae	g__Aquihabitans	0	0	0	0,00299559938497429	7,91767389331944e-08	0,000281383615253615	1,45799229624019e-28	2,8714630764168e-28	***	R_M
1130	CN_AN - R_M	d__Bacteria	p__Proteobacteria	c__Alphaproteobacteria	o__Sphingomonadales	f__Sphingomonadaceae	g__Sphingobium	0	0	0	0,00212077832564551	5,6103513293364e-08	0,000236861802098532	1,52327028150915e-20	2,34148347832796e-20	***	R_M
1131	CN_AN - R_M	d__Bacteria	p__Proteobacteria	c__Alphaproteobacteria	o__Rhodospirillales	f__Rhodospirillaceae	g__Dongia	0,000619920099187216	2,13375511712705e-08	0,000146073786735576	0,00198822968029267	5,26040301962056e-08	0,000229355684900561	1,5244351231252e-06	8,35428123833276e-07	***	R_M
1132	CN_AN - R_M	d__Bacteria	p__Proteobacteria	c__Alphaproteobacteria	o__Rhizobiales	f__Xanthobacteraceae	g__Labrys	0,00337512054001929	1,15850838689844e-07	0,000340368680536039	0,001537564286093	4,06988198128132e-08	0,000201739485011768	1,6356789315213e-06	8,88664958839948e-07	***	CN_AN
1133	CN_AN - R_M	d__Bacteria	p__Proteobacteria	c__Gammaproteobacteria	o__Xanthomonadales	f__Xanthomonadaceae	g__Luteimonas	0	0	0	0,00872170086421717	2,29199459140857e-07	0,000478747803275229	1,63715647683953e-82	7,36987530934993e-82	***	R_M
1134	CN_AN - R_M	d__Bacteria	p__Proteobacteria	c__Alphaproteobacteria	o__Rhodospirillales	f__Stellaceae	g__Constrictibacter	0	0	0	0,000742272413975929	1,96633558399666e-08	0,000140226088300168	1,64430561392961e-07	1,04675568959337e-07	***	R_M
1135	CN_AN - R_M	d__Bacteria	p__Verrucomicrobia	c__Subdivision3	o__	f__	g__Subdivision3_genera_incertae_sedis	0,0114340818294531	3,89300623460323e-07	0,000623939599208387	0,00235936588728063	6,24002354097338e-08	0,000249800391132067	1,69829215714265e-48	5,0967237459388e-48	***	CN_AN
1136	CN_AN - R_M	d__Bacteria	p__Actinobacteria	c__Actinobacteria	o__Geodermatophilales	f__Geodermatophilaceae	g__Modestobacter	0,00161868025898884	5,56590367903565e-08	0,000235921675117732	0	0	0	1,72445557663466e-14	2,09000176391001e-14	***	CN_AN
1137	CN_AN - R_M	d__Bacteria	p__Bacteroidetes	c__Cytophagia	o__Cytophagales	f__Cytophagaceae	g__Chryseotalea	0,0130872020939523	4,44839925445303e-07	0,000666963211463199	0	0	0	1,74456259343033e-109	9,1622744225307e-109	***	CN_AN
1138	CN_AN - R_M	d__Bacteria	p__Actinobacteria	c__Actinobacteria	o__Streptomycetales	f__Streptomycetaceae	g__Kitasatospora	0,00137760022041604	4,73808313431633e-08	0,000217671383840787	0	0	0	1,77156250104509e-12	1,83030990144188e-12	***	CN_AN
1139	CN_AN - R_M	d__Bacteria	p__Firmicutes	c__Bacilli	o__Bacillales	f__Paenibacillaceae 1	g__Paenibacillus	0,0170478027276484	5,77137081102381e-07	0,000759695387048244	0,00975558029796936	2,56101613186799e-07	0,000506064831011599	1,80603682956761e-16	2,42173562032135e-16	***	CN_AN
1140	CN_AN - R_M	d__Bacteria	p__Actinobacteria	c__Actinobacteria	o__Propionibacteriales	f__Nocardioidaceae	g__Nocardioides	0,0040294806447169	1,38220903407982e-07	0,000371780719521578	0,00898679815492286	2,36102850238475e-07	0,000485904157461608	1,83104519628536e-14	2,17731457556529e-14	***	R_M
1141	CN_AN - R_M	d__Bacteria	p__Proteobacteria	c__Betaproteobacteria	o__Burkholderiales	f__Burkholderiaceae	g__Cupriavidus	0,00168756027000964	5,80235030254771e-08	0,000240880682134282	0,000397645936058533	1,05375736000655e-08	0,000102652684329566	1,86128540995703e-07	1,17303496719918e-07	***	CN_AN
1142	CN_AN - R_M	d__Bacteria	p__Verrucomicrobia	c__Spartobacteria	o__	f__	g__Spartobacteria_genera_incertae_sedis	0,100599256095881	3,11620615701176e-06	0,0017652779262801	0,0512963257515508	1,29013050332551e-06	0,00113583911859273	1,8981541069416e-130	1,1962706679287e-129	***	CN_AN
1143	CN_AN - R_M	d__Bacteria	p__Bacteroidetes	c__Chitinophagia	o__Chitinophagales	f__Chitinophagaceae	g__Flavisolibacter	0,000826560132249621	2,84441856585981e-08	0,000168654041334912	0,00278352155240973	7,35869558118026e-08	0,000271269157501922	1,92096707679451e-08	1,28792345736704e-08	***	R_M
1144	CN_AN - R_M	d__Bacteria	p__Firmicutes	c__Bacilli	o__Bacillales	f__Planococcaceae	g__Paenisporosarcina	0,000895440143270423	3,08124102021782e-08	0,000175534641031843	0	0	0	1,96377496871672e-08	1,28919458344716e-08	***	CN_AN
1145	CN_AN - R_M	d__Bacteria	p__Bacteroidetes	c__Chitinophagia	o__Chitinophagales	f__Chitinophagaceae	g__Parafilimonas	0,000895440143270423	3,08124102021782e-08	0,000175534641031843	0	0	0	1,96377496871672e-08	1,28919458344716e-08	***	CN_AN
1146	CN_AN - R_M	d__Bacteria	p__Actinobacteria	c__Actinobacteria	o__Propionibacteriales	f__Nocardioidaceae	g__Aeromicrobium	0,00578592092574735	1,98121027890076e-07	0,000445107883428361	0,00866868140607603	2,27818333786378e-07	0,000477303188535734	2,056622713906e-05	1,01261100630128e-05	***	R_M
1147	CN_AN - R_M	d__Bacteria	p__Proteobacteria	c__Gammaproteobacteria	o__Alteromonadales	f__Idiomarinaceae	g__Idiomarina	0	0	0	0,000636233497693654	1,68560935455069e-08	0,000129831019196134	2,16113754139155e-06	1,16411136999092e-06	***	R_M
1148	CN_AN - R_M	d__Bacteria	p__Acidobacteria	c__Acidobacteria_Gp11	o__	f__	g__Gp11	0,00564816090370574	1,93430658932722e-07	0,000439807524870508	0,000980859975611049	2,59775162195937e-08	0,000161175420643452	2,21620924509091e-27	4,23247895703099e-27	***	CN_AN
1149	CN_AN - R_M	d__Bacteria	p__Bacteroidetes	c__Chitinophagia	o__Chitinophagales	f__Chitinophagaceae	g__Chitinophaga	0,000447720071635211	1,54131089503243e-08	0,000124149542690758	0,022321191877419	5,78535995084713e-07	0,000760615536972992	2,25751430544496e-187	3,5568741970911e-186	***	R_M
1150	CN_AN - R_M	d__Bacteria	p__Proteobacteria	c__Alphaproteobacteria	o__Rhizobiales	f__Phyllobacteriaceae	g__Mesorhizobium	0,00540708086513294	1,85219367716578e-07	0,000430371197591775	0,00819150628280579	2,15381498571738e-07	0,000464092122936533	2,26609166321304e-05	1,08538094986026e-05	***	R_M
1151	CN_AN - R_M	d__Bacteria	p__Proteobacteria	c__Betaproteobacteria	o__Burkholderiales	f__Comamonadaceae	g__Variovorax	0	0	0	0,00222681724192779	5,89024290686578e-08	0,000242698226340156	2,27653687405066e-21	3,77562695325049e-21	***	R_M
1152	CN_AN - R_M	d__Bacteria	p__Actinobacteria	c__Actinobacteria	o__Micrococcales	f__Brevibacteriaceae	g__Brevibacterium	0	0	0	0,000503684852340809	1,33461772993911e-08	0,00011552565645514	2,29052929452583e-05	1,08538094986026e-05	***	R_M
1153	CN_AN - R_M	d__Bacteria	p__Actinobacteria	c__Actinobacteria	o__Micrococcales	f__Microbacteriaceae	g__Microbacterium	0	0	0	0,000503684852340809	1,33461772993911e-08	0,00011552565645514	2,29052929452583e-05	1,08538094986026e-05	***	R_M
1154	CN_AN - R_M	d__Bacteria	p__Proteobacteria	c__Alphaproteobacteria	o__Caulobacterales	f__Caulobacteraceae	g__Caulobacter	0	0	0	0,000503684852340809	1,33461772993911e-08	0,00011552565645514	2,29052929452583e-05	1,08538094986026e-05	***	R_M
1155	CN_AN - R_M	d__Bacteria	p__Bacteroidetes	c__Chitinophagia	o__Chitinophagales	f__Chitinophagaceae	g__Pseudobacter	0	0	0	0,000503684852340809	1,33461772993911e-08	0,00011552565645514	2,29052929452583e-05	1,08538094986026e-05	***	R_M
1156	CN_AN - R_M	d__Bacteria	p__Proteobacteria	c__Alphaproteobacteria	o__Sphingomonadales	f__Sphingomonadaceae	g__Rhizorhabdus	0	0	0	0,000927840517469911	2,45746302972894e-08	0,000156762974892955	2,32080037480147e-09	1,72074630408806e-09	***	R_M
1157	CN_AN - R_M	d__Bacteria	p__Bacteroidetes	c__Chitinophagia	o__Chitinophagales	f__Chitinophagaceae	g__Edaphobaculum	0	0	0	0,000927840517469911	2,45746302972894e-08	0,000156762974892955	2,32080037480147e-09	1,72074630408806e-09	***	R_M
1158	CN_AN - R_M	d__Bacteria	p__Proteobacteria	c__Alphaproteobacteria	o__Rhodospirillales	f__Geminicoccaceae	g__Geminicoccus	0	0	0	0,000927840517469911	2,45746302972894e-08	0,000156762974892955	2,32080037480147e-09	1,72074630408806e-09	***	R_M
1159	CN_AN - R_M	d__Bacteria	p__Proteobacteria	c__Gammaproteobacteria	o__Oceanospirillales	f__Halomonadaceae	g__Halomonas	0	0	0	0,000927840517469911	2,45746302972894e-08	0,000156762974892955	2,32080037480147e-09	1,72074630408806e-09	***	R_M
1160	CN_AN - R_M	d__Bacteria	p__Acidobacteria	c__Acidobacteria_Gp3	o__	f__	g__Candidatus Solibacter	0,00285852045736327	9,81694271795457e-08	0,000313320007627259	0,000795291872117067	2,10667634197188e-08	0,000145143940347914	2,38860548404557e-10	2,03427981823177e-10	***	CN_AN
1161	CN_AN - R_M	d__Bacteria	p__Verrucomicrobia	c__Terrimicrobia	o__Terrimicrobiales	f__Terrimicrobiaceae	g__Terrimicrobium	0	0	0	0,00135199618259901	3,57935444161409e-08	0,000189191819104688	2,41058416457249e-13	2,7128904547183e-13	***	R_M
1162	CN_AN - R_M	d__Bacteria	p__Bacteroidetes	c__Cytophagia	o__Cytophagales	f__Hymenobacteraceae	g__Adhaeribacter	0,00144648023143684	4,97464414112933e-08	0,000223039102875019	0,00437410529664387	1,1545220167805e-07	0,000339782580009703	2,47888966690022e-11	2,44104175562889e-11	***	R_M
1163	CN_AN - R_M	d__Bacteria	p__Actinobacteria	c__Actinobacteria	o__Glycomycetales	f__Glycomycetaceae	g__Glycomyces	0,00141204022592644	4,85636772284072e-08	0,000220371679733143	0,0100736970468162	2,64367797105728e-07	0,000514167090648291	2,51729389401564e-44	6,61029232943178e-44	***	R_M
1164	CN_AN - R_M	d__Bacteria	p__Proteobacteria	c__Betaproteobacteria	o__Nitrosomonadales	f__Nitrosomonadaceae	g__Nitrosomonas	0	0	0	0,00137850591166958	3,64944098279758e-08	0,000191035101036369	2,53861603364741e-13	2,75846203014119e-13	***	R_M
1165	CN_AN - R_M	d__Bacteria	p__Bacteroidetes	c__Chitinophagia	o__Chitinophagales	f__Chitinophagaceae	g__Pseudoflavitalea	0	0	0	0,00137850591166958	3,64944098279758e-08	0,000191035101036369	2,53861603364741e-13	2,75846203014119e-13	***	R_M
1166	CN_AN - R_M	d__Bacteria	p__Bacteroidetes	c__Chitinophagia	o__Chitinophagales	f__Chitinophagaceae	g__Flavitalea	0,00251412040225926	8,63716067112867e-08	0,000293890467200429	0,00556704310481947	1,46763106383408e-07	0,000383096732410247	2,54203044624741e-09	1,86286027598554e-09	***	R_M
1167	CN_AN - R_M	d__Bacteria	p__Proteobacteria	c__Alphaproteobacteria	o__Caulobacterales	f__Caulobacteraceae	g__Brevundimonas	0	0	0	0,0161179152749059	4,20405823867258e-07	0,00064838709415538	2,63000405367051e-152	2,0718791314374e-151	***	R_M
1168	CN_AN - R_M	d__Bacteria	p__Bacteroidetes	c__Cytophagia	o__Cytophagales	f__Fulvivirgaceae	g__Ohtaekwangia	0,00268632042981127	9,22715382248888e-08	0,000303762305470723	0,00628280578972483	1,65513431275243e-07	0,000406833419565358	2,64113411883363e-11	2,56079659777964e-11	***	R_M
1169	CN_AN - R_M	d__Bacteria	p__Proteobacteria	c__Alphaproteobacteria	o__Rhodospirillales	f__Azospirillaceae	g__Skermanella	0,00437388069982091	1,49982774838803e-07	0,000387276096394811	0,00246540480356291	6,51978097801616e-08	0,000255338617878615	2,70150466532658e-05	1,27057091255295e-05	***	CN_AN
1170	CN_AN - R_M	d__Bacteria	p__Proteobacteria	c__Alphaproteobacteria	o__Caulobacterales	f__Caulobacteraceae	g__Phenylobacterium	0,000964320154291225	3,31803079363269e-08	0,000182154626447771	0,00278352155240973	7,35869558118026e-08	0,000271269157501922	2,77279232910469e-07	1,73019062840282e-07	***	R_M
1171	CN_AN - R_M	d__Bacteria	p__Bacteroidetes	c__Cytophagia	o__Cytophagales	f__Fulvivirgaceae	g__Chryseolinea	0,00103320016531203	3,55478788610444e-08	0,000188541451307251	0,00527543608504321	1,39116297530708e-07	0,000372982972172602	2,78462657652019e-20	4,17845431848466e-20	***	R_M
1172	CN_AN - R_M	d__Bacteria	p__Proteobacteria	c__Gammaproteobacteria	o__Xanthomonadales	f__Xanthomonadaceae	g__Arenimonas	0,00344400055104009	1,18206971284468e-07	0,000343812407112466	0,000795291872117067	2,10667634197188e-08	0,000145143940347914	2,80062194383485e-14	3,26857694234989e-14	***	CN_AN
1173	CN_AN - R_M	d__Bacteria	p__Proteobacteria	c__Betaproteobacteria	o__Nitrosomonadales	f__Nitrosomonadaceae	g__Nitrosospira	0,00285852045736327	9,81694271795457e-08	0,000313320007627259	0,00742272413975929	1,95318981631036e-07	0,000441949071309168	2,86121266594124e-15	3,53572067463255e-15	***	R_M
1174	CN_AN - R_M	d__Bacteria	p__Actinobacteria	c__Actinobacteria	o__Mycobacteriales	f__Nocardiaceae	g__Smaragdicoccus	0,000757680121228819	2,60756343055868e-08	0,000161479516674985	0	0	0	2,86745372016947e-07	1,77171650374685e-07	***	CN_AN
1175	CN_AN - R_M	d__Bacteria	p__Bacteroidetes	c__Flavobacteriia	o__Flavobacteriales	f__Flavobacteriaceae	g__Galbibacter	0	0	0	0,00113991835003446	3,0185279716596e-08	0,000173739113951338	2,96597237885753e-11	2,74888248918379e-11	***	R_M
1176	CN_AN - R_M	d__Bacteria	p__Bacteroidetes	c__Chitinophagia	o__Chitinophagales	f__Chitinophagaceae	g__Taibaiella	0	0	0	0,00113991835003446	3,0185279716596e-08	0,000173739113951338	2,96597237885753e-11	2,74888248918379e-11	***	R_M
1177	CN_AN - R_M	d__Bacteria	p__Proteobacteria	c__Betaproteobacteria	o__Burkholderiales	f__Alcaligenaceae	g__Pusillimonas	0	0	0	0,00113991835003446	3,0185279716596e-08	0,000173739113951338	2,96597237885753e-11	2,74888248918379e-11	***	R_M
1178	CN_AN - R_M	d__Bacteria	p__Proteobacteria	c__Betaproteobacteria	o__Nitrosomonadales	f__Methylophilaceae	g__Methylotenera	0,000619920099187216	2,13375511712705e-08	0,000146073786735576	0	0	0	3,09391944546576e-07	1,87726851010998e-07	***	CN_AN
1179	CN_AN - R_M	d__Bacteria	p__Actinobacteria	c__Actinobacteria	o__Pseudonocardiales	f__Pseudonocardiaceae	g__Umezawaea	0	0	0	0,00071576268490536	1,89615961582211e-08	0,000137701111681137	3,09785973103052e-07	1,87726851010998e-07	***	R_M
1180	CN_AN - R_M	d__Bacteria	p__Proteobacteria	c__Alphaproteobacteria	o__Sphingomonadales	f__Sphingomonadaceae	g__Sphingomonas	0,0183220829315333	6,19472505892312e-07	0,000787065757031973	0,0485393139282117	1,22433787364042e-06	0,00110649802242951	3,1373292006679e-97	1,52094925545338e-96	***	R_M
1181	CN_AN - R_M	d__Bacteria	p__Acidobacteria	c__Acidobacteria_Gp1	o__	f__	g__Gp1	0,0123295219727235	4,19407778909855e-07	0,000647617000170514	0,0063093155187954	1,6620736609527e-07	0,000407685376356904	3,45221840074288e-16	4,53267949129903e-16	***	CN_AN
1182	CN_AN - R_M	d__Bacteria	p__Actinobacteria	c__Actinobacteria	o__Streptosporangiales	f__Streptosporangiaceae	g__Nonomuraea	0,00137760022041604	4,73808313431633e-08	0,000217671383840787	0,0220826043157839	5,72491792434358e-07	0,000756631873789598	3,46482271299561e-120	1,98511795604328e-119	***	R_M
1183	CN_AN - R_M	d__Bacteria	p__Acidobacteria	c__Acidobacteria_Gp18	o__	f__	g__Gp18	0,00110208017633283	3,79151229763307e-08	0,000194718060221261	0	0	0	3,58971963507729e-10	3,01645778905333e-10	***	CN_AN
1184	CN_AN - R_M	d__Bacteria	p__Verrucomicrobia	c__Verrucomicrobiae	o__Verrucomicrobiales	f__Verrucomicrobiaceae	g__Verrucomicrobium	0	0	0	0,00145803509888129	3,85967824960027e-08	0,000196460638541166	3,58986397535676e-14	4,11351692570289e-14	***	R_M
1185	CN_AN - R_M	d__Bacteria	p__Bacteroidetes	c__Sphingobacteriia	o__Sphingobacteriales	f__Sphingobacteriaceae	g__Parapedobacter	0	0	0	0,0177880282063517	4,63180039205794e-07	0,000680573316554355	3,60998101541665e-168	4,55022527910612e-167	***	R_M
1186	CN_AN - R_M	d__Bacteria	p__Proteobacteria	c__Gammaproteobacteria	o__Xanthomonadales	f__Rhodanobacteraceae	g__Rhodanobacter	0	0	0	0,00103387943375219	2,73802530969129e-08	0,000165469795119571	3,80023764619508e-10	3,15133917866249e-10	***	R_M
1187	CN_AN - R_M	d__Bacteria	p__Proteobacteria	c__Alphaproteobacteria	o__Sneathiellales	f__Sneathiellaceae	g__Sneathiella	0	0	0	0,000583214039552516	1,54522388307994e-08	0,000124307034518564	3,83360385140677e-06	2,03029084592368e-06	***	R_M
1188	CN_AN - R_M	d__Bacteria	p__Proteobacteria	c__Alphaproteobacteria	o__Rhizobiales	f__Rhizobiaceae	g__Shinella	0	0	0	0,000583214039552516	1,54522388307994e-08	0,000124307034518564	3,83360385140677e-06	2,03029084592368e-06	***	R_M
1189	CN_AN - R_M	d__Bacteria	p__Proteobacteria	c__Gammaproteobacteria	o__Gammaproteobacteria_incertae_sedis	f__	g__Acidibacter	0,00192864030858245	6,62965612241281e-08	0,000257481186155665	0,00466571231642013	1,23112946236858e-07	0,000350874544868758	3,83477951803511e-09	2,77791614387747e-09	***	R_M
1190	CN_AN - R_M	d__Bacteria	p__Firmicutes	c__Bacilli	o__Bacillales	f__Bacillaceae 1	g__Bacillus	0,0160146025623364	5,42728950132833e-07	0,000736701398215609	0,00970256083982822	2,54723394209529e-07	0,000504701292062472	3,95960233932521e-13	4,22958294049292e-13	***	CN_AN
1191	CN_AN - R_M	d__Bacteria	p__Acidobacteria	c__Acidobacteria_Gp4	o__	f__	g__Gp4	0,0955021352803416	2,97508102074176e-06	0,00172484231764581	0,0330046126928583	8,46088604062795e-07	0,000919830747508907	3,98350014890644e-248	8,36838337905823e-247	***	CN_AN
1192	CN_AN - R_M	d__Bacteria	p__candidate division WPS-1	c__	o__	f__	g__WPS-1_genera_incertae_sedis	0,0038917206226753	1,33513867169635e-07	0,000365395494183542	0,0019617199512221	5,19040217930351e-08	0,000227824541682926	4,15214134115069e-06	2,18066457185427e-06	***	CN_AN
1193	CN_AN - R_M	d__Bacteria	p__Bacteroidetes	c__Cytophagia	o__Cytophagales	f__Cytophagaceae	g__Ravibacter	0	0	0	0,00047717512327024	1,26440822664291e-08	0,000112445908180018	4,19740256194112e-05	1,95949806962309e-05	***	R_M
1194	CN_AN - R_M	d__Bacteria	p__Actinobacteria	c__Actinobacteria	o__Micrococcales	f__Promicromonosporaceae	g__Cellulosimicrobium	0	0	0	0,000901330788399343	2,38731314442678e-08	0,000154509324780959	4,20136579801582e-09	3,00888652046519e-09	***	R_M
1195	CN_AN - R_M	d__Bacteria	p__Acidobacteria	c__Acidobacteria_Gp5	o__	f__	g__Gp5	0,0172888827662212	5,85155064539938e-07	0,000764954289183307	0,00368485234080908	9,73270646068638e-08	0,000311972858766374	4,21356982371759e-71	1,47528414548445e-70	***	CN_AN
1196	CN_AN - R_M	d__Bacteria	p__Actinobacteria	c__Thermoleophilia	o__Solirubrobacterales	f__Conexibacteraceae	g__Conexibacter	0	0	0	0,00132548645352844	3,50926417430598e-08	0,000187330301187661	4,33626572875893e-13	4,55472984752966e-13	***	R_M
1197	CN_AN - R_M	d__Bacteria	p__Actinobacteria	c__Actinobacteria	o__Micrococcales	f__Bogoriellaceae	g__Georgenia	0	0	0	0,00220030751285722	5,82027560167038e-08	0,000241252473597068	4,34091669688222e-21	7,0147925149228e-21	***	R_M
1198	CN_AN - R_M	d__Bacteria	p__Proteobacteria	c__Gammaproteobacteria	o__Xanthomonadales	f__Rhodanobacteraceae	g__Dokdonella	0,00168756027000964	5,80235030254771e-08	0,000240880682134282	0,00681300037113621	1,79385048039e-07	0,000423538720826089	4,39446293812289e-22	7,48517687554664e-22	***	R_M
1199	CN_AN - R_M	d__Bacteria	p__Proteobacteria	c__Deltaproteobacteria	o__Myxococcales	f__Myxococcaceae	g__Myxococcus	0	0	0	0,00646837389321881	1,70370192529263e-07	0,000412759242815062	4,43119196117317e-61	1,46982269378871e-60	***	R_M
1200	CN_AN - R_M	d__Bacteria	p__Firmicutes	c__Bacilli	o__Bacillales	f__Bacillaceae 2	g__Oceanobacillus	0	0	0	0,0157732887969885	4,11560991424281e-07	0,000641530195255282	4,56949370083945e-149	3,19980533930809e-148	***	R_M
1201	CN_AN - R_M	d__Bacteria	p__Actinobacteria	c__Actinobacteria	o__Micrococcales	f__Promicromonosporaceae	g__Promicromonospora	0,000413280066124811	1,42279753990616e-08	0,000119281077288318	0	0	0	4,57766213270665e-05	2,10581954985757e-05	***	CN_AN
1202	CN_AN - R_M	d__Bacteria	p__Proteobacteria	c__Alphaproteobacteria	o__Rhizobiales	f__Hyphomicrobiaceae	g__Rhodomicrobium	0,000413280066124811	1,42279753990616e-08	0,000119281077288318	0	0	0	4,57766213270665e-05	2,10581954985757e-05	***	CN_AN
1203	CN_AN - R_M	d__Bacteria	p__Bacteroidetes	c__Flavobacteriia	o__Flavobacteriales	f__Cryomorphaceae	g__Fluviicola	0	0	0	0,00164360320237527	4,35010145777793e-08	0,000208568968396018	4,79340276973516e-16	6,16518094813442e-16	***	R_M
1204	CN_AN - R_M	d__Bacteria	p__Actinobacteria	c__Actinobacteria	o__Micromonosporales	f__Micromonosporaceae	g__Actinoplanes	0	0	0	0,00379089125709135	1,00117186728036e-07	0,000316413000251311	4,91008432527751e-36	1,14610173971715e-35	***	R_M
1205	CN_AN - R_M	d__Bacteria	p__Verrucomicrobia	c__Verrucomicrobiae	o__Verrucomicrobiales	f__Verrucomicrobiaceae	g__Luteolibacter	0,00223860035817606	7,69274677669169e-08	0,000277358013705962	0,0075817825141827	1,99472418230968e-07	0,000446623351640919	4,97859671985336e-21	7,84413288892912e-21	***	R_M
1206	CN_AN - R_M	d__Bacteria	p__Bacteroidetes	c__Sphingobacteriia	o__Sphingobacteriales	f__Sphingobacteriaceae	g__Mucilaginibacter	0	0	0	0,00336673559196225	8,89531211637036e-08	0,000298250098346511	5,1095591177372e-32	1,03877076805122e-31	***	R_M
1207	CN_AN - R_M	d__Bacteria	p__Proteobacteria	c__Alphaproteobacteria	o__Rhizobiales	f__Rhizobiaceae	g__Rhizobium	0,00313404050144648	1,0760180098439e-07	0,000328027134524555	0,00583214039552516	1,53710838364095e-07	0,000392059738259484	5,22321140745378e-07	3,1350631277975e-07	***	R_M
1208	CN_AN - R_M	d__Bacteria	p__Planctomycetes	c__Planctomycetacia	o__Planctomycetales	f__Planctomycetaceae	g__Planctomicrobium	0	0	0	0,0019617199512221	5,19040217930351e-08	0,000227824541682926	5,43911439258708e-19	7,79064654967797e-19	***	R_M
1209	CN_AN - R_M	d__Bacteria	p__Firmicutes	c__Bacilli	o__Bacillales	f__Paenibacillaceae 2	g__Ammoniphilus	0,000723240115718419	2,48912360755445e-08	0,000157769566379402	0	0	0	5,61755522996994e-07	3,33994619741499e-07	***	CN_AN
1210	CN_AN - R_M	d__Bacteria	p__Proteobacteria	c__Alphaproteobacteria	o__Rhodospirillales	f__Acetobacteraceae	g__Dankookia	0	0	0	0,000689252955834791	1,82597992152293e-08	0,000135128824516568	5,87803867795659e-07	3,46215611373482e-07	***	R_M
1211	CN_AN - R_M	d__Bacteria	p__Proteobacteria	c__Alphaproteobacteria	o__Rhizobiales	f__Kaistiaceae	g__Kaistia	0,000447720071635211	1,54131089503243e-08	0,000124149542690758	0,0040029690896559	1,0569564243056e-07	0,000325108662496957	6,00462814226735e-24	1,08122494858777e-23	***	R_M
1212	CN_AN - R_M	d__Bacteria	p__Actinobacteria	c__Actinobacteria	o__Propionibacteriales	f__Propionibacteriaceae	g__Microlunatus	0,00685356109656978	2,3442706378045e-07	0,000484176686531322	0,00424155665129102	1,11968554610559e-07	0,000334617026779211	6,14513536504284e-06	3,20069335981493e-06	***	CN_AN
1213	CN_AN - R_M	d__Bacteria	p__Planctomycetes	c__Planctomycetacia	o__Pirellulales	f__Pirellulaceae	g__Roseimaritima	0	0	0	0,00856264248979375	2,25055635942465e-07	0,000474400290833032	6,31759825181243e-81	2,48845623649663e-80	***	R_M
1214	CN_AN - R_M	d__Bacteria	p__Actinobacteria	c__Acidimicrobiia	o__Acidimicrobiales	f__Ilumatobacteraceae	g__Desertimonas	0,00179088028654085	6,15695896104744e-08	0,000248132201881325	0	0	0	6,34497233641338e-16	7,99756380908419e-16	***	CN_AN
1215	CN_AN - R_M	d__Bacteria	p__Firmicutes	c__Bacilli	o__Bacillales	f__Alicyclobacillaceae	g__Tumebacillus	0,00661248105799697	2,2623578964197e-07	0,000475642501929727	0,00225332697099836	5,96020648593655e-08	0,000244135341274805	6,38146168951067e-18	8,93728562660457e-18	***	CN_AN
1216	CN_AN - R_M	d__Bacteria	p__Proteobacteria	c__Deltaproteobacteria	o__Myxococcales	f__Cystobacteraceae	g__Cystobacter	0,00199752031960325	6,86595568168081e-08	0,000262029686899802	0,000450665394199671	1,19419499722208e-08	0,000109279229372378	6,70620534782416e-09	4,74881035435233e-09	***	CN_AN
1217	CN_AN - R_M	d__Bacteria	p__Proteobacteria	c__Alphaproteobacteria	o__Rhodospirillales	f__Stellaceae	g__Stella	0	0	0	0,000556704310481947	1,47502555815762e-08	0,000121450630223051	6,92645451949104e-06	3,57807254370999e-06	***	R_M
1218	CN_AN - R_M	d__Bacteria	p__Proteobacteria	c__Alphaproteobacteria	o__Sphingomonadales	f__Sphingomonadaceae	g__Sphingopyxis	0	0	0	0,00569959175017231	1,5023743813933e-07	0,000387604744732737	6,97707502225443e-54	2,19857549145711e-53	***	R_M
1219	CN_AN - R_M	d__Bacteria	p__Proteobacteria	c__Betaproteobacteria	o__Burkholderiales	f__Oxalobacteraceae	g__Noviherbaspirillum	0,00106764017082243	3,67315417698665e-08	0,000191654746275344	0	0	0	6,98493875346362e-10	5,64372683311137e-10	***	CN_AN
1220	CN_AN - R_M	d__Bacteria	p__Proteobacteria	c__Betaproteobacteria	o__Burkholderiales	f__Burkholderiaceae	g__Limnobacter	0,00106764017082243	3,67315417698665e-08	0,000191654746275344	0	0	0	6,98493875346362e-10	5,64372683311137e-10	***	CN_AN
1221	CN_AN - R_M	d__Bacteria	p__Actinobacteria	c__Actinobacteria	o__Micrococcales	f__Micrococcaceae	g__Arthrobacter	0,000585480093676815	2,01528261317969e-08	0,000141960649941443	0	0	0	7,11572685860406e-07	4,07684846452121e-07	***	CN_AN
1222	CN_AN - R_M	d__Bacteria	p__Actinobacteria	c__Actinobacteria	o__Streptosporangiales	f__Thermomonosporaceae	g__Actinoallomurus	0,000585480093676815	2,01528261317969e-08	0,000141960649941443	0	0	0	7,11572685860406e-07	4,07684846452121e-07	***	CN_AN
1223	CN_AN - R_M	d__Bacteria	p__Proteobacteria	c__Deltaproteobacteria	o__Myxococcales	f__Labilitrichaceae	g__Labilithrix	0,000585480093676815	2,01528261317969e-08	0,000141960649941443	0	0	0	7,11572685860406e-07	4,07684846452121e-07	***	CN_AN
1224	CN_AN - R_M	d__Bacteria	p__Latescibacteria	c__	o__	f__	g__Latescibacteria_genera_incertae_sedis	0,00120540019286403	4,14653763815765e-08	0,000203630489813231	0,000265097290705689	7,02598059786722e-09	8,38211226235203e-05	7,11579014918199e-06	3,64599447032065e-06	***	CN_AN
1225	CN_AN - R_M	d__Bacteria	p__Actinobacteria	c__Actinobacteria	o__Pseudonocardiales	f__Pseudonocardiaceae	g__Pseudonocardia	0	0	0	0,000450665394199671	1,19419499722208e-08	0,000109279229372378	7,73714608740317e-05	3,48297812219298e-05	***	R_M
1226	CN_AN - R_M	d__Bacteria	p__Acidobacteria	c__Blastocatellia	o__Blastocatellales	f__Blastocatellaceae	g__Aridibacter	0	0	0	0,000450665394199671	1,19419499722208e-08	0,000109279229372378	7,73714608740317e-05	3,48297812219298e-05	***	R_M
1227	CN_AN - R_M	d__Bacteria	p__Actinobacteria	c__Acidimicrobiia	o__Acidimicrobiales	f__Iamiaceae	g__Actinomarinicola	0	0	0	0,000450665394199671	1,19419499722208e-08	0,000109279229372378	7,73714608740317e-05	3,48297812219298e-05	***	R_M
1228	CN_AN - R_M	d__Bacteria	p__Acidobacteria	c__Acidobacteria_Gp7	o__	f__	g__Gp7	0,0103320016531203	3,52169843119001e-07	0,000593438996965148	0,00299559938497429	7,91767389331944e-08	0,000281383615253615	7,79849035438943e-33	1,63827675722151e-32	***	CN_AN
1229	CN_AN - R_M	d__Bacteria	p__Proteobacteria	c__Alphaproteobacteria	o__Rhodobacterales	f__Rhodobacteraceae	g__Paracoccus	0	0	0	0,00172313238958698	4,5602269408418e-08	0,000213546878713827	8,12625535881013e-17	1,11334719418612e-16	***	R_M
1230	CN_AN - R_M	d__Bacteria	p__Proteobacteria	c__Deltaproteobacteria	o__Myxococcales	f__Sandaracinaceae	g__Sandaracinus	0,00134316021490563	4,61979037555615e-08	0,000214936976240854	0,0151635650283654	3,95897015561516e-07	0,000629203477073606	8,41940035290953e-77	3,12126200021535e-76	***	R_M
1231	CN_AN - R_M	d__Bacteria	p__Firmicutes	c__Bacilli	o__Bacillales	f__Planococcaceae	g__Solibacillus	0	0	0	0,0011929378081756	3,15875694589599e-08	0,000177728921278896	8,64044861385242e-12	8,78299402756828e-12	***	R_M
1232	CN_AN - R_M	d__Bacteria	p__Actinobacteria	c__Actinobacteria	o__Streptosporangiales	f__Thermomonosporaceae	g__Actinomadura	0,000482160077145612	1,65981607992292e-08	0,000128833849586315	0	0	0	8,6556427036694e-06	4,39921939060048e-06	***	CN_AN
1233	CN_AN - R_M	d__Bacteria	p__Acidobacteria	c__Acidobacteria_Gp17	o__	f__	g__Gp17	0,00816228130596501	2,78824125016267e-07	0,000528037995807373	0,00169662266051641	4,49018883927847e-08	0,000211900656895595	8,68522985422818e-35	1,95488525269962e-34	***	CN_AN
1234	CN_AN - R_M	d__Bacteria	p__Nitrospirae	c__Nitrospira	o__Nitrospirales	f__Nitrospiraceae	g__Nitrospira	0,0150502824080452	5,10548352246712e-07	0,000714526663076132	0,00538147500132549	1,41897476952774e-07	0,000376692815106386	8,69450263104389e-37	2,10750872117731e-36	***	CN_AN
1235	CN_AN - R_M	d__Bacteria	p__Firmicutes	c__Bacilli	o__Bacillales	f__Bacillaceae 1	g__Peribacillus	0,00654360104697617	2,23894690281184e-07	0,000473175115872743	0,00429457610943216	1,13362125221295e-07	0,000336692924222198	8,71474483434497e-05	3,89523396234716e-05	***	CN_AN
1236	CN_AN - R_M	d__Bacteria	p__Bacteroidetes	c__Flavobacteriia	o__Flavobacteriales	f__Weeksellaceae	g__Moheibacter	0	0	0	0,000768782143046498	2,03650782604658e-08	0,000142706265666458	8,78896798465129e-08	5,71036848022524e-08	***	R_M
1237	CN_AN - R_M	d__Bacteria	p__Planctomycetes	c__Planctomycetacia	o__Planctomycetales	f__Gemmataceae	g__Gemmata	0,00223860035817606	7,69274677669169e-08	0,000277358013705962	0,00100736970468162	2,66789032888764e-08	0,000163336778739133	8,90441685552837e-05	3,9519835109558e-05	***	CN_AN
1238	CN_AN - R_M	d__Bacteria	p__Actinobacteria	c__Actinobacteria	o__Mycobacteriales	f__Gordoniaceae	g__Gordonia	0	0	0	0,00204124913843381	5,40039352188078e-08	0,000232387467860915	8,94194482360516e-20	1,31057390178303e-19	***	R_M
1239	CN_AN - R_M	d__Bacteria	p__Proteobacteria	c__Alphaproteobacteria	o__Rhizobiales	f__Devosiaceae	g__Devosia	0,0109519217523075	3,73066201558079e-07	0,000610791455046711	0,049255076613117	1,24145738556647e-06	0,00111420706583941	9,13950189880301e-168	9,59995643577552e-167	***	R_M
1240	CN_AN - R_M	d__Bacteria	p__Proteobacteria	c__Gammaproteobacteria	o__Xanthomonadales	f__Xanthomonadaceae	g__Lysobacter	0,00857556137208982	2,92819738909707e-07	0,000541128209308762	0,0212608027145963	5,51649770221555e-07	0,000742731290724684	9,22175619832266e-39	2,32472514354862e-38	***	R_M
1241	CN_AN - R_M	d__Bacteria	p__Proteobacteria	c__Alphaproteobacteria	o__Rhizobiales	f__Bradyrhizobiaceae	g__Pseudorhodoplanes	0,00123984019837443	4,26486307786095e-08	0,000206515449249226	0,000291607019776258	7,72837372079942e-09	8,79111694882933e-05	9,33704084484667e-06	4,70757481580431e-06	***	CN_AN
1242	CN_AN - R_M	d__Bacteria	p__Planctomycetes	c__Planctomycetacia	o__Pirellulales	f__Pirellulaceae	g__Blastopirellula	0	0	0	0,00864217167700546	2,2712771521727e-07	0,000476579180427838	9,92990736200182e-82	4,17207323296203e-81	***	R_M
1243	CN_AN - H_M	d__Bacteria	p__Actinobacteria	c__Actinobacteria	o__Kineosporiales	f__Kineosporiaceae	g__Kineosporia	0	0	0	0,000435838366228753	1,35627287801524e-08	0,000116459129226319	0,000150940178601405	9,05406971676549e-05	***	H_M
1244	CN_AN - H_M	d__Bacteria	p__Firmicutes	c__Clostridia	o__Clostridiales	f__Clostridiaceae 2	g__Alkaliphilus	0	0	0	0,000435838366228753	1,35627287801524e-08	0,000116459129226319	0,000150940178601405	9,05406971676549e-05	***	H_M
1245	CN_AN - H_M	d__Bacteria	p__Acidobacteria	c__Acidobacteria_Gp15	o__	f__	g__Gp15	0,00127428020388483	4,38318034732847e-08	0,000209360463013637	0,000373575742481788	1,16259202280881e-08	0,000107823560635364	0,000151785884961622	9,05406971676549e-05	***	CN_AN
1246	CN_AN - H_M	d__Bacteria	p__Acidobacteria	c__Acidobacteria_Gp2	o__	f__	g__Gp2	0,00320292051246728	1,09959077412023e-07	0,000331600780174027	0,00168109084116805	5,22482106644185e-08	0,000228578674999263	0,000173155022062796	0,000102331080883998	***	CN_AN
1247	CN_AN - H_M	d__Bacteria	p__Proteobacteria	c__Alphaproteobacteria	o__Sphingomonadales	f__Erythrobacteraceae	g__Erythrobacter	0,00037884006061441	1,30427601454411e-08	0,000114204904209238	0	0	0	0,000275985644266933	0,000160136389324561	***	CN_AN
1248	CN_AN - H_M	d__Bacteria	p__Actinobacteria	c__Actinobacteria	o__Pseudonocardiales	f__Pseudonocardiaceae	g__Saccharothrix	0,00037884006061441	1,30427601454411e-08	0,000114204904209238	0	0	0	0,000275985644266933	0,000160136389324561	***	CN_AN
1249	CN_AN - H_M	d__Bacteria	p__Proteobacteria	c__Alphaproteobacteria	o__Rhizobiales	f__Brucellaceae	g__Brucella	0	0	0	0,000404707054355271	1,25943546762375e-08	0,000112224572515281	0,000293411020231126	0,000165727356451917	***	H_M
1250	CN_AN - H_M	d__Bacteria	p__Bacteroidetes	c__Cytophagia	o__Cytophagales	f__Cytophagaceae	g__Rhodocytophaga	0	0	0	0,000404707054355271	1,25943546762375e-08	0,000112224572515281	0,000293411020231126	0,000165727356451917	***	H_M
1251	CN_AN - H_M	d__Bacteria	p__Firmicutes	c__Bacilli	o__Bacillales	f__Bacillaceae 1	g__Fictibacillus	0	0	0	0,000404707054355271	1,25943546762375e-08	0,000112224572515281	0,000293411020231126	0,000165727356451917	***	H_M
1252	CN_AN - H_M	d__Bacteria	p__Bacteroidetes	c__Chitinophagia	o__Chitinophagales	f__Chitinophagaceae	g__Flavisolibacter	0,000826560132249621	2,84441856585981e-08	0,000168654041334912	0,00196127264802939	6,09391381846605e-08	0,000246858538812536	0,000305562272735102	0,000171076794876557	***	H_M
1253	CN_AN - H_M	d__Bacteria	p__Verrucomicrobia	c__Subdivision3	o__	f__	g__Subdivision3_genera_incertae_sedis	0,0114340818294531	3,89300623460323e-07	0,000623939599208387	0,00856111076520765	2,64245140178497e-07	0,000514047799507494	0,000402794831813233	0,000223553912029022	***	CN_AN
1254	CN_AN - H_M	d__Bacteria	p__Proteobacteria	c__Deltaproteobacteria	o__Myxococcales	f__Polyangiaceae	g__Sorangium	0	0	0	0,000373575742481788	1,16259202280881e-08	0,000107823560635364	0,000571323191072491	0,000301364927212222	***	H_M
1255	CN_AN - H_M	d__Bacteria	p__Proteobacteria	c__Deltaproteobacteria	o__Myxococcales	f__Nannocystaceae	g__Nannocystis	0	0	0	0,000373575742481788	1,16259202280881e-08	0,000107823560635364	0,000571323191072491	0,000301364927212222	***	H_M
1256	CN_AN - H_M	d__Bacteria	p__Bacteroidetes	c__Chitinophagia	o__Chitinophagales	f__Chitinophagaceae	g__Segetibacter	0	0	0	0,000373575742481788	1,16259202280881e-08	0,000107823560635364	0,000571323191072491	0,000301364927212222	***	H_M
1257	CN_AN - H_M	d__Bacteria	p__Proteobacteria	c__Alphaproteobacteria	o__Rhizobiales	f__Hyphomicrobiaceae	g__Filomicrobium	0	0	0	0,000373575742481788	1,16259202280881e-08	0,000107823560635364	0,000571323191072491	0,000301364927212222	***	H_M
1258	CN_AN - H_M	d__Bacteria	p__Bacteroidetes	c__Cytophagia	o__Cytophagales	f__Cytophagaceae	g__Leadbetterella	0	0	0	0,000373575742481788	1,16259202280881e-08	0,000107823560635364	0,000571323191072491	0,000301364927212222	***	H_M
1259	CN_AN - H_M	d__Bacteria	p__Proteobacteria	c__Deltaproteobacteria	o__Myxococcales	f__Polyangiaceae	g__Byssovorax	0	0	0	0,000373575742481788	1,16259202280881e-08	0,000107823560635364	0,000571323191072491	0,000301364927212222	***	H_M
1260	CN_AN - H_M	d__Bacteria	p__Actinobacteria	c__Actinobacteria	o__Micromonosporales	f__Micromonosporaceae	g__Virgisporangium	0,000344400055104009	1,18574631894628e-08	0,000108891979454241	0	0	0	0,000581408743045351	0,000304171102896443	***	CN_AN
1261	CN_AN - H_M	d__Bacteria	p__Proteobacteria	c__Deltaproteobacteria	o__Myxococcales	f__Sandaracinaceae	g__Sandaracinus	0,00134316021490563	4,61979037555615e-08	0,000214936976240854	0,00261503019737252	8,11989606313423e-08	0,000284954313235196	0,00063663443365236	0,000330355269065885	***	H_M
1262	CN_AN - H_M	d__Bacteria	p__Proteobacteria	c__Alphaproteobacteria	o__Rhodospirillales	f__Reyranellaceae	g__Reyranella	0,0079212012673922	2,70654583704965e-07	0,000520244734432714	0,00569703007284727	1,76351107412482e-07	0,000419941790504925	0,000952000691009776	0,000490017740419829	***	CN_AN
1263	CN_AN - H_M	d__Bacteria	p__Proteobacteria	c__Betaproteobacteria	o__Nitrosomonadales	f__Nitrosomonadaceae	g__Nitrosomonas	0	0	0	0,000342444430608306	1,06574254357041e-08	0,000103234807287582	0,00111445893502904	0,000551404854245619	***	H_M
1264	CN_AN - H_M	d__Bacteria	p__Proteobacteria	c__Betaproteobacteria	o__Burkholderiales	f__Burkholderiaceae	g__Ralstonia	0	0	0	0,000342444430608306	1,06574254357041e-08	0,000103234807287582	0,00111445893502904	0,000551404854245619	***	H_M
1265	CN_AN - H_M	d__Bacteria	p__Bacteroidetes	c__Bacteroidia	o__Bacteroidales	f__Dysgonomonadaceae	g__Proteiniphilum	0	0	0	0,000342444430608306	1,06574254357041e-08	0,000103234807287582	0,00111445893502904	0,000551404854245619	***	H_M
1266	CN_AN - H_M	d__Bacteria	p__Bacteroidetes	c__Sphingobacteriia	o__Sphingobacteriales	f__Sphingobacteriaceae	g__Sphingobacterium	0	0	0	0,000342444430608306	1,06574254357041e-08	0,000103234807287582	0,00111445893502904	0,000551404854245619	***	H_M
1267	CN_AN - H_M	d__Bacteria	p__Acidobacteria	c__Blastocatellia	o__Blastocatellales	f__Arenimicrobiaceae	g__Arenimicrobium	0	0	0	0,000342444430608306	1,06574254357041e-08	0,000103234807287582	0,00111445893502904	0,000551404854245619	***	H_M
1268	CN_AN - H_M	d__Bacteria	p__Proteobacteria	c__Gammaproteobacteria	o__Xanthomonadales	f__Rhodanobacteraceae	g__Dokdonella	0,00168756027000964	5,80235030254771e-08	0,000240880682134282	0,000747151484963576	2,32431508864012e-08	0,00015245704603724	0,00116963151338915	0,000574251229293104	***	CN_AN
1269	CN_AN - H_M	d__Bacteria	p__Actinobacteria	c__Actinobacteria	o__Micrococcales	f__Promicromonosporaceae	g__Promicromonospora	0,000413280066124811	1,42279753990616e-08	0,000119281077288318	0,00115185853931885	3,58186781614596e-08	0,000189258231423258	0,00139644405440284	0,000680375193011678	***	H_M
1270	CN_AN - H_M	d__Bacteria	p__Proteobacteria	c__Alphaproteobacteria	o__Rhizobiales	f__Phyllobacteriaceae	g__Mesorhizobium	0,00540708086513294	1,85219367716578e-07	0,000430371197591775	0,00367349480107092	1,13944156066667e-07	0,000337556152464545	0,00169341605252394	0,00081881533184975	***	CN_AN
1271	CN_AN - H_M	d__Bacteria	p__Proteobacteria	c__Alphaproteobacteria	o__Rhizobiales	f__Phyllobacteriaceae	g__Phyllobacterium	0,00117096018735363	4,02820402821857e-08	0,000200703862150647	0,00224145445489073	6,9625177821904e-08	0,000263865832994543	0,00206418938135839	0,000990590419856171	***	H_M
1272	CN_AN - H_M	d__Bacteria	p__Proteobacteria	c__Alphaproteobacteria	o__Rhodospirillales	f__Geminicoccaceae	g__Geminicoccus	0	0	0	0,000311313118734823	9,68887029908555e-09	9,84320593053176e-05	0,00217803818946791	0,00100735519125265	**	H_M
1273	CN_AN - H_M	d__Bacteria	p__Armatimonadetes	c__Armatimonadia	o__Armatimonadales	f__Armatimonadaceae	g__Armatimonas/Armatimonadetes_gp1	0	0	0	0,000311313118734823	9,68887029908555e-09	9,84320593053176e-05	0,00217803818946791	0,00100735519125265	**	H_M
1274	CN_AN - H_M	d__Bacteria	p__Bacteroidetes	c__Chitinophagia	o__Chitinophagales	f__Chitinophagaceae	g__Flavihumibacter	0	0	0	0,000311313118734823	9,68887029908555e-09	9,84320593053176e-05	0,00217803818946791	0,00100735519125265	**	H_M
1275	CN_AN - H_M	d__Bacteria	p__Bacteroidetes	c__Sphingobacteriia	o__Sphingobacteriales	f__Sphingobacteriaceae	g__Solitalea	0	0	0	0,000311313118734823	9,68887029908555e-09	9,84320593053176e-05	0,00217803818946791	0,00100735519125265	**	H_M
1276	CN_AN - H_M	d__Bacteria	p__Firmicutes	c__Clostridia	o__Clostridiales	f__Tissierellaceae	g__Tissierella	0	0	0	0,000311313118734823	9,68887029908555e-09	9,84320593053176e-05	0,00217803818946791	0,00100735519125265	**	H_M
1277	CN_AN - H_M	d__Bacteria	p__Actinobacteria	c__Actinobacteria	o__Micromonosporales	f__Micromonosporaceae	g__Micromonospora	0,00037884006061441	1,30427601454411e-08	0,000114204904209238	0,0010584646036984	3,29175385691952e-08	0,000181431911661635	0,00242444479966154	0,00111325261790421	**	H_M
1278	CN_AN - H_M	d__Bacteria	p__Actinobacteria	c__Actinobacteria	o__Streptosporangiales	f__Streptosporangiaceae	g__Nonomuraea	0,00137760022041604	4,73808313431633e-08	0,000217671383840787	0,00249050494987859	7,7341998535949e-08	0,000278104294350068	0,00257627722634407	0,00117452099319933	**	H_M
1279	CN_AN - H_M	d__Bacteria	p__Proteobacteria	c__Betaproteobacteria	o__Nitrosomonadales	f__Nitrosomonadaceae	g__Nitrosospira	0,00285852045736327	9,81694271795457e-08	0,000313320007627259	0,00435838366228753	1,35095051652808e-07	0,00036755278757317	0,00264862234080727	0,00119893917309821	**	H_M
1280	CN_AN - H_M	d__Bacteria	p__Bacteroidetes	c__Chitinophagia	o__Chitinophagales	f__Chitinophagaceae	g__Terrimonas	0,00168756027000964	5,80235030254771e-08	0,000240880682134282	0,000809414108710541	2,51785111768364e-08	0,000158677380797757	0,00285475096508649	0,00128314610196184	**	CN_AN
1281	CN_AN - H_M	d__Bacteria	p__Bacteroidetes	c__Cytophagia	o__Cytophagales	f__Fulvivirgaceae	g__Ohtaekwangia	0,00268632042981127	9,22715382248888e-08	0,000303762305470723	0,00155656559367412	4,83840072608794e-08	0,000219963649862607	0,00303426743877112	0,00135429739799724	**	CN_AN
1282	CN_AN - H_M	d__Bacteria	p__Verrucomicrobia	c__Spartobacteria	o__	f__	g__Spartobacteria_genera_incertae_sedis	0,100599256095881	3,11620615701176e-06	0,0017652779262801	0,0938297739866758	2,64704546870537e-06	0,00162697432945495	0,00494751842849304	0,00219291174369281	**	CN_AN
1283	CN_AN - H_M	d__Bacteria	p__Actinobacteria	c__Actinobacteria	o__Micrococcales	f__Intrasporangiaceae	g__Terrabacter	0,00120540019286403	4,14653763815765e-08	0,000203630489813231	0,00217919183114376	6,76953692010473e-08	0,000260183337669896	0,00500071114044682	0,00220120247004938	**	H_M
1284	CN_AN - H_M	d__Bacteria	p__Proteobacteria	c__Gammaproteobacteria	o__Pseudomonadales	f__Pseudomonadaceae	g__Pseudomonas	0,00334068053450889	1,14672649838996e-07	0,000338633503716032	0,0047630907166428	1,47579579822167e-07	0,000384160877526808	0,00715391438033752	0,00312742646697953	**	H_M
1285	CN_AN - H_M	d__Bacteria	p__Proteobacteria	c__Alphaproteobacteria	o__Rhizobiales	f__Kaistiaceae	g__Kaistia	0,000447720071635211	1,54131089503243e-08	0,000124149542690758	0,0010584646036984	3,29175385691952e-08	0,000181431911661635	0,00789964574715206	0,00342993986826875	**	H_M
1286	CN_AN - H_M	d__Bacteria	p__Firmicutes	c__Bacilli	o__Bacillales	f__Paenibacillaceae 1	g__Cohnella	0,00206640033062405	7,10222256000568e-08	0,000266499954221491	0,00320652512296868	9,95063453692118e-08	0,000315446263837776	0,00799260937026576	0,00344685565997473	**	H_M
1287	CN_AN - H_M	d__Bacteria	p__Firmicutes	c__Clostridia	o__Clostridiales	f__Peptostreptococcaceae	g__Paraclostridium	0,00161868025898884	5,56590367903565e-08	0,000235921675117732	0,000871676732457506	2,71136300903334e-08	0,000164662169578605	0,0117285825676735	0,00502406773594902	**	CN_AN
1288	CN_AN - H_M	d__Bacteria	p__Acidobacteria	c__Acidobacteria_Gp22	o__	f__	g__Gp22	0,00127428020388483	4,38318034732847e-08	0,000209360463013637	0,000622626237469647	1,93717061747163e-08	0,000139182276798148	0,0122600738453399	0,00521672630237959	**	CN_AN
1289	CN_AN - H_M	d__Bacteria	p__Proteobacteria	c__Alphaproteobacteria	o__Rhizobiales	f__Hyphomicrobiaceae	g__Hyphomicrobium	0,0149125223860036	5,05945895026366e-07	0,000711298738243198	0,0125459186850134	3,8568284329138e-07	0,000621033689336883	0,0130604260661975	0,00552047722636659	**	CN_AN
1290	CN_AN - H_M	d__Bacteria	p__Actinobacteria	c__Actinobacteria	o__Streptomycetales	f__Streptomycetaceae	g__Streptomyces	0,0330624052899848	1,10106019102551e-06	0,00104931415268522	0,0367660793225827	1,10252902256556e-06	0,00105001382017836	0,0136463490972457	0,00573019120888153	**	H_M
1291	CN_AN - H_M	d__Bacteria	p__Actinobacteria	c__Actinobacteria	o__Glycomycetales	f__Glycomycetaceae	g__Glycomyces	0,00141204022592644	4,85636772284072e-08	0,000220371679733143	0,000747151484963576	2,32431508864012e-08	0,00015245704603724	0,0165888134561012	0,00689840612474633	**	CN_AN
1292	CN_AN - H_M	d__Bacteria	p__Actinobacteria	c__Actinobacteria	o__Geodermatophilales	f__Geodermatophilaceae	g__Modestobacter	0,00161868025898884	5,56590367903565e-08	0,000235921675117732	0,000902808044330988	2,808109903073e-08	0,000167574159794194	0,0166445958566739	0,00689840612474633	**	CN_AN
1293	CN_AN - H_M	d__Bacteria	p__Bacteroidetes	c__Cytophagia	o__Cytophagales	f__Hymenobacteraceae	g__Hymenobacter	0,000585480093676815	2,01528261317969e-08	0,000141960649941443	0,00115185853931885	3,58186781614596e-08	0,000189258231423258	0,0201715140819368	0,00830621224931518	**	H_M
1294	CN_AN - H_M	d__Bacteria	p__Acidobacteria	c__Acidobacteria_Gp3	o__	f__	g__Gp3	0,0260710841713735	8,74509479645346e-07	0,000935152115778682	0,0231928273457443	7,05299340165463e-07	0,00083982101674432	0,0231877297839481	0,00948702089826348	**	CN_AN
1295	CN_AN - H_M	d__Bacteria	p__Actinobacteria	c__Actinobacteria	o__Mycobacteriales	f__Nocardiaceae	g__Nocardia	0,000344400055104009	1,18574631894628e-08	0,000108891979454241	0,000778282796837059	2,42108612037361e-08	0,000155598397175987	0,0275113691101039	0,0111842991864476	*	H_M
1296	CN_AN - H_M	d__Bacteria	p__Actinobacteria	c__Actinobacteria	o__Geodermatophilales	f__Geodermatophilaceae	g__Blastococcus	0,00230748036919686	7,92889927171562e-08	0,000281583012124589	0,00323765643484216	1,00469288492017e-07	0,000316968907768597	0,035838798318346	0,01447746678412	*	H_M
1297	CN_AN - H_M	d__Bacteria	p__Actinobacteria	c__Actinobacteria	o__Micromonosporales	f__Micromonosporaceae	g__Catellatospora	0,00127428020388483	4,38318034732847e-08	0,000209360463013637	0,000716020173090094	2,22753802248318e-08	0,000149249389361671	0,0381903020167876	0,0153303543527852	*	CN_AN
1298	CN_AN - H_M	d__Bacteria	p__Proteobacteria	c__Deltaproteobacteria	o__Myxococcales	f__Polyangiaceae	g__Aetherobacter	0,00103320016531203	3,55478788610444e-08	0,000188541451307251	0,000560363613722682	1,74356217534665e-08	0,000132044014455281	0,0523141700981447	0,0208687089628965	*	CN_AN
1299	CN_AN - H_M	d__Bacteria	p__Proteobacteria	c__Oligoflexia	o__Bacteriovoracales	f__Bacteriovoracaceae	g__Peredibacter	0,000964320154291225	3,31803079363269e-08	0,000182154626447771	0,00155656559367412	4,83840072608794e-08	0,000219963649862607	0,0528878922189915	0,0209665323220699	*	H_M
1300	CN_AN - H_M	d__Bacteria	p__Proteobacteria	c__Betaproteobacteria	o__Burkholderiales	f__Oxalobacteraceae	g__Massilia	0,00268632042981127	9,22715382248888e-08	0,000303762305470723	0,00358010086545047	1,11057680123398e-07	0,000333253177214259	0,0579949416715505	0,0228492172172436	*	H_M
1301	CN_AN - H_M	d__Bacteria	p__Actinobacteria	c__Actinobacteria	o__Frankiales	f__Frankiaceae	g__Jatrophihabitans	0,000895440143270423	3,08124102021782e-08	0,000175534641031843	0,000466969678102235	1,45310425398328e-08	0,000120544774004653	0,0590430155946772	0,0231194315295052	*	CN_AN
1302	CN_AN - H_M	d__Bacteria	p__Actinobacteria	c__Actinobacteria	o__Streptosporangiales	f__Streptosporangiaceae	g__Sphaerisporangium	0,000723240115718419	2,48912360755445e-08	0,000157769566379402	0,000342444430608306	1,06574254357041e-08	0,000103234807287582	0,0602011884715398	0,0232947351671849	*	CN_AN
1303	CN_AN - H_M	d__Bacteria	p__Actinobacteria	c__Actinobacteria	o__Nakamurellales	f__Nakamurellaceae	g__Nakamurella	0,00261744041879047	8,99118107265214e-08	0,000299852981853643	0,00186787871240894	5,80427054426908e-08	0,000240920537610829	0,0602206580302582	0,0232947351671849	*	CN_AN
1304	CN_AN - H_M	d__Bacteria	p__Actinobacteria	c__Actinobacteria	o__Micrococcales	f__Intrasporangiaceae	g__Oryzihumus	0,00365064058410249	1,25273408211751e-07	0,000353939836994582	0,00280181806861341	8,69825934473959e-08	0,000294928115728894	0,0745882332404449	0,0286786337078975	*	CN_AN
1305	CN_AN - H_M	d__Bacteria	p__Proteobacteria	c__Gammaproteobacteria	o__Cellvibrionales	f__Cellvibrionaceae	g__Cellvibrio	0,000344400055104009	1,18574631894628e-08	0,000108891979454241	0,000622626237469647	1,93717061747163e-08	0,000139182276798148	0,144143695621497	0,0550903341069087	ns	H_M
1306	CN_AN - H_M	d__Bacteria	p__Proteobacteria	c__Alphaproteobacteria	o__Rhizobiales	f__Rhizobiaceae	g__Rhizobium	0,00313404050144648	1,0760180098439e-07	0,000328027134524555	0,00386028267231181	1,19715478658873e-07	0,000345999246616048	0,147928768962769	0,05620042325293	ns	H_M
1307	CN_AN - H_M	d__Bacteria	p__Bacteroidetes	c__Chitinophagia	o__Chitinophagales	f__Chitinophagaceae	g__Parasegetibacter	0,00172200027552004	5,92056135895007e-08	0,000243322036793836	0,00227258576676421	7,05899916159806e-08	0,000265687770919138	0,15349256026223	0,0579691390696896	ns	H_M
1308	CN_AN - H_M	d__Bacteria	p__Bacteroidetes	c__Chitinophagia	o__Chitinophagales	f__Chitinophagaceae	g__Parafilimonas	0,000895440143270423	3,08124102021782e-08	0,000175534641031843	0,000560363613722682	1,74356217534665e-08	0,000132044014455281	0,163839494413803	0,0615128575794648	ns	CN_AN
1309	CN_AN - H_M	d__Bacteria	p__Proteobacteria	c__Gammaproteobacteria	o__Xanthomonadales	f__Xanthomonadaceae	g__Lysobacter	0,00857556137208982	2,92819738909707e-07	0,000541128209308762	0,00965070668077953	2,97548972365153e-07	0,000545480496777981	0,176177583294929	0,0657583281020713	ns	H_M
1310	CN_AN - H_M	d__Bacteria	p__Proteobacteria	c__Alphaproteobacteria	o__Caulobacterales	f__Hyphomonadaceae	g__Asprobacter	0,000826560132249621	2,84441856585981e-08	0,000168654041334912	0,0005292323018492	1,64674890264898e-08	0,000128325714595672	0,206887162579863	0,0767717289587702	ns	CN_AN
1311	CN_AN - H_M	d__Bacteria	p__Bacteroidetes	c__Chitinophagia	o__Chitinophagales	f__Chitinophagaceae	g__Niastella	0,00206640033062405	7,10222256000568e-08	0,000266499954221491	0,00161882821742108	5,03162296511181e-08	0,000224312794220745	0,230888612957701	0,085059243558048	ns	CN_AN
1312	CN_AN - H_M	d__Bacteria	p__Actinobacteria	c__Thermoleophilia	o__Gaiellales	f__Gaiellaceae	g__Gaiella	0,00671580107452817	2,29746825915465e-07	0,000479319127425002	0,00756490878525621	2,33731233159832e-07	0,000483457581551714	0,231886005569948	0,085059243558048	ns	H_M
1313	CN_AN - H_M	d__Bacteria	p__Actinobacteria	c__Actinobacteria	o__Micrococcales	f__Micrococcaceae	g__Arthrobacter	0,000585480093676815	2,01528261317969e-08	0,000141960649941443	0,000373575742481788	1,16259202280881e-08	0,000107823560635364	0,266294661601839	0,0971226752245487	ns	CN_AN
1314	CN_AN - H_M	d__Bacteria	p__Actinobacteria	c__Actinobacteria	o__Mycobacteriales	f__Mycobacteriaceae	g__Mycobacterium	0,0226615236258438	7,62802788799694e-07	0,000873385818982478	0,0213249486333354	6,4973678276271e-07	0,000806062517899642	0,271919298135029	0,0986105969086574	ns	CN_AN
1315	CN_AN - H_M	d__Bacteria	p__Verrucomicrobia	c__Verrucomicrobiae	o__Verrucomicrobiales	f__Verrucomicrobiaceae	g__Luteolibacter	0,00223860035817606	7,69274677669169e-08	0,000277358013705962	0,00270842413299296	8,40910485884246e-08	0,000289984566121069	0,278388831617279	0,100386373819285	ns	H_M
1316	CN_AN - H_M	d__Bacteria	p__Proteobacteria	c__Alphaproteobacteria	o__Caulobacterales	f__Caulobacteraceae	g__Phenylobacterium	0,000964320154291225	3,31803079363269e-08	0,000182154626447771	0,00127638378681278	3,96860194651953e-08	0,000199213502216078	0,304246192257335	0,109094127723119	ns	H_M
1317	CN_AN - H_M	d__Bacteria	p__Actinobacteria	c__Actinobacteria	o__Propionibacteriales	f__Nocardioidaceae	g__Aeromicrobium	0,00578592092574735	1,98121027890076e-07	0,000445107883428361	0,00519892908287155	1,61013051251917e-07	0,000401264315946381	0,353780651778689	0,125783933527794	ns	CN_AN
1318	CN_AN - H_M	d__Bacteria	p__Proteobacteria	c__Oligoflexia	o__Oligoflexales	f__Oligoflexaceae	g__Oligoflexus	0,00037884006061441	1,30427601454411e-08	0,000114204904209238	0,000560363613722682	1,74356217534665e-08	0,000132044014455281	0,354732885926096	0,125783933527794	ns	H_M
1319	CN_AN - H_M	d__Bacteria	p__Proteobacteria	c__Gammaproteobacteria	o__Legionellales	f__Legionellaceae	g__Legionella	0,00123984019837443	4,26486307786095e-08	0,000206515449249226	0,000965070668077953	3,00158558788197e-08	0,000173250846690051	0,36633942425975	0,129181793135596	ns	CN_AN
1320	CN_AN - H_M	d__Bacteria	p__Acidobacteria	c__Acidobacteria_Gp10	o__	f__	g__Gp10	0,000998760159801626	3,43641342498646e-08	0,000185375657112428	0,00127638378681278	3,96860194651953e-08	0,000199213502216078	0,371200079833028	0,130176592076637	ns	H_M
1321	CN_AN - H_M	d__Bacteria	p__Armatimonadetes	c__Chthonomonadetes	o__Chthonomonadales	f__Chthonomonadaceae	g__Chthonomonas/Armatimonadetes_gp3	0,00216972034715526	7,45656160072463e-08	0,000273067054049452	0,00255276757362555	7,92706002721148e-08	0,000281550351220017	0,373792005433307	0,130369242988438	ns	H_M
1322	CN_AN - H_M	d__Bacteria	p__Acidobacteria	c__Vicinamibacteria	o__Vicinamibacterales	f__Vicinamibacteraceae	g__Luteitalea	0,000654360104697617	2,25221945083863e-08	0,00015007396345931	0,000871676732457506	2,71136300903334e-08	0,000164662169578605	0,381739059091996	0,132417383016882	ns	H_M
1323	CN_AN - H_M	d__Bacteria	p__Firmicutes	c__Bacilli	o__Bacillales	f__Thermoactinomycetaceae 1	g__Shimazuella	0,000688800110208018	2,37067561431443e-08	0,000153969984552653	0,000902808044330988	2,808109903073e-08	0,000167574159794194	0,392056167606445	0,135261060085797	ns	H_M
1324	CN_AN - H_M	d__Bacteria	p__Actinobacteria	c__Actinobacteria	o__Sporichthyales	f__Sporichthyaceae	g__Sporichthya	0,000551040088166414	1,89680193899655e-08	0,000137724432799578	0,000404707054355271	1,25943546762375e-08	0,000112224572515281	0,459433616186457	0,157654383099103	ns	CN_AN
1325	CN_AN - H_M	d__Bacteria	p__Actinobacteria	c__Actinobacteria	o__Streptosporangiales	f__Thermomonosporaceae	g__Actinoallomurus	0,000585480093676815	2,01528261317969e-08	0,000141960649941443	0,000435838366228753	1,35627287801524e-08	0,000116459129226319	0,473527939056597	0,161621906961735	ns	CN_AN
1326	CN_AN - H_M	d__Bacteria	p__candidate division WPS-1	c__	o__	f__	g__WPS-1_genera_incertae_sedis	0,0038917206226753	1,33513867169635e-07	0,000365395494183542	0,00351783824170351	1,09133061106713e-07	0,000330352934157868	0,487544443727908	0,165520803930546	ns	CN_AN
1327	CN_AN - H_M	d__Bacteria	p__Proteobacteria	c__Alphaproteobacteria	o__Rhizobiales	f__Methylobacteriaceae	g__Methylobacterium	0,00127428020388483	4,38318034732847e-08	0,000209360463013637	0,0010584646036984	3,29175385691952e-08	0,000181431911661635	0,506840202306857	0,171161260568382	ns	CN_AN
1328	CN_AN - H_M	d__Bacteria	p__Firmicutes	c__Bacilli	o__Bacillales	f__Bacillaceae 1	g__Neobacillus	0,00888552142168343	3,03308728456974e-07	0,000550734716952703	0,00937052487391819	2,88992190078312e-07	0,000537579938314584	0,557324215613249	0,187219265639242	ns	H_M
1329	CN_AN - H_M	d__Bacteria	p__Actinobacteria	c__Thermoleophilia	o__Solirubrobacterales	f__Solirubrobacteraceae	g__Solirubrobacter	0,00420168067226891	1,44102860402865e-07	0,000379608825507081	0,00454517153352842	1,40858408806053e-07	0,000375311082711466	0,561305071269259	0,187569328501291	ns	H_M
1330	CN_AN - H_M	d__Bacteria	p__Planctomycetes	c__Planctomycetacia	o__Planctomycetales	f__Isosphaeraceae	g__Singulisphaera	0,000929880148780824	3,19963999204315e-08	0,000178875375388653	0,00108959591557188	3,38846454441845e-08	0,000184077824422673	0,62232384114796	0,206876631086504	ns	H_M
1331	CN_AN - H_M	d__Bacteria	p__Proteobacteria	c__Gammaproteobacteria	o__Nevskiales	f__Steroidobacteraceae	g__Povalibacter	0,0038572806171649	1,32336903854153e-07	0,000363781395695483	0,00410933316729967	1,27407196171346e-07	0,000356941446418521	0,667521443690778	0,220081836427802	ns	H_M
1332	CN_AN - H_M	d__Bacteria	p__Firmicutes	c__Bacilli	o__Bacillales	f__Bacillaceae 1	g__Alkalihalobacillus	0,00037884006061441	1,30427601454411e-08	0,000114204904209238	0,000311313118734823	9,68887029908555e-09	9,84320593053176e-05	0,668943913077012	0,220081836427802	ns	CN_AN
1333	CN_AN - H_M	d__Bacteria	p__Proteobacteria	c__Betaproteobacteria	o__Burkholderiales	f__Oxalobacteraceae	g__Noviherbaspirillum	0,00106764017082243	3,67315417698665e-08	0,000191654746275344	0,00121412116306581	3,77524695017966e-08	0,000194299947251142	0,677957257957528	0,221903385430166	ns	H_M
1334	CN_AN - H_M	d__Bacteria	p__Firmicutes	c__Bacilli	o__Bacillales	f__Bacillaceae 1	g__Peribacillus	0,00654360104697617	2,23894690281184e-07	0,000473175115872743	0,00625739368656995	1,93587955257346e-07	0,000439986312579547	0,694569827220028	0,226180972343353	ns	CN_AN
1335	CN_AN - H_M	d__Bacteria	p__Firmicutes	c__Bacilli	o__Bacillales	f__Planococcaceae	g__Paenisporosarcina	0,000895440143270423	3,08124102021782e-08	0,000175534641031843	0,000778282796837059	2,42108612037361e-08	0,000155598397175987	0,718127231077938	0,232665180612427	ns	CN_AN
1336	CN_AN - H_M	d__Bacteria	p__Acidobacteria	c__Vicinamibacteria	o__Vicinamibacterales	f__Vicinamibacteraceae	g__Vicinamibacter	0,000723240115718419	2,48912360755445e-08	0,000157769566379402	0,000622626237469647	1,93717061747163e-08	0,000139182276798148	0,746226623794257	0,239169943924822	ns	CN_AN
1337	CN_AN - H_M	d__Bacteria	p__Actinobacteria	c__Actinobacteria	o__Propionibacteriales	f__Nocardioidaceae	g__Marmoricola	0,00199752031960325	6,86595568168081e-08	0,000262029686899802	0,00214806051927028	6,67303743742671e-08	0,000258322229733074	0,749388653688326	0,239169943924822	ns	H_M
1338	CN_AN - H_M	d__Bacteria	p__Planctomycetes	c__Planctomycetacia	o__Planctomycetales	f__Gemmataceae	g__Gemmata	0,00223860035817606	7,69274677669169e-08	0,000277358013705962	0,00208579789552332	6,48002036880031e-08	0,000254558841307866	0,749446045697683	0,239169943924822	ns	CN_AN
1339	CN_AN - H_M	d__Bacteria	p__Firmicutes	c__Bacilli	o__Bacillales	f__Planococcaceae	g__Psychrobacillus	0,00134316021490563	4,61979037555615e-08	0,000214936976240854	0,00146317165805367	4,54852210937623e-08	0,00021327264497296	0,773763426394386	0,245701815479249	ns	H_M
1340	CN_AN - H_M	d__Bacteria	p__Acidobacteria	c__Blastocatellia	o__Blastocatellales	f__Blastocatellaceae	g__Stenotrophobacter	0,0162212425953988	5,49616458896505e-07	0,000741361220254004	0,0165307266048191	5,06131866465423e-07	0,000711429452908314	0,787797482037241	0,248919800262961	ns	H_M
1341	CN_AN - H_M	d__Bacteria	p__Bacteroidetes	c__Cytophagia	o__Cytophagales	f__Fulvivirgaceae	g__Chryseolinea	0,00103320016531203	3,55478788610444e-08	0,000188541451307251	0,00093393935620447	2,90485076268922e-08	0,000170436227448545	0,793151502880881	0,249376966914003	ns	CN_AN
1342	CN_AN - H_M	d__Bacteria	p__Actinobacteria	c__Actinobacteria	o__Micromonosporales	f__Micromonosporaceae	g__Dactylosporangium	0,00134316021490563	4,61979037555615e-08	0,000214936976240854	0,00124525247493929	3,87192746556132e-08	0,000196772138921172	0,822830705355973	0,257440308535219	ns	CN_AN
1343	CN_AN - H_M	d__Bacteria	p__Acidobacteria	c__Acidobacteria_Gp3	o__	f__	g__Candidatus Solibacter	0,00285852045736327	9,81694271795457e-08	0,000313320007627259	0,00277068675673993	8,60188055053066e-08	0,00029328962734012	0,897857257412184	0,27954366918563	ns	CN_AN
1344	CN_AN - H_M	d__Bacteria	p__Proteobacteria	c__Betaproteobacteria	o__Burkholderiales	f__Burkholderiaceae	g__Caballeronia	0,00154980024796804	5,32942437458046e-08	0,000230855460723381	0,00149430296992715	4,64515434937026e-08	0,000215526201408791	0,942618493835656	0,292055211794815	ns	CN_AN
1345	CN_AN - H_M	d__Bacteria	p__Proteobacteria	c__Alphaproteobacteria	o__Rhodospirillales	f__Azospirillaceae	g__Skermanella	0,00437388069982091	1,49982774838803e-07	0,000387276096394811	0,00442064628603449	1,37016412080828e-07	0,000370157280194281	0,979186434831826	0,301919572424329	ns	H_M
1346	CN_AN - H_M	d__Bacteria	p__Proteobacteria	c__Gammaproteobacteria	o__Gammaproteobacteria_incertae_sedis	f__	g__Acidibacter	0,00192864030858245	6,62965612241281e-08	0,000257481186155665	0,00196127264802939	6,09391381846605e-08	0,000246858538812536	0,999999999999911	0,30249191379491	ns	H_M
1347	CN_AN - H_M	d__Bacteria	p__Bacteroidetes	c__Cytophagia	o__Cytophagales	f__Hymenobacteraceae	g__Adhaeribacter	0,00144648023143684	4,97464414112933e-08	0,000223039102875019	0,00143204034618019	4,45188383495875e-08	0,000210994877543479	0,999999999999997	0,30249191379491	ns	CN_AN
1348	CN_AN - H_M	d__Bacteria	p__Proteobacteria	c__Betaproteobacteria	o__Burkholderiales	f__Oxalobacteraceae	g__Pseudoduganella	0,000516600082656013	1,77831309457762e-08	0,000133353406202377	0,000498100989975718	1,54992959552786e-08	0,000124496168436135	1	0,30249191379491	ns	CN_AN
1349	CN_AN - H_M	d__Bacteria	p__Proteobacteria	c__Alphaproteobacteria	o__Rhizobiales	f__Hyphomicrobiaceae	g__Rhodomicrobium	0,000413280066124811	1,42279753990616e-08	0,000119281077288318	0,000404707054355271	1,25943546762375e-08	0,000112224572515281	1	0,30249191379491	ns	CN_AN
1350	CN_AN - H_M	d__Bacteria	p__Proteobacteria	c__Gammaproteobacteria	o__Xanthomonadales	f__Rhodanobacteraceae	g__Rhodanobacter	0	0	0	0,00666210074092522	2,06024630448709e-07	0,000453899361586585	1,0700771053854e-60	1,36597041379814e-59	***	H_M
1351	CN_AN - H_M	d__Bacteria	p__Proteobacteria	c__Alphaproteobacteria	o__Sphingomonadales	f__Sphingomonadaceae	g__Hephaestia	0	0	0	0,000560363613722682	1,74356217534665e-08	0,000132044014455281	1,07301598616939e-05	7,78251103282506e-06	***	H_M
1352	CN_AN - H_M	d__Bacteria	p__Proteobacteria	c__Gammaproteobacteria	o__Xanthomonadales	f__Xanthomonadaceae	g__Arenimonas	0,00344400055104009	1,18206971284468e-07	0,000343812407112466	0,000716020173090094	2,22753802248318e-08	0,000149249389361671	1,09222725897952e-13	2,48972399378862e-13	***	CN_AN
1353	CN_AN - H_M	d__Bacteria	p__Firmicutes	c__Bacilli	o__Bacillales	f__Paenibacillaceae 1	g__Brevibacillus	0	0	0	0,000778282796837059	2,42108612037361e-08	0,000155598397175987	1,09702771343109e-07	1,11140737527151e-07	***	H_M
1354	CN_AN - H_M	d__Bacteria	p__Firmicutes	c__Bacilli	o__Bacillales	f__Planococcaceae	g__Ureibacillus	0	0	0	0,000778282796837059	2,42108612037361e-08	0,000155598397175987	1,09702771343109e-07	1,11140737527151e-07	***	H_M
1355	CN_AN - H_M	d__Bacteria	p__Acidobacteria	c__Acidobacteria_Gp16	o__	f__	g__Gp16	0,0395371263259402	1,30786781359831e-06	0,00114362048495045	0,0321897764771807	9,69882468401665e-07	0,000984826110743244	1,11656627140478e-06	1,01808183735275e-06	***	CN_AN
1356	CN_AN - H_M	d__Bacteria	p__Actinobacteria	c__Thermoleophilia	o__Solirubrobacterales	f__Patulibacteraceae	g__Patulibacter	0	0	0	0,00255276757362555	7,92706002721148e-08	0,000281550351220017	1,14071369415699e-23	6,61881427639418e-23	***	H_M
1357	CN_AN - H_M	d__Bacteria	p__Proteobacteria	c__Alphaproteobacteria	o__Rhizobiales	f__Rhizobiaceae	g__Pararhizobium	0	0	0	0,00124525247493929	3,87192746556132e-08	0,000196772138921172	1,1562788535776e-11	1,84501039240367e-11	***	H_M
1358	CN_AN - H_M	d__Bacteria	p__Proteobacteria	c__Gammaproteobacteria	o__Legionellales	f__Coxiellaceae	g__Aquicella	0	0	0	0,000996201979951435	3,09831437865127e-08	0,000176020293678066	1,16085573200002e-09	1,51209262438026e-09	***	H_M
1359	CN_AN - H_M	d__Bacteria	p__Firmicutes	c__Bacilli	o__Bacillales	f__Planococcaceae	g__Sporosarcina	0,00234192037470726	8,04696326387391e-08	0,000283671698691884	0	0	0	1,16148902154078e-17	4,11849771123801e-17	***	CN_AN
1360	CN_AN - H_M	d__Bacteria	p__Actinobacteria	c__Actinobacteria	o__Propionibacteriales	f__Propionibacteriaceae	g__Microlunatus	0,00685356109656978	2,3442706378045e-07	0,000484176686531322	0,0109270904675923	3,36468016609239e-07	0,000580058632044416	1,25151766369323e-07	1,24811106802134e-07	***	H_M
1361	CN_AN - H_M	d__Bacteria	p__Proteobacteria	c__Alphaproteobacteria	o__Rhizobiales	f__Bradyrhizobiaceae	g__Bradyrhizobium	0,00079212012673922	2,72599508332714e-08	0,000165105877646047	0	0	0	1,3222398940762e-06	1,17212515066144e-06	***	CN_AN
1362	CN_AN - H_M	d__Bacteria	p__Actinobacteria	c__Actinobacteria	o__Micromonosporales	f__Micromonosporaceae	g__Rhizocola	0,00079212012673922	2,72599508332714e-08	0,000165105877646047	0	0	0	1,3222398940762e-06	1,17212515066144e-06	***	CN_AN
1363	CN_AN - H_M	d__Bacteria	p__Acidobacteria	c__Acidobacteria_Gp7	o__	f__	g__Gp7	0,0103320016531203	3,52169843119001e-07	0,000593438996965148	0,0061639997509495	1,9071650502848e-07	0,000436711008595478	1,32849401431745e-08	1,54167609157472e-08	***	CN_AN
1364	CN_AN - H_M	d__Bacteria	p__Proteobacteria	c__Betaproteobacteria	o__Burkholderiales	f__Burkholderiaceae	g__Limnobacter	0,00106764017082243	3,67315417698665e-08	0,000191654746275344	0	0	0	1,36457502951409e-08	1,55526936558985e-08	***	CN_AN
1365	CN_AN - H_M	d__Bacteria	p__Firmicutes	c__Clostridia	o__Clostridiales	f__Clostridiaceae 1	g__Sarcina	0	0	0	0,00199240395990287	6,1904495076848e-08	0,000248806139548139	1,36539760166914e-18	5,12632857610557e-18	***	H_M
1366	CN_AN - H_M	d__Bacteria	p__Proteobacteria	c__Alphaproteobacteria	o__Sphingomonadales	f__Erythrobacteraceae	g__Altererythrobacter	0,00134316021490563	4,61979037555615e-08	0,000214936976240854	0	0	0	1,45332118103502e-10	2,15719483817448e-10	***	CN_AN
1367	CN_AN - H_M	d__Bacteria	p__Proteobacteria	c__Alphaproteobacteria	o__Rhodospirillales	f__Rhodospirillaceae	g__Dongia	0,000619920099187216	2,13375511712705e-08	0,000146073786735576	0	0	0	1,49796244376091e-06	1,27478189428927e-06	***	CN_AN
1368	CN_AN - H_M	d__Bacteria	p__Proteobacteria	c__Betaproteobacteria	o__Burkholderiales	f__Burkholderiaceae	g__Paraburkholderia	0,000619920099187216	2,13375511712705e-08	0,000146073786735576	0	0	0	1,49796244376091e-06	1,27478189428927e-06	***	CN_AN
1369	CN_AN - H_M	d__Bacteria	p__Proteobacteria	c__Betaproteobacteria	o__Nitrosomonadales	f__Methylophilaceae	g__Methylotenera	0,000619920099187216	2,13375511712705e-08	0,000146073786735576	0	0	0	1,49796244376091e-06	1,27478189428927e-06	***	CN_AN
1370	CN_AN - H_M	d__Bacteria	p__Candidatus Saccharibacteria	c__	o__	f__	g__Saccharibacteria_genera_incertae_sedis	0	0	0	0,00242824232613162	7,54131554228451e-08	0,000274614557922272	1,52045649318768e-22	7,46494943325974e-22	***	H_M
1371	CN_AN - H_M	d__Bacteria	p__Bacteroidetes	c__Cytophagia	o__Cytophagales	f__Cytophagaceae	g__Chryseotalea	0,0130872020939523	4,44839925445303e-07	0,000666963211463199	0	0	0	1,55538684361554e-93	2,48184499941304e-92	***	CN_AN
1372	CN_AN - H_M	d__Bacteria	p__Proteobacteria	c__Alphaproteobacteria	o__Sphingomonadales	f__Sphingomonadaceae	g__Sphingopyxis	0	0	0	0,000871676732457506	2,71136300903334e-08	0,000164662169578605	1,55693047304111e-08	1,74337409385891e-08	***	H_M
1373	CN_AN - H_M	d__Bacteria	p__Proteobacteria	c__Gammaproteobacteria	o__Nevskiales	f__Steroidobacteraceae	g__Steroidobacter	0,000826560132249621	2,84441856585981e-08	0,000168654041334912	0,00224145445489073	6,9625177821904e-08	0,000263865832994543	1,62230962435263e-05	1,16342920877626e-05	***	H_M
1374	CN_AN - H_M	d__Bacteria	p__Actinobacteria	c__Actinobacteria	o__Streptosporangiales	f__Streptosporangiaceae	g__Streptosporangium	0,00241080038572806	8,28306673748316e-08	0,000287803174712913	0,00622626237469647	1,92630865525292e-07	0,000438897329138937	1,8402428167523e-12	3,67046745574069e-12	***	H_M
1375	CN_AN - H_M	d__Bacteria	p__Planctomycetes	c__Planctomycetacia	o__Planctomycetales	f__Planctomycetaceae	g__Planctomicrobium	0	0	0	0,00208579789552332	6,48002036880031e-08	0,000254558841307866	1,92765639286825e-19	7,68963746682106e-19	***	H_M
1376	CN_AN - H_M	d__Bacteria	p__Firmicutes	c__Clostridia	o__Clostridiales	f__Ruminococcaceae	g__Acetivibrio	0	0	0	0,00230371707863769	7,15547450658226e-08	0,00026749718702413	2,03385860184137e-21	9,27233141152134e-21	***	H_M
1377	CN_AN - H_M	d__Bacteria	p__Acidobacteria	c__Acidobacteria_Gp1	o__	f__	g__Gp1	0,0123295219727235	4,19407778909855e-07	0,000647617000170514	0,00638191893406388	1,97415710743218e-07	0,000444314877922424	2,03649371765058e-14	5,19923312478421e-14	***	CN_AN
1378	CN_AN - H_M	d__Bacteria	p__Bacteroidetes	c__Cytophagia	o__Cytophagales	f__Hymenobacteraceae	g__Pontibacter	0	0	0	0,0005292323018492	1,64674890264898e-08	0,000128325714595672	2,07379671280392e-05	1,43871436300853e-05	***	H_M
1379	CN_AN - H_M	d__Bacteria	p__Actinobacteria	c__Actinobacteria	o__Micrococcales	f__Intrasporangiaceae	g__Ornithinimicrobium	0	0	0	0,0005292323018492	1,64674890264898e-08	0,000128325714595672	2,07379671280392e-05	1,43871436300853e-05	***	H_M
1380	CN_AN - H_M	d__Bacteria	p__Proteobacteria	c__Alphaproteobacteria	o__Rhizobiales	f__Alsobacteraceae	g__Alsobacter	0	0	0	0,0005292323018492	1,64674890264898e-08	0,000128325714595672	2,07379671280392e-05	1,43871436300853e-05	***	H_M
1381	CN_AN - H_M	d__Bacteria	p__Proteobacteria	c__Alphaproteobacteria	o__Rhodospirillales	f__Acetobacteraceae	g__Roseomonas	0,00037884006061441	1,30427601454411e-08	0,000114204904209238	0,00155656559367412	4,83840072608794e-08	0,000219963649862607	2,12750401004701e-06	1,78670568785202e-06	***	H_M
1382	CN_AN - H_M	d__Bacteria	p__Proteobacteria	c__Gammaproteobacteria	o__Xanthomonadales	f__Rhodanobacteraceae	g__Pseudofulvimonas	0	0	0	0,00121412116306581	3,77524695017966e-08	0,000194299947251142	2,28015264108458e-11	3,54957444699627e-11	***	H_M
1383	CN_AN - H_M	d__Bacteria	p__Proteobacteria	c__Alphaproteobacteria	o__Rhizobiales	f__Bradyrhizobiaceae	g__Pseudorhodoplanes	0,00123984019837443	4,26486307786095e-08	0,000206515449249226	0,0037046261129444	1,14906194025955e-07	0,000338978161576752	2,32420140793527e-09	2,96687999674952e-09	***	H_M
1384	CN_AN - H_M	d__Bacteria	p__Actinobacteria	c__Actinobacteria	o__Mycobacteriales	f__Nocardiaceae	g__Smaragdicoccus	0,000757680121228819	2,60756343055868e-08	0,000161479516674985	0	0	0	2,34973465697682e-06	1,92688811578851e-06	***	CN_AN
1385	CN_AN - H_M	d__Bacteria	p__Proteobacteria	c__Betaproteobacteria	o__Burkholderiales	f__Comamonadaceae	g__Ramlibacter	0,000585480093676815	2,01528261317969e-08	0,000141960649941443	0,00193014133615591	5,99737209482385e-08	0,000244895326513673	2,38329567728725e-06	1,92688811578851e-06	***	H_M
1386	CN_AN - H_M	d__Bacteria	p__Actinobacteria	c__Actinobacteria	o__Mycobacteriales	f__Nocardiaceae	g__Rhodococcus	0,00165312026449924	5,68413107590957e-08	0,00023841415805085	0,00367349480107092	1,13944156066667e-07	0,000337556152464545	2,38499440521977e-06	1,92688811578851e-06	***	H_M
1387	CN_AN - H_M	d__Bacteria	p__Firmicutes	c__Bacilli	o__Bacillales	f__Paenibacillaceae 1	g__Paenibacillus	0,0170478027276484	5,77137081102381e-07	0,000759695387048244	0,0128883631156217	3,96072762735331e-07	0,000629343120034955	2,53672887127028e-05	1,74095412786465e-05	***	CN_AN
1388	CN_AN - H_M	d__Bacteria	p__Firmicutes	c__Clostridia	o__Clostridiales	f__Clostridiaceae 1	g__Clostridium sensu stricto	0,00199752031960325	6,86595568168081e-08	0,000262029686899802	0,0226635950438951	6,89578671385744e-07	0,000830408737541787	2,61805144222529e-113	1,67099211537345e-111	***	H_M
1389	CN_AN - H_M	d__Bacteria	p__Proteobacteria	c__Betaproteobacteria	o__Burkholderiales	f__Comamonadaceae	g__Hydrogenophaga	0	0	0	0,00152543428180064	4,74178055494082e-08	0,00021775629852982	2,70846870947954e-14	6,64885251515557e-14	***	H_M
1390	CN_AN - H_M	d__Bacteria	p__Actinobacteria	c__Actinobacteria	o__Mycobacteriales	f__Dietziaceae	g__Dietzia	0	0	0	0,000622626237469647	1,93717061747163e-08	0,000139182276798148	2,88288377654048e-06	2,300029318772e-06	***	H_M
1391	CN_AN - H_M	d__Bacteria	p__Proteobacteria	c__Alphaproteobacteria	o__Rhizobiales	f__Bradyrhizobiaceae	g__Rhodoplanes	0,000482160077145612	1,65981607992292e-08	0,000128833849586315	0	0	0	2,95157709950219e-05	1,98301843546619e-05	***	CN_AN
1392	CN_AN - H_M	d__Bacteria	p__Actinobacteria	c__Actinobacteria	o__Streptosporangiales	f__Thermomonosporaceae	g__Actinomadura	0,000482160077145612	1,65981607992292e-08	0,000128833849586315	0	0	0	2,95157709950219e-05	1,98301843546619e-05	***	CN_AN
1393	CN_AN - H_M	d__Bacteria	p__Proteobacteria	c__Alphaproteobacteria	o__Rhizobiales	f__Phyllobacteriaceae	g__Nitratireductor	0	0	0	0,000840545420584023	2,61461008057021e-08	0,000161697559677634	2,98305821339474e-08	3,28269066299182e-08	***	H_M
1394	CN_AN - H_M	d__Bacteria	p__Firmicutes	c__Clostridia	o__Clostridiales	f__Lachnospiraceae	g__Anaerotaenia	0	0	0	0,00130751509868626	4,06527039305428e-08	0,000201625156988266	2,98397503822276e-12	5,77135077351393e-12	***	H_M
1395	CN_AN - H_M	d__Bacteria	p__Bacteroidetes	c__Chitinophagia	o__Chitinophagales	f__Chitinophagaceae	g__Flavitalea	0,00251412040225926	8,63716067112867e-08	0,000293890467200429	0,00485648465226325	1,50459176522698e-07	0,000387890675993504	3,01477050188814e-06	2,37555704247126e-06	***	H_M
1396	CN_AN - H_M	d__Bacteria	p__Acidobacteria	c__Acidobacteria_Gp6	o__	f__	g__Gp6	0,260951921752307	6,64219102070209e-06	0,00257724485074703	0,189589689309508	4,78333299140848e-06	0,00218708321547409	3,02005737437111e-99	9,63787796365867e-98	***	CN_AN
1397	CN_AN - H_M	d__Bacteria	p__Proteobacteria	c__Deltaproteobacteria	o__Myxococcales	f__Labilitrichaceae	g__Labilithrix	0,000585480093676815	2,01528261317969e-08	0,000141960649941443	0	0	0	3,15610192542768e-06	2,45659403339003e-06	***	CN_AN
1398	CN_AN - H_M	d__Bacteria	p__Acidobacteria	c__Acidobacteria_Gp5	o__	f__	g__Gp5	0,0172888827662212	5,85155064539938e-07	0,000764954289183307	0,00968183799265301	2,98499424231407e-07	0,000546351008264291	3,15758832349592e-16	1,00767790637304e-15	***	CN_AN
1399	CN_AN - H_M	d__Bacteria	p__Proteobacteria	c__Gammaproteobacteria	o__Xanthomonadales	f__Xanthomonadaceae	g__Luteimonas	0	0	0	0,0010584646036984	3,29175385691952e-08	0,000181431911661635	3,17712358458603e-10	4,50627632935518e-10	***	H_M
1400	CN_AN - H_M	d__Bacteria	p__Verrucomicrobia	c__Opitutae	o__Opitutales	f__Opitutaceae	g__Opitutus	0	0	0	0,0010584646036984	3,29175385691952e-08	0,000181431911661635	3,17712358458603e-10	4,50627632935518e-10	***	H_M
1401	CN_AN - H_M	d__Bacteria	p__Proteobacteria	c__Deltaproteobacteria	o__Myxococcales	f__Cystobacteraceae	g__Cystobacter	0,00199752031960325	6,86595568168081e-08	0,000262029686899802	0	0	0	3,20818297544623e-15	9,30749204990512e-15	***	CN_AN
1402	CN_AN - H_M	d__Bacteria	p__Planctomycetes	c__Planctomycetacia	o__Pirellulales	f__Pirellulaceae	g__Roseimaritima	0	0	0	0,0031753938110952	9,85433419021717e-08	0,000313916138327057	3,36060815959468e-29	3,06419262104192e-28	***	H_M
1403	CN_AN - H_M	d__Bacteria	p__Bacteroidetes	c__Chitinophagia	o__Chitinophagales	f__Chitinophagaceae	g__Chitinophaga	0,000447720071635211	1,54131089503243e-08	0,000124149542690758	0,00227258576676421	7,05899916159806e-08	0,000265687770919138	3,40383291772862e-10	4,72287691245889e-10	***	H_M
1404	CN_AN - H_M	d__Bacteria	p__Proteobacteria	c__Gammaproteobacteria	o__Xanthomonadales	f__Xanthomonadaceae	g__Pseudoxanthomonas	0,000447720071635211	1,54131089503243e-08	0,000124149542690758	0,00298860593985431	9,27640538710057e-08	0,000304571919045413	3,43563516486463e-15	9,5340061583274e-15	***	H_M
1405	CN_AN - H_M	d__Bacteria	p__Proteobacteria	c__Betaproteobacteria	o__Burkholderiales	f__Comamonadaceae	g__Variovorax	0	0	0	0,00183674740053546	5,70771071735651e-08	0,000238908156356298	3,61388194057391e-17	1,2139941241862e-16	***	H_M
1406	CN_AN - H_M	d__Bacteria	p__Firmicutes	c__Bacilli	o__Bacillales	f__Planococcaceae	g__Solibacillus	0	0	0	0,00227258576676421	7,05899916159806e-08	0,000265687770919138	3,89238252319267e-21	1,65622936238513e-20	***	H_M
1407	CN_AN - H_M	d__Bacteria	p__Firmicutes	c__Clostridia	o__Clostridiales	f__Clostridiales_incertae_sedis	g__Proteiniborus	0	0	0	0,00140090903430671	4,35523952611782e-08	0,000208692106370074	3,94806023280121e-13	8,68924408176197e-13	***	H_M
1408	CN_AN - H_M	d__Bacteria	p__Proteobacteria	c__Alphaproteobacteria	o__Rhizobiales	f__Parvibaculaceae	g__Rhodoligotrophos	0	0	0	0,000498100989975718	1,54992959552786e-08	0,000124496168436135	4,01321044210853e-05	2,66819106455283e-05	***	H_M
1409	CN_AN - H_M	d__Bacteria	p__Proteobacteria	c__Betaproteobacteria	o__Burkholderiales	f__Alcaligenaceae	g__Achromobacter	0	0	0	0,000716020173090094	2,22753802248318e-08	0,000149249389361671	4,04545027209837e-07	3,91218295361358e-07	***	H_M
1410	CN_AN - H_M	d__Bacteria	p__Proteobacteria	c__Deltaproteobacteria	o__Bdellovibrionales	f__Bdellovibrionaceae	g__Bdellovibrio	0	0	0	0,000716020173090094	2,22753802248318e-08	0,000149249389361671	4,04545027209837e-07	3,91218295361358e-07	***	H_M
1411	CN_AN - H_M	d__Bacteria	p__Proteobacteria	c__Gammaproteobacteria	o__Pseudomonadales	f__Moraxellaceae	g__Acinetobacter	0	0	0	0,00249050494987859	7,7341998535949e-08	0,000278104294350068	4,16306181763586e-23	2,21425604328111e-22	***	H_M
1412	CN_AN - H_M	d__Bacteria	p__Firmicutes	c__Bacilli	o__Bacillales	f__Paenibacillaceae 2	g__Ammoniphilus	0,000723240115718419	2,48912360755445e-08	0,000157769566379402	0	0	0	4,17962971340633e-06	3,2140745095549e-06	***	CN_AN
1413	CN_AN - H_M	d__Bacteria	p__Proteobacteria	c__Betaproteobacteria	o__Burkholderiales	f__Comamonadaceae	g__Rhizobacter	0	0	0	0,00093393935620447	2,90485076268922e-08	0,000170436227448545	4,24762305393807e-09	5,21361371589112e-09	***	H_M
1414	CN_AN - H_M	d__Bacteria	p__Gemmatimonadetes	c__Gemmatimonadetes	o__Gemmatimonadales	f__Gemmatimonadaceae	g__Gemmatimonas	0	0	0	0,00093393935620447	2,90485076268922e-08	0,000170436227448545	4,24762305393807e-09	5,21361371589112e-09	***	H_M
1415	CN_AN - H_M	d__Bacteria	p__Proteobacteria	c__Betaproteobacteria	o__Burkholderiales	f__Burkholderiaceae	g__Cupriavidus	0,00168756027000964	5,80235030254771e-08	0,000240880682134282	0,000560363613722682	1,74356217534665e-08	0,000132044014455281	4,39721370799608e-05	2,89335727286862e-05	***	CN_AN
1416	CN_AN - H_M	d__Bacteria	p__Proteobacteria	c__Alphaproteobacteria	o__Rhizobiales	f__Xanthobacteraceae	g__Labrys	0,00337512054001929	1,15850838689844e-07	0,000340368680536039	0,00152543428180064	4,74178055494082e-08	0,00021775629852982	4,60325330561029e-06	3,4976940040765e-06	***	CN_AN
1417	CN_AN - H_M	d__Bacteria	p__Acidobacteria	c__Acidobacteria_Gp17	o__	f__	g__Gp17	0,00816228130596501	2,78824125016267e-07	0,000528037995807373	0,00230371707863769	7,15547450658226e-08	0,00026749718702413	4,75753361296671e-24	3,03653359428812e-23	***	CN_AN
1418	CN_AN - H_M	d__Bacteria	p__Nitrospirae	c__Nitrospira	o__Nitrospirales	f__Nitrospiraceae	g__Nitrospira	0,0150502824080452	5,10548352246712e-07	0,000714526663076132	0,00896581781956292	2,76623764216224e-07	0,000525950343869289	5,01897354810116e-12	9,42176384772333e-12	***	CN_AN
1419	CN_AN - H_M	d__Bacteria	p__Firmicutes	c__Clostridia	o__Clostridiales	f__Clostridiales_Incertae Sedis XI	g__Sedimentibacter	0	0	0	0,00283294938048689	8,79463210452505e-08	0,000296557449822544	5,08755028257594e-26	4,05896169171741e-25	***	H_M
1420	CN_AN - H_M	d__Bacteria	p__Planctomycetes	c__Planctomycetacia	o__Pirellulales	f__Lacipirellulaceae	g__Lacipirellula	0,00144648023143684	4,97464414112933e-08	0,000223039102875019	0,00351783824170351	1,09133061106713e-07	0,000330352934157868	5,52736317259515e-07	5,26549764434416e-07	***	H_M
1421	CN_AN - H_M	d__Bacteria	p__Firmicutes	c__Bacilli	o__Bacillales	f__Bacillaceae 2	g__Oceanobacillus	0	0	0	0,000591494925596165	1,84036941362087e-08	0,000135660215745843	5,55869054789621e-06	4,1254399624146e-06	***	H_M
1422	CN_AN - H_M	d__Bacteria	p__Bacteroidetes	c__Cytophagia	o__Cytophagales	f__Cytophagaceae	g__Dyadobacter	0	0	0	0,000591494925596165	1,84036941362087e-08	0,000135660215745843	5,55869054789621e-06	4,1254399624146e-06	***	H_M
1423	CN_AN - H_M	d__Bacteria	p__Proteobacteria	c__Alphaproteobacteria	o__Caulobacterales	f__Caulobacteraceae	g__Brevundimonas	0	0	0	0,000809414108710541	2,51785111768364e-08	0,000158677380797757	5,71877952579377e-08	6,08342738103859e-08	***	H_M
1424	CN_AN - H_M	d__Bacteria	p__Proteobacteria	c__Alphaproteobacteria	o__Rhodobacterales	f__Rhodobacteraceae	g__Paracoccus	0	0	0	0,000809414108710541	2,51785111768364e-08	0,000158677380797757	5,71877952579377e-08	6,08342738103859e-08	***	H_M
1425	CN_AN - H_M	d__Bacteria	p__Actinobacteria	c__Actinobacteria	o__Propionibacteriales	f__Nocardioidaceae	g__Nocardioides	0,0040294806447169	1,38220903407982e-07	0,000371780719521578	0,00849884814146068	2,62339831316867e-07	0,00051219120581758	5,86228212692639e-12	1,06904231512431e-11	***	H_M
1426	CN_AN - H_M	d__Bacteria	p__Bacteroidetes	c__Sphingobacteriia	o__Sphingobacteriales	f__Sphingobacteriaceae	g__Pedobacter	0	0	0	0,0108959591557188	3,35519978512367e-07	0,000579240863986966	5,86794416999713e-99	1,24842064895696e-97	***	H_M
1427	CN_AN - H_M	d__Bacteria	p__Actinobacteria	c__Actinobacteria	o__Micrococcales	f__Intrasporangiaceae	g__Pedococcus	0,000447720071635211	1,54131089503243e-08	0,000124149542690758	0	0	0	6,21831587875347e-05	4,04988721558452e-05	***	CN_AN
1428	CN_AN - H_M	d__Bacteria	p__Actinobacteria	c__Actinobacteria	o__Micrococcales	f__Cellulomonadaceae	g__Cellulomonas	0,000551040088166414	1,89680193899655e-08	0,000137724432799578	0	0	0	6,64956526273258e-06	4,87831932632341e-06	***	CN_AN
1429	CN_AN - H_M	d__Bacteria	p__Bacteroidetes	c__Flavobacteriia	o__Flavobacteriales	f__Flavobacteriaceae	g__Flavobacterium	0,00203196032511365	6,98409320596114e-08	0,000264274349984276	0,00551024220160638	1,70601146679307e-07	0,000413038916664407	6,74962615319605e-12	1,19666735320382e-11	***	H_M
1430	CN_AN - H_M	d__Bacteria	p__Firmicutes	c__Bacilli	o__Bacillales	f__Bacillaceae 1	g__Bacillus	0,0160146025623364	5,42728950132833e-07	0,000736701398215609	0,0238465848950875	7,24694912484943e-07	0,000851290145887372	6,97663386224241e-12	1,20348430914707e-11	***	H_M
1431	CN_AN - H_M	d__Bacteria	p__Actinobacteria	c__Actinobacteria	o__Micrococcales	f__Microbacteriaceae	g__Agromyces	0,00185976029756165	6,39332388220169e-08	0,000252850230021681	0,00523006039474503	1,61972132343711e-07	0,000402457615586674	7,2115591098568e-12	1,21127232841996e-11	***	H_M
1432	CN_AN - H_M	d__Bacteria	p__Acidobacteria	c__Acidobacteria_Gp4	o__	f__	g__Gp4	0,0955021352803416	2,97508102074176e-06	0,00172484231764581	0,0862648652014196	2,45394720691138e-06	0,00156650796579889	7,52452576379851e-05	4,81929175766447e-05	***	CN_AN
1433	CN_AN - H_M	d__Bacteria	p__Actinobacteria	c__Actinobacteria	o__Propionibacteriales	f__Kribbellaceae	g__Kribbella	0,00409836065573771	1,40573931313009e-07	0,000374931902234271	0,00803187846335845	2,48042320964736e-07	0,000498038473378047	7,53478752046877e-10	1,02322083976398e-09	***	H_M
1434	CN_AN - H_M	d__Bacteria	p__Acidobacteria	c__Acidobacteria_Gp18	o__	f__	g__Gp18	0,00110208017633283	3,79151229763307e-08	0,000194718060221261	0	0	0	7,72349873487971e-09	9,30110259905351e-09	***	CN_AN
1435	CN_AN - H_M	d__Bacteria	p__Verrucomicrobia	c__Terrimicrobia	o__Terrimicrobiales	f__Terrimicrobiaceae	g__Terrimicrobium	0	0	0	0,00136977772243322	4,25858918285343e-08	0,000206363494418306	7,73833239337551e-13	1,59324260573693e-12	***	H_M
1436	CN_AN - H_M	d__Bacteria	p__Proteobacteria	c__Alphaproteobacteria	o__Rhodospirillales	f__Acetobacteraceae	g__Dankookia	0	0	0	0,00136977772243322	4,25858918285343e-08	0,000206363494418306	7,73833239337551e-13	1,59324260573693e-12	***	H_M
1437	CN_AN - H_M	d__Bacteria	p__Proteobacteria	c__Gammaproteobacteria	o__Xanthomonadales	f__Rhodanobacteraceae	g__Tahibacter	0	0	0	0,000466969678102235	1,45310425398328e-08	0,000120544774004653	7,77721703722894e-05	4,81929175766447e-05	***	H_M
1438	CN_AN - H_M	d__Bacteria	p__Proteobacteria	c__Alphaproteobacteria	o__Sphingomonadales	f__Sphingomonadaceae	g__Sphingobium	0	0	0	0,000466969678102235	1,45310425398328e-08	0,000120544774004653	7,77721703722894e-05	4,81929175766447e-05	***	H_M
1439	CN_AN - H_M	d__Bacteria	p__Proteobacteria	c__Alphaproteobacteria	o__Rhizobiales	f__Parvibaculaceae	g__Parvibaculum	0	0	0	0,000466969678102235	1,45310425398328e-08	0,000120544774004653	7,77721703722894e-05	4,81929175766447e-05	***	H_M
1440	CN_AN - H_M	d__Bacteria	p__Planctomycetes	c__Planctomycetacia	o__Planctomycetales	f__Isosphaeraceae	g__Paludisphaera	0	0	0	0,000466969678102235	1,45310425398328e-08	0,000120544774004653	7,77721703722894e-05	4,81929175766447e-05	***	H_M
1441	CN_AN - H_M	d__Bacteria	p__Planctomycetes	c__Planctomycetacia	o__Planctomycetales	f__Gemmataceae	g__Zavarzinella	0	0	0	0,000684888861216612	2,13075492190278e-08	0,000145971056100269	7,7778209583429e-07	7,19457386643389e-07	***	H_M
1442	CN_AN - H_M	d__Bacteria	p__Firmicutes	c__Bacilli	o__Bacillales	f__Planococcaceae	g__Rummeliibacillus	0	0	0	0,000684888861216612	2,13075492190278e-08	0,000145971056100269	7,7778209583429e-07	7,19457386643389e-07	***	H_M
1443	CN_AN - H_M	d__Bacteria	p__Proteobacteria	c__Alphaproteobacteria	o__Rhizobiales	f__Devosiaceae	g__Devosia	0,0109519217523075	3,73066201558079e-07	0,000610791455046711	0,0168420397235539	5,15500308879057e-07	0,000717983501815367	7,909370204444e-10	1,05171214966988e-09	***	H_M
1444	CN_AN - H_M	d__Bacteria	p__Actinobacteria	c__Actinobacteria	o__Streptomycetales	f__Streptomycetaceae	g__Kitasatospora	0,00137760022041604	4,73808313431633e-08	0,000217671383840787	0	0	0	8,24988695975447e-11	1,25370377155973e-10	***	CN_AN
1445	CN_AN - H_M	d__Bacteria	p__Latescibacteria	c__	o__	f__	g__Latescibacteria_genera_incertae_sedis	0,00120540019286403	4,14653763815765e-08	0,000203630489813231	0,000311313118734823	9,68887029908555e-09	9,84320593053176e-05	8,75840691192514e-05	5,37511801606704e-05	***	CN_AN
1446	CN_AN - H_M	d__Bacteria	p__Bacteroidetes	c__Cytophagia	o__Cytophagales	f__Cytophagaceae	g__Sporocytophaga	0	0	0	0,00435838366228753	1,35095051652808e-07	0,00036755278757317	8,79432558826464e-40	9,3550801950162e-39	***	H_M
1447	CN_AN - H_M	d__Bacteria	p__Firmicutes	c__Bacilli	o__Bacillales	f__Alicyclobacillaceae	g__Tumebacillus	0,00661248105799697	2,2623578964197e-07	0,000475642501929727	0,00333105037046261	1,03357755795027e-07	0,000321493010491716	8,83203434896429e-09	1,04391037645601e-08	***	CN_AN
1448	CN_AN - H_M	d__Bacteria	p__Proteobacteria	c__Alphaproteobacteria	o__Sphingomonadales	f__Sphingomonadaceae	g__Sphingomonas	0,0183220829315333	6,19472505892312e-07	0,000787065757031973	0,0278313928148932	8,42340101144931e-07	0,000917790880944527	8,83396970957298e-15	2,34931303838919e-14	***	H_M
1449	CN_AN - H_M	d__Bacteria	p__Proteobacteria	c__Alphaproteobacteria	o__Rhizobiales	f__Methylobacteriaceae	g__Microvirga	0,00895440143270423	3,05638716297097e-07	0,000552846014996126	0,015036423634892	4,6107934370549e-07	0,000679028234836733	9,15822757783433e-12	1,4987978078322e-11	***	H_M
1450	CN_AN - H_M	d__Bacteria	p__Actinobacteria	c__Acidimicrobiia	o__Acidimicrobiales	f__Ilumatobacteraceae	g__Desertimonas	0,00179088028654085	6,15695896104744e-08	0,000248132201881325	0	0	0	9,40871419109296e-14	2,22414315549908e-13	***	CN_AN
1451	CN_AN - H_M	d__Bacteria	p__Acidobacteria	c__Acidobacteria_Gp11	o__	f__	g__Gp11	0,00564816090370574	1,93430658932722e-07	0,000439807524870508	0,00283294938048689	8,79463210452505e-08	0,000296557449822544	9,68722299867321e-08	1,01359786510138e-07	***	CN_AN
1452	CN_AN - H_M	d__Bacteria	p__Bacteroidetes	c__Bacteroidia	o__Bacteroidales	f__Dysgonomonadaceae	g__Fermentimonas	0	0	0	0,00168109084116805	5,22482106644185e-08	0,000228578674999263	9,76614725864444e-16	2,96824810121632e-15	***	H_M
1453	CN_AN - H_M	d__Bacteria	p__Actinobacteria	c__Actinobacteria	o__Pseudonocardiales	f__Pseudonocardiaceae	g__Pseudonocardia	0	0	0	0,00280181806861341	8,69825934473959e-08	0,000294928115728894	9,9719045174294e-26	7,07183024032997e-25	***	H_M
1454	CN_AN - BS_I	d__Bacteria	p__Actinobacteria	c__Actinobacteria	o__Micrococcales	f__Intrasporangiaceae	g__Pedococcus	0,000447720071635211	1,54131089503243e-08	0,000124149542690758	0	0	0	0,000112544607592383	7,14966442263739e-05	***	CN_AN
1455	CN_AN - BS_I	d__Bacteria	p__Proteobacteria	c__Alphaproteobacteria	o__Sphingomonadales	f__Erythrobacteraceae	g__Erythrobacter	0,00037884006061441	1,30427601454411e-08	0,000114204904209238	0,00129278083962713	4,39257495773765e-08	0,000209584707403418	0,00014301159254722	8,95348338001883e-05	***	BS_I
1456	CN_AN - BS_I	d__Bacteria	p__Acidobacteria	c__Blastocatellia	o__Blastocatellales	f__Blastocatellaceae	g__Stenotrophobacter	0,0162212425953988	5,49616458896505e-07	0,000741361220254004	0,0204463495951555	6,81396808198828e-07	0,000825467630012727	0,000160514867935174	9,89565747019704e-05	***	BS_I
1457	CN_AN - BS_I	d__Bacteria	p__Proteobacteria	c__Alphaproteobacteria	o__Rhizobiales	f__Phyllobacteriaceae	g__Phyllobacterium	0,00117096018735363	4,02820402821857e-08	0,000200703862150647	0,00255154113084303	8,65862881876857e-08	0,000294255481151474	0,000162642156191372	9,89565747019704e-05	***	BS_I
1458	CN_AN - BS_I	d__Bacteria	p__Actinobacteria	c__Actinobacteria	o__Micrococcales	f__Promicromonosporaceae	g__Promicromonospora	0,000413280066124811	1,42279753990616e-08	0,000119281077288318	0	0	0	0,000226523941783759	0,000134048244175963	***	CN_AN
1459	CN_AN - BS_I	d__Bacteria	p__Proteobacteria	c__Alphaproteobacteria	o__Rhizobiales	f__Hyphomicrobiaceae	g__Rhodomicrobium	0,000413280066124811	1,42279753990616e-08	0,000119281077288318	0	0	0	0,000226523941783759	0,000134048244175963	***	CN_AN
1460	CN_AN - BS_I	d__Bacteria	p__Bacteroidetes	c__Sphingobacteriia	o__Sphingobacteriales	f__Sphingobacteriaceae	g__Daejeonella	0	0	0	0,000442267129346125	1,50400275280654e-08	0,000122637789967307	0,000244529320421745	0,000137186095401771	***	BS_I
1461	CN_AN - BS_I	d__Bacteria	p__Acidobacteria	c__Blastocatellia	o__Blastocatellales	f__Blastocatellaceae	g__Aridibacter	0	0	0	0,000442267129346125	1,50400275280654e-08	0,000122637789967307	0,000244529320421745	0,000137186095401771	***	BS_I
1462	CN_AN - BS_I	d__Bacteria	p__Proteobacteria	c__Gammaproteobacteria	o__Nevskiales	f__Nevskiaceae	g__Panacagrimonas	0	0	0	0,000442267129346125	1,50400275280654e-08	0,000122637789967307	0,000244529320421745	0,000137186095401771	***	BS_I
1463	CN_AN - BS_I	d__Bacteria	p__Actinobacteria	c__Acidimicrobiia	o__Acidimicrobiales	f__Ilumatobacteraceae	g__Ilumatobacter	0	0	0	0,000442267129346125	1,50400275280654e-08	0,000122637789967307	0,000244529320421745	0,000137186095401771	***	BS_I
1464	CN_AN - BS_I	d__Bacteria	p__Acidobacteria	c__Acidobacteria_Gp3	o__	f__	g__Gp3	0,0260710841713735	8,74509479645346e-07	0,000935152115778682	0,0216030482411376	7,19094905175679e-07	0,000847994637468704	0,000441563217273995	0,000244550280864213	***	CN_AN
1465	CN_AN - BS_I	d__Bacteria	p__Proteobacteria	c__Alphaproteobacteria	o__Rhodospirillales	f__Acetobacteraceae	g__Roseomonas	0,00037884006061441	1,30427601454411e-08	0,000114204904209238	0	0	0	0,000455927722827406	0,000249147761988874	***	CN_AN
1466	CN_AN - BS_I	d__Bacteria	p__Actinobacteria	c__Acidimicrobiia	o__Acidimicrobiales	f__Iamiaceae	g__Aquihabitans	0	0	0	0,000408246580934885	1,38835748533338e-08	0,000117828582497346	0,000488939126388811	0,000249147761988874	***	BS_I
1467	CN_AN - BS_I	d__Bacteria	p__Gemmatimonadetes	c__Gemmatimonadetes	o__Gemmatimonadales	f__Gemmatimonadaceae	g__Gemmatimonas	0	0	0	0,000408246580934885	1,38835748533338e-08	0,000117828582497346	0,000488939126388811	0,000249147761988874	***	BS_I
1468	CN_AN - BS_I	d__Bacteria	p__Firmicutes	c__Bacilli	o__Bacillales	f__Bacillaceae 2	g__Pullulanibacillus	0	0	0	0,000408246580934885	1,38835748533338e-08	0,000117828582497346	0,000488939126388811	0,000249147761988874	***	BS_I
1469	CN_AN - BS_I	d__Bacteria	p__Acidobacteria	c__Acidobacteria_Gp20	o__	f__	g__Gp20	0	0	0	0,000408246580934885	1,38835748533338e-08	0,000117828582497346	0,000488939126388811	0,000249147761988874	***	BS_I
1470	CN_AN - BS_I	d__Bacteria	p__Proteobacteria	c__Deltaproteobacteria	o__Myxococcales	f__Cystobacteraceae	g__Archangium	0	0	0	0,000408246580934885	1,38835748533338e-08	0,000117828582497346	0,000488939126388811	0,000249147761988874	***	BS_I
1471	CN_AN - BS_I	d__Bacteria	p__Actinobacteria	c__Actinobacteria	o__Micrococcales	f__Microbacteriaceae	g__Agromyces	0,00185976029756165	6,39332388220169e-08	0,000252850230021681	0,0033680342927128	1,14200341500218e-07	0,000337935410249086	0,000490236944142035	0,000249147761988874	***	BS_I
1472	CN_AN - BS_I	d__Bacteria	p__Actinobacteria	c__Actinobacteria	o__Propionibacteriales	f__Kribbellaceae	g__Kribbella	0,00409836065573771	1,40573931313009e-07	0,000374931902234271	0,00615771926243451	2,08206095189996e-07	0,000456296060896866	0,000615748271648913	0,000309296232451815	***	BS_I
1473	CN_AN - BS_I	d__Bacteria	p__Proteobacteria	c__Alphaproteobacteria	o__Rhodospirillales	f__Reyranellaceae	g__Reyranella	0,0079212012673922	2,70654583704965e-07	0,000520244734432714	0,00557936993944342	1,88760608666086e-07	0,000434465888955722	0,00065478586068626	0,000325124666551844	***	CN_AN
1474	CN_AN - BS_I	d__Bacteria	p__Proteobacteria	c__Gammaproteobacteria	o__Cellvibrionales	f__Cellvibrionaceae	g__Cellvibrio	0,000344400055104009	1,18574631894628e-08	0,000108891979454241	0	0	0	0,000917635828828535	0,000448140374545689	***	CN_AN
1475	CN_AN - BS_I	d__Bacteria	p__Actinobacteria	c__Actinobacteria	o__Propionibacteriales	f__Nocardioidaceae	g__Marmoricola	0,00199752031960325	6,86595568168081e-08	0,000262029686899802	0,000918554807103491	3,12220958789452e-08	0,000176697752897272	0,000923281640765937	0,000448140374545689	***	CN_AN
1476	CN_AN - BS_I	d__Bacteria	p__Firmicutes	c__Negativicutes	o__Selenomonadales	f__Sporomusaceae	g__Pelosinus	0	0	0	0,000374226032523644	1,2727043425313e-08	0,000112814198686659	0,000977659086862479	0,000464104659333484	***	BS_I
1477	CN_AN - BS_I	d__Bacteria	p__Actinobacteria	c__Nitriliruptoria	o__Euzebyales	f__Euzebyaceae	g__Euzebya	0	0	0	0,000374226032523644	1,2727043425313e-08	0,000112814198686659	0,000977659086862479	0,000464104659333484	***	BS_I
1478	CN_AN - BS_I	d__Bacteria	p__Actinobacteria	c__Actinobacteria	o__Micrococcales	f__Intrasporangiaceae	g__Terrabacter	0,00120540019286403	4,14653763815765e-08	0,000203630489813231	0,00234741784037559	7,96756870635278e-08	0,000282268820565658	0,00149156034995324	0,000700362496795074	***	BS_I
1479	CN_AN - BS_I	d__Bacteria	p__Proteobacteria	c__Gammaproteobacteria	o__Xanthomonadales	f__Rhodanobacteraceae	g__Dokdonella	0,00168756027000964	5,80235030254771e-08	0,000240880682134282	0,000748452065047289	2,54445577026372e-08	0,000159513503198435	0,00169394752457381	0,00078684082238777	***	CN_AN
1480	CN_AN - BS_I	d__Bacteria	p__Proteobacteria	c__Deltaproteobacteria	o__Bdellovibrionales	f__Bdellovibrionaceae	g__Bdellovibrio	0	0	0	0,000340205484112404	1,15704332440031e-08	0,000107565948347993	0,00195491959846265	0,000870616805125207	***	BS_I
1481	CN_AN - BS_I	d__Bacteria	p__Armatimonadetes	c__Armatimonadia	o__Armatimonadales	f__Armatimonadaceae	g__Armatimonas/Armatimonadetes_gp1	0	0	0	0,000340205484112404	1,15704332440031e-08	0,000107565948347993	0,00195491959846265	0,000870616805125207	***	BS_I
1482	CN_AN - BS_I	d__Bacteria	p__Gemmatimonadetes	c__Gemmatimonadetes	o__Gemmatimonadales	f__Gemmatimonadaceae	g__Gemmatirosa	0	0	0	0,000340205484112404	1,15704332440031e-08	0,000107565948347993	0,00195491959846265	0,000870616805125207	***	BS_I
1483	CN_AN - BS_I	d__Bacteria	p__Proteobacteria	c__Betaproteobacteria	o__Burkholderiales	f__Comamonadaceae	g__Aquabacterium	0	0	0	0,000340205484112404	1,15704332440031e-08	0,000107565948347993	0,00195491959846265	0,000870616805125207	***	BS_I
1484	CN_AN - BS_I	d__Bacteria	p__Verrucomicrobia	c__Verrucomicrobiae	o__Verrucomicrobiales	f__Verrucomicrobiaceae	g__Luteolibacter	0,00223860035817606	7,69274677669169e-08	0,000277358013705962	0,00115669864598217	3,93073416876316e-08	0,000198260792108858	0,00207875727947863	0,0009163208887665	***	CN_AN
1485	CN_AN - BS_I	d__Bacteria	p__Proteobacteria	c__Deltaproteobacteria	o__Myxococcales	f__Cystobacteraceae	g__Cystobacter	0,00199752031960325	6,86595568168081e-08	0,000262029686899802	0,000986595903925971	3,35325598764443e-08	0,00018311897737931	0,00220303629412917	0,00096129423338727	***	CN_AN
1486	CN_AN - BS_I	d__Bacteria	p__Firmicutes	c__Bacilli	o__Bacillales	f__Paenibacillaceae 1	g__Paenibacillus	0,0170478027276484	5,77137081102381e-07	0,000759695387048244	0,0139484248486086	4,67929993292664e-07	0,000684054086525813	0,00270021141620221	0,00116645408590703	**	CN_AN
1487	CN_AN - BS_I	d__Bacteria	p__Acidobacteria	c__Acidobacteria_Gp11	o__	f__	g__Gp11	0,00564816090370574	1,93430658932722e-07	0,000439807524870508	0,00391236306729264	1,32584509322707e-07	0,000364121558442654	0,00285239918300607	0,00121999713062839	**	CN_AN
1488	CN_AN - BS_I	d__Bacteria	p__Planctomycetes	c__Planctomycetacia	o__Planctomycetales	f__Gemmataceae	g__Gemmata	0,00223860035817606	7,69274677669169e-08	0,000277358013705962	0,00350411648635776	1,1879827353478e-07	0,000344671254291361	0,00544849812697695	0,00230752552542494	**	BS_I
1489	CN_AN - BS_I	d__Bacteria	p__Planctomycetes	c__Planctomycetacia	o__Planctomycetales	f__Isosphaeraceae	g__Singulisphaera	0,000929880148780824	3,19963999204315e-08	0,000178875375388653	0,0017690685173845	6,00802542770489e-08	0,000245112737892279	0,00810670133823238	0,00339998364733186	**	BS_I
1490	CN_AN - BS_I	d__Bacteria	p__Actinobacteria	c__Actinobacteria	o__Micrococcales	f__Intrasporangiaceae	g__Oryzihumus	0,00365064058410249	1,25273408211751e-07	0,000353939836994582	0,00241545893719807	8,19795357847371e-08	0,000286320686966096	0,00826217833934209	0,00343187218906625	**	CN_AN
1491	CN_AN - BS_I	d__Bacteria	p__Actinobacteria	c__Actinobacteria	o__Mycobacteriales	f__Mycobacteriaceae	g__Mycobacterium	0,0226615236258438	7,62802788799694e-07	0,000873385818982478	0,0260597400830101	8,63492329119726e-07	0,000929242879509833	0,00837259923234991	0,00344461655171064	**	BS_I
1492	CN_AN - BS_I	d__Bacteria	p__Actinobacteria	c__Actinobacteria	o__Streptomycetales	f__Streptomycetaceae	g__Streptomyces	0,0330624052899848	1,10106019102551e-06	0,00104931415268522	0,029291692182078	9,67362601680277e-07	0,00098354593267436	0,00935370522881207	0,00381195437423687	**	CN_AN
1493	CN_AN - BS_I	d__Bacteria	p__Verrucomicrobia	c__Spartobacteria	o__	f__	g__Spartobacteria_genera_incertae_sedis	0,100599256095881	3,11620615701176e-06	0,0017652779262801	0,106892563108117	3,24793464635439e-06	0,00180220272066002	0,0131168639770895	0,00529561150288174	**	BS_I
[truncated: 10,306 more rows]
